# Supplementary material for: Structural and dynamic mechanisms of GABAA receptor modulators with opposing activities
Source: Nat Commun. 2022 Aug 6;13:4582. doi: 10.1038/s41467-022-32212-4 (PMC9357065; doi:10.1038/s41467-022-32212-4)
Supplement: Supplementary file 4 — Source Data [file 41467_2022_32212_MOESM4_ESM.zip]

Archive with 7 entries (7 files):
- Source Data_Figure 2b and 4d.xlsx
- Source Data_Figure_3.xlsx
- Source Data_Figure_4.xlsx
- Source Data_Figure_5.xlsx
- Source Data_SI_Figure_2.xlsx
- Source Data_SI_Figure_4.xlsx
- Source Data_SI_Figure_6.xlsx
