# Supplementary material for: Structural and dynamic mechanisms of GABAA receptor modulators with opposing activities
Source: Nat Commun. 2022 Aug 6;13:4582. doi: 10.1038/s41467-022-32212-4 (PMC9357065; doi:10.1038/s41467-022-32212-4)
Supplement: Supplementary file 4 — Source Data [file 41467_2022_32212_MOESM4_ESM.zip › Source Data_Figure 2b and 4d.xlsx]

## Sheet: Fig 2b_Zolp
	Figure 2 b	Raw response						Relative response
			GABA 5 uM	GABA 5 uM + Zolp 1 uM	GABA 5 uM + FLM 3 uM	GABA 5 uM + Zolp 1 uM + FLM3 uM		GABA 5 uM	GABA 5 uM + Zolp 1 uM	GABA 5 uM + FLM 3 uM	GABA 5 uM + Zolp 1 uM + FLM3 uM
		Data 1	-1581.27	-3690.67	-1912.79	-2199.71		1	2.334	1.20966	1.3911
		Data 2	-2029.42	-3875.43	-2192.08	-2392.88		1	1.90962	1.08015	1.1791
		Data 3	-1637.88	-4180.6	-2124.94	-2201.23		1	2.55245	1.29737	1.34395

## Sheet: Fig 4d_DMCM
	Figure 4 d	Raw response							Relative response
			(n=11)	(n=14)	(n=9)	(n=3)	(n=3)			(n=11)	(n=14)	(n=9)	(n=3)	(n=3)
						FLM 3 uM	FLM 3 uM						FLM 3 uM	FLM 3 uM
			DMCM 1 uM	DMCM 10 uM	DMCM 100 uM	DMCM 1 uM	DMCM 10 uM			DMCM 1 uM	DMCM 10 uM	DMCM 100 uM	DMCM 1 uM	DMCM 10 uM
		GABA3 uM	GABA3 uM	GABA3 uM	GABA3 uM	GABA3 uM	GABA3 uM		GABA3 uM	GABA3 uM	GABA3 uM	GABA3 uM	GABA3 uM	GABA3 uM
	Data_1	-994.235	-852.316	-636.436	-1046.78				1	0.857258	0.640126	1.05285
	Data_2	-278.346	-273.862	-274.082	-387.36				1	0.983892	0.984681	1.39165
	Data_3	-514.035	-502.474	-447.711	-713.557				1	0.977509	0.870973	1.38815
	Data_4	-1223.34	-1101.3	-716.383	-870.367				1	0.900238	0.585596	0.711468
	Data_5	-405.307	-239.777						1	0.591593
	Data_6	-379.332	-296.126	-272.287	-427.147				1	0.780653	0.717806	1.12605
	Data_7	-413.984	-300.028	-248.915	-331.48				1	0.724733	0.601267	0.800708
	Data_8	-3678.65	-3371.52	-3253.66	-3848.09				1	0.916509	0.884472	1.04606
	Data_9	-1708.37			-1470.95				1			0.861022
	Data_10	-339.355			-325.928				1			0.960432
	Data_11	-1696.78	-1348.88			-1867.07			1	0.794964			1.10036
	Data_12	-1721.19	-1211.55			-1740.11			1	0.703901			1.01099
	Data_13	-158.145	-136.703			-184.758			1	0.864414			1.16828
	Data_14	-1209.72		-729.98					1		0.603431
	Data_15	-118.417		-84.2066					1		0.711104
	Data_16	-585.327		-443.726					1		0.758081
	Data_17	-335.077		-210.508					1		0.628237
	Data_18	-392.456		-328.979					1		0.838258
	Data_19	-1013.79		-533.447					1		0.526189
	Data_20	-1323.85					-2363.89		1					1.78562
	Data_21	-756.836		-687.866			-1438.6		1		0.908871			1.90081
	Data_22	-1944.27					-3496.7		1					1.79846
