# Supplementary material for: Structural and dynamic mechanisms of GABAA receptor modulators with opposing activities
Source: Nat Commun. 2022 Aug 6;13:4582. doi: 10.1038/s41467-022-32212-4 (PMC9357065; doi:10.1038/s41467-022-32212-4)
Supplement: Supplementary file 4 — Source Data [file 41467_2022_32212_MOESM4_ESM.zip › Source Data_Figure_3.xlsx]

## Sheet: WT
5.24249	4.63771	4.1413	3.7433	3.43019	3.18515	2.99056	2.83145	2.69622	2.5724	2.44267	2.28878	2.1028	1.8938	1.68186	1.48735	1.32419	1.19807	1.10772	1.04837	1.01578	1.00896	1.0303	1.08465	1.17854	1.31893	1.51136	1.75856	2.05999	2.41228	2.80922	3.2438	3.71121	4.21208	4.75221	5.33657	5.95928	6.60872	7.27712	7.96654	8.62559	9.21429	9.74817	10.2548	10.6737	11.0272	11.335	11.6291	11.9151	12.1951
4.95077	4.34353	3.84445	3.44312	3.1256	2.87513	2.67488	2.51093	2.37185	2.24415	2.10947	1.95043	1.76195	1.55484	1.34807	1.1596	1.00165	0.879394	0.791845	0.734675	0.704013	0.699047	0.722244	0.778322	0.87326	1.01327	1.20341	1.44672	1.74374	2.09272	2.48899	2.92621	3.39857	3.90441	4.44709	5.02971	5.64692	6.28943	6.95077	7.63166	8.28807	8.87815	9.41047	9.91511	10.3404	10.7001	11.0029	11.2792	11.5417	11.8005
4.74034	4.13108	3.62937	3.22434	2.90172	2.6449	2.43779	2.26724	2.12192	1.98778	1.84655	1.68256	1.49303	1.28932	1.08869	0.906823	0.75442	0.636183	0.551351	0.496147	0.467248	0.464199	0.489553	0.547726	0.643963	0.783537	0.970886	1.20913	1.49982	1.84299	2.23616	2.67475	3.15315	3.66778	4.21855	4.80524	5.42112	6.05789	6.71024	7.37839	8.02594	8.61887	9.15483	9.66095	10.0927	10.4556	10.7501	11.0063	11.2438	11.4797
4.60165	3.99099	3.4866	3.07719	2.74832	2.4837	2.26801	2.08872	1.93453	1.79145	1.64226	1.47352	1.284	1.08452	0.890403	0.715354	0.568815	0.454975	0.373169	0.32013	0.293174	0.292267	0.319989	0.380364	0.477914	0.617048	0.801548	1.03443	1.31796	1.65367	2.0413	2.47853	2.96119	3.48506	4.04685	4.64203	5.25996	5.89122	6.53058	7.17852	7.80745	8.40124	8.94782	9.46511	9.91213	10.2824	10.5668	10.7979	11.0036	11.2094
4.52462	3.91285	3.40531	2.99036	2.65365	2.37946	2.15329	1.96311	1.79773	1.64366	1.48549	1.31207	1.12295	0.92774	0.739926	0.571707	0.431487	0.322823	0.24492	0.194902	0.170709	0.172691	0.203334	0.266217	0.365263	0.504247	0.686407	0.914499	1.19106	1.51859	1.89853	2.33065	2.81285	3.34179	3.91252	4.51665	5.13784	5.76258	6.38353	7.00267	7.60356	8.1926	8.75458	9.29418	9.77093	10.1594	10.4355	10.6367	10.8038	10.9712
4.4975	3.88413	3.37235	2.95041	2.60428	2.31904	2.08099	1.87845	1.70033	1.53401	1.3662	1.18785	0.998806	0.807285	0.625238	0.463787	0.330447	0.228019	0.155368	0.109867	0.0899967	0.0963574	0.131168	0.197478	0.298721	0.438258	0.618926	0.843145	1.11343	1.43264	1.80322	2.22647	2.70223	3.2289	3.80179	4.4105	5.03325	5.64992	6.24854	6.83474	7.40526	7.98482	8.5611	9.12628	9.64062	10.057	10.3316	10.5061	10.6359	10.7627
4.50802	3.8915	3.37386	2.94353	2.58705	2.2903	2.04014	1.82492	1.63363	1.45459	1.2766	1.09254	0.902529	0.713701	0.536787	0.381985	0.255937	0.160645	0.0946002	0.0553758	0.0418416	0.0546065	0.0953787	0.166552	0.271098	0.412081	0.592056	0.813165	1.0778	1.38889	1.74928	2.16111	2.62564	3.14312	3.71041	4.31718	4.93826	5.54633	6.12368	6.6808	7.22724	7.79737	8.38314	8.96694	9.51022	9.95092	10.2312	10.3934	10.4993	10.5917
4.54682	3.92475	3.39941	2.95969	2.5928	2.2852	2.02382	1.79671	1.59269	1.40094	1.21213	1.02098	0.828342	0.640867	0.468307	0.319807	0.200988	0.113105	0.0544562	0.0228998	0.0175246	0.0386031	0.0870177	0.164352	0.273115	0.416151	0.595844	0.814203	1.07364	1.37712	1.72764	2.12762	2.57916	3.08394	3.64073	4.2406	4.85756	5.45906	6.02205	6.56001	7.09258	7.65695	8.24782	8.83958	9.39124	9.83496	10.1187	10.2859	10.3887	10.4582
4.6093	3.97915	3.44457	2.99502	2.61825	2.3009	2.02956	1.79163	1.57562	1.37133	1.17101	0.971228	0.774066	0.586318	0.416972	0.27393	0.161618	0.0806165	0.0292598	0.00581172	0.00944545	0.0397833	0.0965844	0.180485	0.293564	0.438567	0.617834	0.833413	1.08794	1.38465	1.72665	2.1164	2.55619	3.0484	3.59322	4.18377	4.79582	5.39576	5.95644	6.48856	7.01809	7.58138	8.174	8.76278	9.29852	9.71536	9.98877	10.1691	10.2862	10.3461
4.69165	4.05193	3.50769	3.04881	2.66318	2.33717	2.05671	1.80852	1.58092	1.36427	1.15215	0.942838	0.739778	0.550228	0.382607	0.243621	0.136506	0.0612139	0.0161624	0	0.0119108	0.0507902	0.115217	0.204859	0.321419	0.467654	0.645967	0.85854	1.10839	1.3992	1.73433	2.1161	2.54641	3.02732	3.55966	4.13904	4.74597	5.35135	5.92591	6.46926	7.008	7.57511	8.16529	8.73706	9.23097	9.59516	9.84483	10.0346	10.17	10.2296
4.78238	4.13409	3.58222	3.11648	2.72424	2.39113	2.1023	1.84409	1.60504	1.37639	1.15301	0.934523	0.72536	0.533117	0.365822	0.229286	0.125784	0.0546687	0.0142574	0.00336005	0.0211433	0.0660313	0.135789	0.229353	0.348096	0.494735	0.67168	0.881209	1.12667	1.41217	1.74123	2.11584	2.53708	3.0061	3.5239	4.0892	4.68988	5.30631	5.91081	6.48592	7.04952	7.62615	8.20695	8.74122	9.16919	9.47068	9.69393	9.88396	10.0276	10.0887
4.85753	4.20487	3.65055	3.18331	2.78923	2.45265	2.15783	1.89104	1.64164	1.40229	1.16928	0.943177	0.728834	0.533895	0.366119	0.230754	0.129384	0.0607727	0.0229026	0.0144833	0.0346897	0.0819278	0.153835	0.249111	0.368838	0.515437	0.691063	0.89789	1.13933	1.41952	1.74176	2.10754	2.51719	2.97141	3.47187	4.02072	4.61351	5.24074	5.88081	6.50298	7.10706	7.69908	8.26067	8.73509	9.08749	9.33645	9.53901	9.71998	9.85726	9.91804
4.89113	4.23905	3.68834	3.22644	2.83767	2.5044	2.20946	1.93882	1.68287	1.43606	1.19629	0.96496	0.747104	0.550274	0.381993	0.247084	0.146573	0.0786871	0.0410246	0.0321409	0.0513246	0.0973593	0.168364	0.263275	0.382929	0.529173	0.703615	0.908067	1.14559	1.41983	1.73344	2.08748	2.4824	2.91977	3.40286	3.93647	4.52115	5.15352	5.81875	6.48336	7.12899	7.7358	8.26943	8.67812	8.97168	9.1908	9.38005	9.54586	9.66825	9.72942
4.8778	4.22751	3.68264	3.22994	2.85234	2.53001	2.24337	1.97692	1.72131	1.47257	1.23031	0.996993	0.778044	0.580946	0.412881	0.278173	0.177356	0.108306	0.0684892	0.0565201	0.0719605	0.114131	0.181831	0.274403	0.392494	0.537351	0.709981	0.911672	1.14477	1.41203	1.7154	2.0561	2.43582	2.85804	3.32776	3.85075	4.42921	5.06105	5.73476	6.41931	7.08427	7.69054	8.19335	8.55836	8.82742	9.04008	9.22339	9.3746	9.48316	9.5476
4.83845	4.18689	3.64472	3.19917	2.83306	2.52518	2.25326	1.99893	1.75151	1.5076	1.26831	1.03743	0.820936	0.6262	0.459844	0.325606	0.22367	0.151892	0.107957	0.0908278	0.100474	0.136725	0.198921	0.286721	0.400709	0.541846	0.710815	0.908359	1.13587	1.39513	1.6878	2.016	2.38324	2.79491	3.25694	3.77473	4.35002	4.97927	5.65013	6.33222	6.98673	7.56865	8.04118	8.39346	8.66996	8.89527	9.08165	9.22548	9.3275	9.3985
4.79997	4.14274	3.59787	3.15377	2.79432	2.49844	2.24212	2.00379	1.77013	1.53709	1.30663	1.08355	0.874199	0.68549	0.523306	0.390854	0.28821	0.21342	0.164519	0.14089	0.142992	0.171162	0.225174	0.304975	0.411345	0.545464	0.70807	0.899411	1.11985	1.37033	1.65281	1.97077	2.32946	2.73534	3.19448	3.71135	4.28653	4.91404	5.57739	6.24272	6.86474	7.40395	7.84774	8.20721	8.51111	8.76338	8.96328	9.11075	9.21627	9.29812
4.77558	4.10889	3.55635	3.10781	2.74886	2.45954	2.2154	1.99249	1.7746	1.55629	1.33969	1.12991	0.932923	0.754722	0.60037	0.472733	0.371887	0.295933	0.242937	0.212507	0.205646	0.223402	0.266191	0.334509	0.42973	0.553624	0.707168	0.890152	1.10204	1.34334	1.61666	1.92683	2.28021	2.68355	3.14251	3.66068	4.23741	4.86401	5.51753	6.15758	6.7361	7.228	7.64879	8.02271	8.36031	8.6463	8.86823	9.03055	9.15057	9.24971
4.76007	4.08149	3.51811	3.06126	2.69832	2.4109	2.1749	1.96494	1.76239	1.56041	1.36095	1.16892	0.989223	0.82647	0.684831	0.566879	0.472503	0.399325	0.344839	0.308557	0.292128	0.297688	0.326801	0.381035	0.462708	0.57422	0.716654	0.889414	1.09154	1.32369	1.58923	1.89388	2.24422	2.64662	3.10615	3.62564	4.2032	4.82737	5.46819	6.07922	6.61556	7.06994	7.47742	7.86511	8.23064	8.54638	8.79243	8.97728	9.1215	9.24547
4.73863	4.04808	3.47352	3.00756	2.63915	2.35135	2.12087	1.92167	1.73334	1.54768	1.36651	1.19465	1.03589	0.893265	0.769785	0.66743	0.585383	0.520083	0.467856	0.427873	0.402555	0.395526	0.410057	0.449291	0.516626	0.614833	0.744835	0.905885	1.09734	1.32066	1.57999	1.88118	2.23026	2.63259	3.09247	3.61194	4.18781	4.80605	5.43136	6.01553	6.52143	6.95529	7.35874	7.75528	8.13524	8.46727	8.73183	8.94124	9.11525	9.26947
4.7049	4.00447	3.42081	2.94726	2.57374	2.28456	2.05762	1.86717	1.69171	1.52158	1.35822	1.20673	1.07051	0.951211	0.850412	0.768959	0.704721	0.652351	0.606552	0.565988	0.533916	0.515665	0.516552	0.541537	0.595019	0.679834	0.796648	0.94496	1.12517	1.34006	1.59447	1.89391	2.2432	2.64633	3.10638	3.62443	4.19577	4.80439	5.41284	5.97682	6.46779	6.8975	7.30315	7.70119	8.07881	8.40943	8.68232	8.91331	9.11713	9.30139
4.66845	3.96048	3.36996	2.89031	2.51182	2.21978	1.99367	1.80914	1.64463	1.48898	1.34253	1.21051	1.09655	1.00157	0.925656	0.868111	0.825187	0.789571	0.754124	0.716757	0.681342	0.654801	0.644484	0.657114	0.697927	0.769751	0.873207	1.00852	1.17757	1.38458	1.63497	1.93365	2.28411	2.68866	3.14886	3.66432	4.22861	4.82453	5.41594	5.96682	6.45587	6.89335	7.30424	7.69568	8.0554	8.36933	8.64048	8.88652	9.11441	9.32221
4.64111	3.92695	3.33081	2.84569	2.46178	2.16509	1.93683	1.75492	1.59899	1.45684	1.32689	1.21357	1.12084	1.04948	0.998288	0.964797	0.943699	0.926248	0.903883	0.873543	0.839056	0.808314	0.790288	0.793166	0.822906	0.882546	0.973188	1.09627	1.25525	1.45548	1.70263	2.00095	2.35266	2.75848	3.21814	3.72936	4.28384	4.8641	5.43802	5.97982	6.4735	6.92437	7.34094	7.71986	8.05308	8.34334	8.60627	8.8588	9.10085	9.32301
4.6224	3.90379	3.30373	2.81451	2.4259	2.12423	1.89226	1.71052	1.5608	1.43091	1.31714	1.22211	1.14956	1.10044	1.07252	1.06125	1.05973	1.0588	1.0499	1.02948	1.0005	0.970559	0.949245	0.945626	0.966297	1.01496	1.09392	1.20634	1.35713	1.55228	1.79718	2.09524	2.44753	2.85329	3.31041	3.81453	4.35562	4.91699	5.47232	6.00513	6.50272	6.96502	7.38514	7.75073	8.05944	8.32871	8.58182	8.83374	9.08101	9.31181
4.60449	3.88528	3.2851	2.7954	2.40518	2.10058	1.86541	1.68259	1.53669	1.41661	1.31727	1.23917	1.18521	1.15644	1.14971	1.15804	1.17251	1.18431	1.18685	1.17762	1.15845	1.13499	1.11568	1.10947	1.12352	1.16278	1.23153	1.33503	1.47956	1.67125	1.91472	2.21223	2.56366	2.96681	3.41786	3.91054	4.43408	4.97405	5.51063	6.0334	6.53026	6.99651	7.4157	7.77107	8.06424	8.3204	8.56624	8.81587	9.06651	9.30753
4.59216	3.87704	3.28125	2.79536	2.40727	2.10245	1.86512	1.68017	1.535	1.42034	1.33091	1.26578	1.2269	1.21513	1.22641	1.25126	1.27828	1.29903	1.31025	1.31223	1.30628	1.29487	1.28321	1.27881	1.28923	1.32124	1.38159	1.4778	1.61732	1.80615	2.04786	2.34332	2.69105	3.08746	3.52727	4.00338	4.50607	5.0248	5.54549	6.05917	6.5518	7.01451	7.42812	7.776	8.06137	8.31089	8.55337	8.80457	9.06446	9.32338
4.60823	3.89985	3.31082	2.8308	2.44647	2.14226	1.90237	1.71319	1.56456	1.44931	1.36291	1.30416	1.27446	1.27429	1.29867	1.33602	1.37259	1.39997	1.41815	1.43103	1.44038	1.44532	1.44649	1.44854	1.45911	1.48687	1.54114	1.6315	1.76638	1.9516	2.18962	2.47986	2.81938	3.20344	3.62626	4.08178	4.56325	5.06411	5.57328	6.07951	6.56612	7.02157	7.42824	7.77055	8.05132	8.29611	8.53684	8.79356	9.06978	9.35493
4.67475	3.97328	3.39076	2.91603	2.5346	2.22976	1.98536	1.78883	1.63205	1.50992	1.41938	1.35986	1.33267	1.33771	1.3691	1.41389	1.45675	1.48908	1.51332	1.53657	1.56166	1.58528	1.60338	1.61679	1.63208	1.65922	1.70968	1.795	1.92474	2.10474	2.33646	2.61777	2.94447	3.31146	3.71398	4.14854	4.61143	5.0977	5.59594	6.09179	6.56861	7.01613	7.4197	7.76124	8.03987	8.27969	8.5171	8.77814	9.07047	9.38314
4.79357	4.09821	3.5211	3.05048	2.67086	2.36433	2.11403	1.90786	1.73939	1.60578	1.50599	1.44054	1.41066	1.41543	1.44814	1.49512	1.54028	1.57501	1.60348	1.63537	1.67484	1.71733	1.75504	1.78453	1.80952	1.83952	1.88752	1.96735	2.09046	2.26321	2.48626	2.75606	3.06761	3.41642	3.79977	4.21643	4.66367	5.13487	5.61638	6.09319	6.55384	6.99421	7.40168	7.75059	8.03184	8.26766	8.4993	8.7589	9.05864	9.39008
4.93979	4.25086	3.67967	3.21413	2.83795	2.53184	2.27748	2.06251	1.88201	1.73579	1.62519	1.55178	1.51647	1.51743	1.54736	1.5923	1.63593	1.66972	1.6992	1.73629	1.78677	1.84597	1.90384	1.9528	1.99203	2.02817	2.0745	2.14758	2.26165	2.42439	2.63624	2.8929	3.18929	3.52202	3.88992	4.2922	4.72468	5.1772	5.63449	6.08491	6.52572	6.96048	7.37664	7.7385	8.02595	8.25891	8.48273	8.73492	9.03202	9.37038
5.07462	4.39537	3.83405	3.3783	3.01095	2.71094	2.45785	2.23847	2.04942	1.89329	1.77363	1.69274	1.65116	1.64649	1.67122	1.7116	1.75126	1.78163	1.80905	1.8473	1.90409	1.97575	2.05148	2.12064	2.17735	2.22331	2.27005	2.33613	2.43897	2.58833	2.78555	3.02683	3.30788	3.62627	3.98105	4.37016	4.78709	5.21882	5.65054	6.0761	6.49997	6.93051	7.35367	7.72511	8.01534	8.24293	8.45654	8.69792	8.98719	9.32549
5.18101	4.51614	3.97001	3.52965	3.17657	2.88768	2.6405	2.42138	2.22861	2.06701	1.94142	1.85437	1.80631	1.79493	1.81327	1.84823	1.88369	1.91066	1.93519	1.97196	2.0306	2.10933	2.19803	2.28471	2.35979	2.41958	2.4714	2.53333	2.62496	2.75867	2.93797	3.16096	3.42481	3.72777	4.06834	4.443	4.84396	5.25756	5.6706	6.0804	6.49388	6.91992	7.34216	7.71088	7.99286	8.20853	8.40911	8.63873	8.91922	9.25444
5.27809	4.62961	4.10056	3.67696	3.33866	3.06059	2.81921	2.60168	2.40806	2.24423	2.11489	2.02218	1.96681	1.94758	1.959	1.98933	2.02299	2.04994	2.07429	2.10996	2.16783	2.24843	2.34344	2.44148	2.53196	2.60773	2.67063	2.7346	2.81884	2.93796	3.09853	3.30151	3.54598	3.83105	4.15504	4.5139	4.90002	5.30068	5.70388	6.10693	6.51496	6.9336	7.34367	7.69418	7.95542	8.15287	8.33867	8.55623	8.82668	9.15437
5.38669	4.75301	4.2384	3.82781	3.49962	3.22766	2.9888	2.77189	2.57831	2.41369	2.28143	2.18272	2.11882	2.09076	2.09584	2.12435	2.16116	2.19429	2.22418	2.26204	2.31882	2.39705	2.49095	2.59148	2.68992	2.77893	2.85608	2.92884	3.0125	3.12205	3.26679	3.45087	3.67587	3.94246	4.24956	4.59332	4.96647	5.35745	5.75492	6.15435	6.55717	6.96316	7.35007	7.6702	7.90317	8.08032	8.252	8.45755	8.71538	9.0293
5.50094	4.87906	4.37444	3.97141	3.64802	3.37856	3.14118	2.92575	2.73353	2.56915	2.43455	2.32994	2.25756	2.22158	2.22294	2.25425	2.30037	2.34647	2.38818	2.43257	2.48919	2.56178	2.64744	2.74088	2.83731	2.93169	3.02003	3.10413	3.19338	3.30025	3.43501	3.60448	3.81315	4.06393	4.35679	4.68781	5.0494	5.43046	5.82023	6.2125	6.60529	6.99226	7.34867	7.63346	7.83774	7.99739	8.1586	8.35436	8.59918	8.89602
5.60188	4.98875	4.49017	4.09094	3.77046	3.50479	3.27293	3.06338	2.87533	2.71231	2.57595	2.4666	2.38798	2.34745	2.34936	2.3884	2.44901	2.5131	2.57097	2.62487	2.68196	2.74633	2.81812	2.89666	2.98175	3.07156	3.16285	3.25485	3.3519	3.46217	3.59432	3.75625	3.95476	4.19478	4.47712	4.7975	5.14749	5.51603	5.89277	6.27068	6.64595	7.00841	7.33211	7.58346	7.76368	7.91121	8.06736	8.25815	8.49367	8.77544
5.69096	5.08346	4.58774	4.19013	3.87266	3.61392	3.39277	3.19401	3.01263	2.8511	2.71261	2.59964	2.51795	2.47708	2.48358	2.53368	2.61156	2.69578	2.77101	2.83454	2.89114	2.94531	3.00013	3.05931	3.1267	3.20366	3.28925	3.38298	3.48661	3.60416	3.74105	3.90403	4.10024	4.3352	4.60994	4.91997	5.25674	5.6096	5.96849	6.32601	6.67784	7.01269	7.30473	7.52706	7.68832	7.82784	7.98269	8.17323	8.40532	8.67803
5.79003	5.18474	4.6888	4.29071	3.97561	3.72476	3.51647	3.33048	3.15596	2.99409	2.85145	2.73465	2.65187	2.61341	2.6264	2.68807	2.78278	2.88625	2.97723	3.0478	3.10138	3.14398	3.18153	3.22076	3.26837	3.32869	3.40384	3.49496	3.60302	3.72936	3.87622	4.04767	4.24879	4.48356	4.75223	5.05074	5.37204	5.70719	6.04655	6.38212	6.70871	7.01477	7.27598	7.4719	7.61659	7.74883	7.90263	8.09503	8.32897	8.60048
5.91694	5.31042	4.81221	4.41293	4.10039	3.85778	3.6621	3.48743	3.31658	3.14997	2.99917	2.87621	2.79154	2.75499	2.77286	2.8428	2.95004	3.06878	3.17219	3.24655	3.29446	3.32505	3.34734	3.36975	3.40044	3.44607	3.51132	3.59886	3.70966	3.84384	4.00173	4.18469	4.3944	4.6314	4.89412	5.17945	5.48357	5.80074	6.12206	6.43784	6.74019	7.01671	7.24657	7.41707	7.54637	7.67121	7.82297	8.01745	8.25651	8.53372
6.0772	5.46674	4.96628	4.56803	4.26117	4.02906	3.84593	3.67949	3.50673	3.32919	3.16495	3.03157	2.94115	2.90227	2.91958	2.99063	3.10217	3.22897	3.34048	3.41685	3.45884	3.47905	3.49	3.50141	3.52176	3.55862	3.61782	3.70279	3.81481	3.95393	4.11973	4.31163	4.52794	4.76528	5.01982	5.28976	5.57534	5.87465	6.17944	6.47723	6.75602	7.0028	7.20291	7.35229	7.47098	7.59181	7.74323	7.9406	8.18597	8.47178
6.27314	5.6579	5.15738	4.76451	4.46825	4.25029	4.08018	3.91828	3.73708	3.54208	3.35908	3.21041	3.10893	3.06152	3.07088	3.13425	3.24021	3.36586	3.47986	3.55736	3.59572	3.60943	3.61429	3.6213	3.63855	3.67298	3.73015	3.81373	3.92548	4.06584	4.23415	4.42847	4.64444	4.87561	5.11665	5.3674	5.63177	5.91075	6.19618	6.47317	6.72721	6.94723	7.12615	7.26597	7.38484	7.50997	7.66653	7.86928	8.12063	8.41309
6.51367	5.89495	5.39724	5.01335	4.73105	4.529	4.37053	4.208	4.0115	3.79356	3.58795	3.42036	3.30351	3.24238	3.23773	3.2863	3.37832	3.4937	3.60257	3.67809	3.71452	3.72624	3.73075	3.73965	3.7598	3.79648	3.85422	3.93673	4.04645	4.18432	4.34945	4.53859	4.74546	4.96193	5.18251	5.40884	5.64713	5.89957	6.15807	6.4077	6.6356	6.83539	7.00589	7.15058	7.28252	7.42237	7.59157	7.80354	8.06034	8.35513
6.81707	6.19694	5.70345	5.32878	5.05885	4.8683	4.71343	4.54006	4.32055	4.0767	3.84807	3.66135	3.52815	3.45141	3.4299	3.45965	3.5318	3.62856	3.72294	3.78993	3.82338	3.83658	3.84638	3.86321	3.89161	3.93426	3.99426	4.07539	4.18105	4.31286	4.46957	4.64666	4.83648	5.03052	5.22424	5.4207	5.62714	5.84616	6.07067	6.28839	6.49051	6.67516	6.84425	7.00084	7.15296	7.31491	7.50351	7.72939	7.99312	8.28843
7.20529	6.58445	6.09339	5.7228	5.45535	5.2602	5.08768	4.88498	4.63557	4.36876	4.12314	3.92266	3.77674	3.68618	3.64794	3.65709	3.70508	3.77604	3.84707	3.89834	3.92622	3.94278	3.96237	3.99275	4.03496	4.08797	4.15251	4.23227	4.33198	4.45431	4.59788	4.75706	4.92351	5.08922	5.25091	5.41272	5.58252	5.76387	5.95188	6.13768	6.31568	6.48601	6.65159	6.81559	6.98383	7.16641	7.37556	7.61837	7.89316	8.19374
7.69802	7.07404	6.57847	6.19814	5.90919	5.67418	5.44578	5.19041	4.90992	4.63142	4.38259	4.18021	4.03022	3.93131	3.87897	3.86755	3.88881	3.92923	3.97158	4.00315	4.02393	4.04456	4.07642	4.12438	4.18578	4.25463	4.32762	4.40739	4.50015	4.61021	4.73652	4.87286	5.01092	5.14371	5.26929	5.39292	5.52361	5.66658	5.81944	5.97595	6.13188	6.28712	6.44397	6.60589	6.7787	6.97106	7.19271	7.44898	7.73753	8.05222
8.29815	7.6613	7.14247	6.72047	6.36386	6.03893	5.72215	5.40886	5.10777	4.83239	4.59548	4.40493	4.26201	4.16289	4.10169	4.07231	4.0674	4.07707	4.09097	4.10367	4.1181	4.14329	4.18799	4.25504	4.33888	4.42833	4.5143	4.59674	4.68301	4.77946	4.88581	4.99584	5.10172	5.19787	5.28425	5.36803	5.45988	5.56651	5.68735	5.81787	5.95425	6.09502	6.24071	6.39427	6.56177	6.75191	6.97437	7.23563	7.53556	7.86915
8.98821	8.30803	7.72031	7.20002	6.72631	6.29211	5.89869	5.54768	5.23877	4.97302	4.75324	4.58061	4.45185	4.35995	4.29693	4.25559	4.22957	4.21338	4.20381	4.20169	4.21207	4.24257	4.29985	4.38534	4.4916	4.60311	4.7047	4.79233	4.87365	4.95686	5.04255	5.12453	5.19573	5.25275	5.2988	5.34386	5.3999	5.4741	5.56687	5.67492	5.79461	5.92296	6.05835	6.20228	6.36044	6.54207	6.75826	7.01827	7.32535	7.67619
9.65306	8.87385	8.16552	7.52292	6.94805	6.44526	6.01327	5.64561	5.33489	5.07682	4.86991	4.71182	4.59665	4.51509	4.45656	4.41137	4.37291	4.33928	4.31348	4.30152	4.31036	4.34686	4.41609	4.51809	4.64388	4.77488	4.89104	4.98449	5.06226	5.13361	5.19943	5.25325	5.28899	5.30676	5.31449	5.325	5.35034	5.39709	5.46605	5.55491	5.66023	5.77796	5.90469	6.04034	6.18971	6.36246	6.57147	6.82883	7.1406	7.50457
10.106	9.21672	8.41512	7.70407	7.08433	6.55359	6.1046	5.72785	5.41471	5.15954	4.95885	4.80866	4.70243	4.63042	4.58036	4.53944	4.49885	4.45802	4.4242	4.40747	4.41685	4.45934	4.53899	4.65435	4.79477	4.93954	5.06574	5.16289	5.2371	5.29765	5.34502	5.37229	5.37483	5.35727	5.33234	5.31456	5.31493	5.339	5.38778	5.45971	5.55159	5.65903	5.778	5.90736	6.05089	6.21809	6.42298	6.6795	6.99533	7.36863
10.373	9.42326	8.58027	7.84068	7.20002	6.65225	6.18894	5.80126	5.48156	5.22406	5.02418	4.8771	4.77636	4.71279	4.67354	4.6433	4.61009	4.57231	4.53886	4.52241	4.53393	4.58127	4.66818	4.79191	4.94005	5.09042	5.21927	5.31557	5.38466	5.435	5.46628	5.47136	5.44736	5.40279	5.35343	5.31395	5.29411	5.29884	5.32958	5.38539	5.46357	5.56028	5.67197	5.79731	5.93902	6.10568	6.31108	6.5696	6.8896	7.26938
10.526	9.57119	8.72078	7.97053	7.31619	6.75247	6.2727	5.87017	5.53897	5.27406	5.07074	4.92391	4.8272	4.77172	4.74438	4.72843	4.7093	4.68305	4.65776	4.64666	4.66195	4.71261	4.80261	4.92809	5.0749	5.22004	5.34123	5.42976	5.49133	5.53285	5.55254	5.54313	5.50297	5.44222	5.37714	5.32168	5.28495	5.27221	5.28587	5.32594	5.39057	5.47702	5.58279	5.70672	5.85064	6.02158	6.23185	6.49496	6.81932	7.20373
10.6921	9.73387	8.875	8.11195	7.44115	6.85852	6.35935	5.9389	5.5929	5.31739	5.10813	4.96004	4.86656	4.81849	4.80243	4.80113	4.79886	4.78952	4.7787	4.77799	4.79942	4.85267	4.94185	5.06181	5.19641	5.32277	5.42317	5.49511	5.54647	5.58181	5.59652	5.58236	5.53765	5.47171	5.3991	5.33273	5.28204	5.2537	5.25183	5.27786	5.33105	5.40963	5.51188	5.6369	5.78597	5.96456	6.18277	6.45228	6.78107	7.16902
10.8668	9.9057	9.03693	8.25895	7.56964	6.96675	6.44775	6.00955	5.64904	5.36296	5.14735	4.99703	4.90502	4.86173	4.85379	4.86457	4.87869	4.88872	4.89696	4.91151	4.94247	4.99887	5.08403	5.19072	5.3009	5.39399	5.4611	5.50898	5.54814	5.5799	5.59575	5.58561	5.54656	5.48511	5.41269	5.34101	5.28057	5.2403	5.22655	5.24239	5.28801	5.36206	5.46311	5.59061	5.74588	5.93336	6.16091	6.43779	6.77109	7.16187
11.0501	10.083	9.20127	8.40586	7.69694	7.07457	6.5381	6.08538	5.71348	5.41894	5.19752	5.04365	4.95001	4.90708	4.90243	4.92118	4.94931	4.97858	5.00793	5.04111	5.08449	5.14441	5.22161	5.30615	5.37996	5.42952	5.45807	5.48056	5.50783	5.5375	5.55763	5.55649	5.52955	5.4797	5.41444	5.34392	5.27982	5.23343	5.21327	5.22382	5.26581	5.33792	5.43874	5.56829	5.72863	5.92398	6.16042	6.44482	6.78286	7.17619
11.242	10.2655	9.36907	8.55586	7.82851	7.18927	6.63878	6.17501	5.79444	5.4928	5.26506	5.10516	5.00577	4.95823	4.95203	4.9747	5.0137	5.05994	5.10929	5.1612	5.21708	5.27822	5.34099	5.39387	5.42379	5.42918	5.42414	5.42656	5.44475	5.47319	5.49814	5.50717	5.49451	5.4599	5.40696	5.34389	5.28294	5.23704	5.21616	5.22565	5.26658	5.33763	5.43756	5.56722	5.72981	5.93005	6.17321	6.46436	6.80751	7.20367
11.4357	10.453	9.54678	8.72085	7.97927	7.32647	6.76411	6.29032	5.90098	5.59089	5.35414	5.18426	5.0744	5.01748	5.00541	5.02808	5.07401	5.13309	5.19858	5.26607	5.33119	5.38807	5.42813	5.4422	5.42838	5.39791	5.36999	5.36032	5.37354	5.40227	5.43248	5.45165	5.45311	5.43451	5.39663	5.34568	5.29359	5.25381	5.2367	5.24786	5.28864	5.35808	5.45558	5.58293	5.74451	5.94589	6.19239	6.48823	6.836	7.235
11.615	10.6411	9.73873	8.91128	8.16227	7.49898	6.92495	6.43945	6.03847	5.71619	5.46589	5.2809	5.15538	5.08424	5.06178	5.07979	5.12747	5.19389	5.27023	5.34846	5.41783	5.46419	5.47527	5.44926	5.39851	5.34337	5.30269	5.28778	5.30006	5.33154	5.36868	5.39888	5.4145	5.41183	5.39007	5.35389	5.31435	5.28434	5.27371	5.28775	5.32816	5.39489	5.48849	5.61179	5.76999	5.9693	6.21539	6.5124	6.86208	7.26214
11.7527	10.808	9.92955	9.11742	8.37169	7.7029	7.11808	6.61925	6.20355	5.865	5.59634	5.39111	5.24493	5.15491	5.11743	5.1257	5.16957	5.23767	5.31939	5.40303	5.47131	5.50264	5.48388	5.42347	5.34579	5.27535	5.22838	5.21227	5.22638	5.26285	5.30892	5.35179	5.38268	5.39673	5.39215	5.37248	5.34758	5.32925	5.32628	5.34344	5.38286	5.44589	5.53467	5.65314	5.80698	6.0025	6.24538	6.53974	6.88715	7.28485
11.8201	10.9151	10.0764	9.29793	8.572	7.90921	7.32024	6.81115	6.38131	6.02529	5.73591	5.50765	5.33807	5.22652	5.17105	5.16599	5.20185	5.26709	5.34929	5.43278	5.49464	5.50888	5.46506	5.38052	5.28611	5.20683	5.15654	5.14039	5.15694	5.19881	5.25413	5.31024	5.35747	5.38987	5.40456	5.40367	5.39545	5.39025	5.39568	5.41598	5.45391	5.51252	5.59589	5.70937	5.85907	6.05095	6.29005	6.57998	6.92233	7.31473
11.8166	10.9406	10.1386	9.39961	8.70846	8.06916	7.49154	6.98389	6.54792	6.17955	5.87272	5.62372	5.43253	5.3006	5.22733	5.20796	5.23369	5.29284	5.37104	5.44881	5.49941	5.49672	5.43535	5.33762	5.2351	5.15127	5.09869	5.08196	5.0997	5.14523	5.20766	5.27507	5.33782	5.38938	5.42565	5.44662	5.45812	5.46844	5.48377	5.5078	5.54409	5.59768	5.67505	5.78345	5.92979	6.11961	6.3567	6.64346	6.98086	7.36669
11.7758	10.9116	10.1296	9.41793	8.76022	8.15363	7.60235	7.11195	6.68379	6.31446	5.99933	5.73701	5.53007	5.382	5.29348	5.26072	5.27563	5.32636	5.39665	5.46394	5.50001	5.48213	5.41035	5.3079	5.2034	5.11798	5.06369	5.04552	5.06264	5.10911	5.17516	5.25014	5.32543	5.39475	5.45316	5.49839	5.53304	5.56237	5.59028	5.61945	5.65433	5.70237	5.77303	5.876	6.01943	6.20864	6.44598	6.73188	7.0657	7.44436
11.728	10.8675	10.0944	9.39683	8.76101	8.18225	7.66051	7.19652	6.78803	6.42967	6.11682	5.84982	5.63376	5.47426	5.37349	5.32877	5.33276	5.37349	5.43322	5.48742	5.50845	5.47834	5.40124	5.29884	5.19561	5.11034	5.05491	5.0349	5.0501	5.09528	5.16191	5.24091	5.32511	5.40909	5.48779	5.55728	5.61698	5.6684	5.71188	5.74807	5.7821	5.82439	5.88779	5.9846	6.1243	6.31219	6.54935	6.83412	7.16377	7.53385
11.6857	10.829	10.0628	9.37469	8.75327	8.1947	7.69785	7.26043	6.87605	6.53541	6.23178	5.96601	5.74537	5.57769	5.46674	5.411	5.40396	5.43378	5.48198	5.52338	5.53194	5.49363	5.41448	5.3137	5.21227	5.12741	5.07106	5.04923	5.06204	5.1049	5.17048	5.25133	5.34172	5.43719	5.53299	5.62438	5.70844	5.78285	5.84359	5.88832	5.92258	5.95988	6.01629	6.10616	6.23987	6.42276	6.65504	6.93374	7.25501	7.61412
11.654	10.8026	10.0442	9.36581	8.75724	8.21539	7.73921	7.32513	6.96383	6.64201	6.34978	6.08749	5.86414	5.68963	5.56923	5.50255	5.48404	5.50252	5.53977	5.57107	5.57204	5.53056	5.45207	5.35297	5.25215	5.16663	5.10893	5.08529	5.09583	5.13628	5.20039	5.28209	5.37692	5.48134	5.59114	5.70135	5.80729	5.9033	5.98111	6.0353	6.07171	6.10634	6.15734	6.24	6.36507	6.53803	6.75902	7.02514	7.33327	7.68011
11.6409	10.7934	10.0415	9.37225	8.77627	8.25017	7.79244	7.39861	7.05751	6.75279	6.4715	6.21289	5.98706	5.8056	5.67521	5.59678	5.56611	5.5733	5.60124	5.62638	5.62561	5.58659	5.51198	5.41496	5.31352	5.22592	5.16601	5.14034	5.14878	5.18706	5.24957	5.33132	5.42897	5.54005	5.66116	5.78734	5.91238	6.02756	6.12121	6.18591	6.22771	6.26364	6.31209	6.38823	6.5032	6.66333	6.86983	7.12101	7.41534	7.75118
11.6559	10.8083	10.0588	9.39512	8.80894	8.29622	7.85428	7.47755	7.15368	6.86426	6.59355	6.33893	6.11053	5.92135	5.77979	5.68855	5.64522	5.64159	5.66212	5.68485	5.68748	5.65609	5.58913	5.49599	5.39428	5.30429	5.24175	5.21379	5.22003	5.256	5.31632	5.39682	5.49529	5.6105	5.74013	5.8793	6.02023	6.15146	6.25935	6.33612	6.38794	6.4307	6.4809	6.55293	6.65905	6.80771	7.00207	7.24181	7.52614	7.85374
11.7071	10.8553	10.1028	9.43862	8.85599	8.35073	7.91924	7.55512	7.24552	6.97074	6.71199	6.46313	6.23301	6.03589	5.88259	5.77816	5.72217	5.70814	5.72235	5.74469	5.75359	5.73306	5.67698	5.59082	5.49151	5.401	5.33673	5.30658	5.31024	5.34308	5.39991	5.47731	5.57431	5.69105	5.82614	5.97456	6.12681	6.26941	6.38851	6.47815	6.54481	6.60136	6.66012	6.73378	6.83623	6.97896	7.16742	7.40205	7.6815	8.00341
11.8029	10.943	10.182	9.51012	8.92276	8.41647	7.98767	7.63004	7.33106	7.07035	6.82554	6.58514	6.35518	6.15115	5.98686	5.86999	5.8019	5.77761	5.7853	5.80695	5.82197	5.81259	5.76897	5.6933	5.60102	5.51412	5.4506	5.41904	5.41958	5.4479	5.49934	5.57155	5.66499	5.78101	5.91869	6.07231	6.23055	6.3785	6.50381	6.6044	6.68844	6.76558	6.84244	6.92787	7.03604	7.18103	7.37049	7.60531	7.88327	8.20098
11.9531	11.0798	10.3036	9.61637	9.01558	8.49952	8.06552	7.70796	7.41507	7.16617	6.93541	6.70502	6.47691	6.26747	6.09376	5.96604	5.88714	5.85318	5.85391	5.87337	5.89213	5.89162	5.85997	5.79744	5.71728	5.6392	5.58006	5.54861	5.54584	5.56836	5.61265	5.67786	5.76599	5.87939	6.01721	6.17269	6.33268	6.48137	6.60858	6.71687	6.81743	6.91866	7.02229	7.13137	7.25684	7.41285	7.60839	7.84541	8.12235	8.43674
12.1602	11.2649	10.4652	9.75422	9.13241	8.59993	8.15508	7.79273	7.50145	7.26034	7.04092	6.81969	6.5939	6.38018	6.19869	6.06224	5.9748	5.93307	5.92775	5.94429	5.96434	5.96951	5.94786	5.8993	5.83478	5.77006	5.71905	5.68996	5.68468	5.70126	5.73772	5.79494	5.8764	5.98532	6.12095	6.27585	6.43578	6.58464	6.71396	6.82935	6.94444	7.06843	7.2014	7.34164	7.49398	7.6685	7.87328	8.11206	8.38697	8.69993
12.3886	11.4633	10.6343	9.89661	9.25261	8.70332	8.24701	7.87815	7.58494	7.34651	7.13348	6.9189	6.69575	6.47979	6.29333	6.1514	6.05891	6.01279	6.00405	6.01876	6.03932	6.04809	6.03434	5.99885	5.95088	5.90189	5.86188	5.83765	5.83178	5.84372	5.8731	5.92229	5.99609	6.09868	6.22992	6.38274	6.54327	6.69595	6.83277	6.95904	7.08821	7.23059	7.38802	7.55816	7.74088	7.93923	8.15693	8.39897	8.67366	8.98984
12.4758	11.5475	10.7155	9.97584	9.32998	8.77854	8.31945	7.94699	7.64965	7.40805	7.19524	6.98493	6.76738	6.55523	6.37033	6.22874	6.13618	6.08986	6.08092	6.09591	6.11791	6.13029	6.1237	6.09995	6.06733	6.03394	6.00603	5.98851	5.98409	5.99336	6.01712	6.05888	6.12462	6.21979	6.34561	6.49643	6.66003	6.82218	6.97408	7.11742	7.26216	7.41838	7.59142	7.78282	7.99244	8.21782	8.45582	8.70948	8.992	9.3192
12.2075	11.3489	10.5833	9.90277	9.30367	8.78446	8.34349	7.9771	7.67694	7.42856	7.2116	7.00514	6.79888	6.60017	6.4268	6.2939	6.20762	6.16563	6.15953	6.17677	6.2018	6.21932	6.22076	6.20802	6.18853	6.16836	6.15127	6.14053	6.1387	6.14693	6.16669	6.20229	6.26089	6.34956	6.47121	6.622	6.79184	6.96806	7.14063	7.30612	7.46852	7.63566	7.81619	8.01826	8.2473	8.50108	8.77085	9.0526	9.35797	9.70675
11.7204	10.9369	10.2562	9.6643	9.14719	8.69351	8.29617	7.95198	7.65772	7.40666	7.18753	6.98701	6.79646	6.61838	6.46479	6.34829	6.27476	6.24205	6.24225	6.26401	6.29393	6.31853	6.32941	6.32719	6.31787	6.30666	6.29671	6.29095	6.29186	6.30062	6.31865	6.35058	6.40478	6.48995	6.61054	6.7642	6.94251	7.13416	7.32838	7.51749	7.69935	7.87783	8.06305	8.26967	8.51168	8.79314	9.10514	9.43475	9.78319	10.1675
11.2317	10.4939	9.87032	9.34664	8.90377	8.52052	8.17931	7.8719	7.59721	7.35496	7.14167	6.95104	6.77761	6.62156	6.49034	6.3938	6.33719	6.31831	6.32918	6.35917	6.3967	6.43014	6.45112	6.45823	6.45563	6.44849	6.44129	6.4382	6.44208	6.4535	6.47291	6.50465	6.55799	6.64311	6.76567	6.92422	7.11135	7.31671	7.52964	7.74065	7.94375	8.13852	8.33355	8.54681	8.80005	9.10653	9.46376	9.85515	10.2675	10.7054
10.8159	10.1049	9.51524	9.03406	8.64194	8.31346	8.02349	7.75707	7.51139	7.28847	7.0892	6.91251	6.75659	6.62141	6.51158	6.43475	6.39591	6.39319	6.4185	6.46087	6.50905	6.55235	6.58264	6.5972	6.59883	6.59328	6.58711	6.58627	6.59405	6.6101	6.63347	6.66771	6.72258	6.80948	6.93518	7.09901	7.29425	7.51137	7.74052	7.97248	8.20022	8.42012	8.63656	8.86587	9.13393	9.46266	9.85963	10.3135	10.8032	11.3152
10.4835	9.79005	9.22127	8.76591	8.40583	8.11509	7.86519	7.63581	7.42036	7.22026	7.03846	6.87769	6.73962	6.62487	6.53592	6.47823	6.45645	6.46964	6.51028	6.56668	6.62641	6.67867	6.71633	6.7372	6.74395	6.74261	6.74049	6.74401	6.75635	6.77688	6.80413	6.84129	6.89827	6.98728	7.11614	7.2853	7.48912	7.71907	7.9663	8.22248	8.48069	8.73548	8.98649	9.24461	9.53523	9.88612	10.3148	10.8201	11.3851	11.985
10.2178	9.53786	8.98359	8.54508	8.20607	7.9422	7.72434	7.52783	7.34072	7.16218	6.99684	6.85117	6.73016	6.6355	6.56792	6.53013	6.52542	6.55341	6.60752	6.67565	6.74408	6.80231	6.84571	6.87433	6.89113	6.90079	6.90857	6.91893	6.93454	6.95606	6.98403	7.02284	7.08241	7.17483	7.30849	7.4851	7.70053	7.94758	8.2185	8.50564	8.80194	9.10067	9.39793	9.6978	10.0211	10.3976	10.8521	11.3945	12.0181	12.7013
9.98969	9.32169	8.77925	8.35355	8.03052	7.78873	7.60023	7.43662	7.27872	7.12149	6.97129	6.83895	6.73305	6.65686	6.6102	6.59296	6.60586	6.64789	6.71291	6.78868	6.86124	6.92215	6.97107	7.01085	7.0437	7.07087	7.09296	7.11072	7.12631	7.14384	7.16885	7.20888	7.2739	7.37455	7.51836	7.70754	7.93928	8.20797	8.50744	8.83139	9.17282	9.52367	9.87726	10.231	10.5989	11.0085	11.4892	12.0611	12.7302	13.4906
9.78023	9.12272	8.5904	8.17538	7.86587	7.64389	7.48407	7.3555	7.23068	7.09769	6.96347	6.84378	6.75145	6.6919	6.66484	6.66776	6.69835	6.75398	6.82836	6.90918	6.98315	7.04531	7.10032	7.15332	7.20458	7.25052	7.28634	7.30922	7.32183	7.33318	7.35519	7.39951	7.47609	7.59307	7.7554	7.96414	8.21682	8.50927	8.83795	9.19974	9.58978	9.9994	10.4192	10.8396	11.2662	11.7209	12.2322	12.8302	13.5298	14.3424
9.59747	8.94751	8.42254	8.01549	7.71645	7.51065	7.37582	7.28053	7.19018	7.08404	6.96728	6.86032	6.78105	6.73777	6.73044	6.75426	6.8035	6.8734	6.95744	7.04375	7.12019	7.18481	7.24606	7.31045	7.3759	7.43417	7.47677	7.50042	7.51037	7.51979	7.54504	7.60077	7.697	7.83931	8.02907	8.26443	8.54158	8.85705	9.21083	9.60526	10.0413	10.5128	11.0091	11.5128	12.018	12.5375	13.087	13.7095	14.4224	15.2511
9.46342	8.81706	8.29556	7.89254	7.5995	7.40395	7.28623	7.21583	7.15415	7.07261	6.97244	6.87709	6.80977	6.78262	6.79675	6.84521	6.91786	7.00611	7.10269	7.19739	7.28017	7.35071	7.41849	7.48995	7.56097	7.62032	7.65957	7.6797	7.69052	7.70702	7.74592	7.82235	7.94623	8.12147	8.34614	8.61438	8.91911	9.25611	9.62903	10.047	10.5195	11.0471	11.6221	12.2231	12.8326	13.4587	14.0722	14.7422	15.4787	16.3293
9.39169	8.74515	8.22311	7.81984	7.52773	7.33557	7.22524	7.16756	7.12328	7.05953	6.9728	6.8864	6.82753	6.81321	6.84786	6.92437	7.02781	7.14232	7.25657	7.36281	7.45604	7.53756	7.61458	7.69109	7.76154	7.81454	7.84508	7.86081	7.8767	7.90823	7.97	8.07533	8.23329	8.44689	8.71195	9.01862	9.35503	9.71425	10.1028	10.5366	11.0348	11.6064	12.2534	12.9622	13.7172	14.561	15.3178	16.1116	16.8832	17.7455
9.37888	8.72993	8.20453	7.79764	7.50221	7.30747	7.19596	7.13996	7.10228	7.0497	6.97388	6.89403	6.83867	6.8299	6.87766	6.97816	7.11437	7.26117	7.39738	7.51558	7.61993	7.71677	7.80933	7.8961	7.9703	8.02238	8.05076	8.06775	8.09274	8.14301	8.232	8.37079	8.5668	8.82209	9.13118	9.48125	9.85523	10.2416	10.6481	11.0958	11.6126	12.2151	12.9131	13.6997	14.5573	15.6281	16.493	17.4851	18.4503	19.7509
9.40737	8.75726	8.2286	7.81719	7.51648	7.31593	7.19844	7.13809	7.10127	7.05662	6.99105	6.91671	6.86071	6.84941	6.8988	7.01044	7.1694	7.34466	7.5023	7.63006	7.74202	7.85434	7.96911	8.07846	8.17304	8.24401	8.28913	8.32012	8.35956	8.42933	8.54524	8.71787	8.95315	9.25181	9.60748	10.0057	10.4251	10.8481	11.2797	11.7434	12.2742	12.8955	13.6239	14.463	15.402	16.7975	17.8012	19.0951	20.3497	22.6671
9.45656	8.81059	8.28243	7.86893	7.56431	7.35847	7.23502	7.16993	7.13317	7.09545	7.03956	6.96987	6.91032	6.89015	6.93045	7.03811	7.20278	7.39374	7.5687	7.70632	7.82452	7.94978	8.08862	8.23087	8.36424	8.4778	8.56374	8.62648	8.68862	8.77882	8.91934	9.12345	9.39704	9.73967	10.1441	10.5955	11.0694	11.5426	12.0136	12.5024	13.0502	13.6873	14.4361	15.3064	16.2894	18.0299	19.1298	20.8112	23.6387	24.7066
9.51755	8.88176	8.35952	7.94857	7.64402	7.43655	7.31059	7.24355	7.20766	7.17503	7.12574	7.05812	6.99251	6.95953	6.98396	7.07698	7.2334	7.4275	7.6163	7.76923	7.89882	8.03704	8.19803	8.375	8.55504	8.72493	8.87043	8.98353	9.08023	9.19463	9.3585	9.59115	9.90079	10.2868	10.7413	11.2491	11.784	12.3192	12.8453	13.3726	13.9461	14.6045	15.3757	16.2741	17.2898	19.6227	20.7544	21.9114	inf	inf
9.59388	8.97043	8.45794	8.0543	7.7551	7.55149	7.42818	7.36269	7.32754	7.29542	7.24598	7.17517	7.10125	7.05496	7.0628	7.1386	7.28145	7.47197	7.67153	7.84409	7.99187	8.14624	8.3284	8.53763	8.76279	8.98974	9.20145	9.37873	9.52431	9.67133	9.861	10.1211	10.4648	10.893	11.3979	11.9648	12.566	13.1755	13.7757	14.3586	14.9662	15.648	16.4376	17.3493	18.3746	21.8896	inf	inf	inf	inf
9.68366	9.07015	8.56876	8.17678	7.8893	7.69689	7.58302	7.52314	7.48776	7.44966	7.39127	7.3114	7.22894	7.17362	7.171	7.23508	7.36717	7.55264	7.75833	7.94769	8.11509	8.28826	8.49243	8.7323	8.99904	9.27805	9.55284	9.79952	10.0072	10.1997	10.4229	10.7131	11.0909	11.5602	12.1167	12.7496	13.4369	14.1781	14.981	15.8376	16.7665	17.8572	19.2854	21.5146	22.9328	inf	inf	inf	inf	inf
9.77039	9.16298	8.67275	8.29617	8.02714	7.8545	7.75876	7.71048	7.67544	7.62681	7.55405	7.46373	7.37708	7.3214	7.31876	7.381	7.50909	7.69054	7.89639	8.09344	8.27482	8.4658	8.69251	8.96268	9.26915	9.59652	9.92927	10.2438	10.5212	10.7718	11.0389	11.3647	11.7788	12.2891	12.8966	13.5941	14.3537	15.1851	16.0775	17.0091	17.9933	19.2324	21.8599	22.8531	23.9952	inf	inf	inf	inf	inf
9.8446	9.24072	8.76034	8.3995	8.15134	8.00319	7.93212	7.90205	7.87154	7.81447	7.73085	7.63702	7.55572	7.51035	7.51857	7.58886	7.72009	7.89934	8.10031	8.2956	8.48301	8.68807	8.93598	9.23525	9.58001	9.95439	10.343	10.7234	11.0739	11.3925	11.7154	12.0851	12.5407	13.0936	13.7524	14.516	15.3449	16.2714	17.2088	18.1437	19.0675	20.2974	inf	inf	inf	inf	inf	inf	inf	inf
9.92631	9.32391	8.84947	8.49907	8.26592	8.13718	8.08836	8.07843	8.05889	8.00339	7.92153	7.8376	7.77389	7.7492	7.77723	7.86349	8.00396	8.18372	8.37816	8.56718	8.75617	8.97227	9.23897	9.56451	9.94462	10.3647	10.8099	11.2574	11.6826	12.0727	12.4554	12.8688	13.3634	13.9518	14.6542	15.4837	16.4065	17.5752	18.8084	20.0685	21.1451	inf	inf	inf	inf	inf	inf	inf	inf	inf
10.049	9.44476	8.97018	8.62149	8.39228	8.27047	8.23247	8.23703	8.23296	8.19208	8.12747	8.06705	8.03148	8.03526	8.08911	8.19689	8.35225	8.53773	8.72998	8.91613	9.10878	9.33633	9.62061	9.96941	10.3807	10.843	11.3437	11.8604	12.3657	12.8356	13.2907	13.7576	14.3025	14.935	15.6889	16.5953	17.6107	19.2595	21.6377	23.8067	inf	inf	inf	inf	inf	inf	inf	inf	inf	inf
10.2341	9.62324	9.14185	8.78616	8.55013	8.42269	8.38259	8.39254	8.40437	8.38789	8.35231	8.32393	8.32139	8.35598	8.43695	8.56864	8.74448	8.94544	9.14829	9.34419	9.54961	9.79335	10.0964	10.4666	10.9046	11.403	11.9535	12.5372	13.1267	13.6866	14.2303	14.7576	15.3589	16.0331	16.8276	17.7889	18.8439	25.1182	inf	inf	inf	inf	inf	inf	inf	inf	inf	inf	inf	inf
10.4833	9.86113	9.36736	8.99835	8.74836	8.60728	8.55667	8.56504	8.59075	8.60305	8.60276	8.60948	8.63885	8.70057	8.80459	8.95849	9.15892	9.38774	9.62049	9.84637	10.0801	10.3495	10.6763	11.0684	11.5303	12.0588	12.6503	13.2926	13.9624	14.6107	15.2395	15.799	16.4221	17.1017	17.8989	18.8655	19.9141	inf	inf	inf	inf	inf	inf	inf	inf	inf	inf	inf	inf	inf
10.7815	10.1447	9.6355	9.25036	8.98369	8.82625	8.7622	8.76599	8.80372	8.84612	8.88471	8.92834	8.98739	9.07095	9.19204	9.364	9.58965	9.85511	10.1353	10.4129	10.6943	11.0035	11.3636	11.7828	12.2714	12.8301	13.4599	14.1587	14.923	15.7254	16.6275	17.4311	18.3924	19.3482	20.4532	inf	inf	inf	inf	inf	inf	inf	inf	inf	inf	inf	inf	inf	inf	inf
11.0992	10.4476	9.92338	9.52294	9.24075	9.06814	8.99146	8.99046	9.03905	9.11189	9.19373	9.28067	9.37426	9.48185	9.6204	9.81006	10.0607	10.3648	10.6994	11.0415	11.3867	11.7504	12.1566	12.611	13.1332	13.7291	14.4068	15.178	16.0699	17.093	18.7186	20.1259	inf	inf	inf	inf	inf	inf	inf	inf	inf	inf	inf	inf	inf	inf	inf	inf	inf	inf
11.4067	10.7421	10.2052	9.79219	9.49758	9.31283	9.22578	9.2203	9.27753	9.37887	9.50825	9.65148	9.79684	9.94376	10.1101	10.3225	10.5986	10.9386	11.3249	11.7347	12.1559	12.5924	13.066	13.5699	14.1337	14.7632	15.4674	16.2592	17.1785	18.2378	20.2841	inf	inf	inf	inf	inf	inf	inf	inf	inf	inf	inf	inf	inf	inf	inf	inf	inf	inf	inf
11.6899	11.0154	10.4691	10.0473	9.74408	9.55078	9.45568	9.44512	9.50605	9.62811	9.8017	10.0116	10.2341	10.4506	10.6683	10.9173	11.2243	11.6009	12.037	12.5174	13.0307	13.5751	14.1817	14.8218	15.5606	16.4127	17.3884	18.4591	19.7706	inf	inf	inf	inf	inf	inf	inf	inf	inf	inf	inf	inf	inf	inf	inf	inf	inf	inf	inf	inf	inf
11.9586	11.2803	10.7302	10.3048	9.99782	9.80019	9.69982	9.68405	9.7437	9.87568	10.0796	10.3486	10.6604	10.9802	11.2875	11.6	11.9514	12.3693	12.8502	13.3905	13.9824	14.6192	15.3516	16.1058	16.9959	18.0388	19.3417	20.434	inf	inf	inf	inf	inf	inf	inf	inf	inf	inf	inf	inf	inf	inf	inf	inf	inf	inf	inf	inf	inf	inf
12.2359	11.5634	11.0181	10.5966	10.2924	10.096	9.99454	9.97568	10.0327	10.1676	10.3874	10.6952	11.0802	11.5103	11.9417	12.3559	12.7739	13.2431	13.7596	14.3403	14.98	15.6635	16.4643	17.2703	18.2452	19.4167	21.2135	22.3023	inf	inf	inf	inf	inf	inf	inf	inf	inf	inf	inf	inf	inf	inf	inf	inf	inf	inf	inf	inf	inf	inf
12.5453	11.8898	11.3598	10.9515	10.6582	10.4699	10.373	10.3553	10.4115	10.5472	10.7743	11.1026	11.5329	12.0487	12.6128	13.1801	13.7269	14.3151	14.9126	15.605	16.408	17.2808	18.4511	19.4992	inf	inf	inf	inf	inf	inf	inf	inf	inf	inf	inf	inf	inf	inf	inf	inf	inf	inf	inf	inf	inf	inf	inf	inf	inf	inf
[truncated: 151 more columns]

## Sheet: T163P
16.1033	15.3114	14.419	13.5091	12.5766	11.6755	10.8742	10.1787	9.58905	9.0969	8.69168	8.36063	8.08352	7.82335	7.53033	7.1785	6.79206	6.40567	6.03757	5.6782	5.31244	4.93914	4.58058	4.26743	4.02132	3.85052	3.75375	3.7246	3.75018	3.80329	3.84406	3.85538	3.87204	3.94808	4.11884	4.39404	4.75626	5.14246	5.44279	5.61519	5.75656	5.97143	6.30224	6.77119	7.38132	8.11006	8.75767	8.86274	8.66168	8.46126
15.1317	14.365	13.6466	12.9311	12.1837	11.4073	10.6696	9.99597	9.39955	8.88241	8.44301	8.07673	7.76957	7.49009	7.19205	6.84633	6.46946	6.09319	5.73563	5.38693	5.02952	4.65628	4.28355	3.93824	3.64147	3.40616	3.24135	3.1536	3.14231	3.19205	3.27077	3.34927	3.43284	3.55732	3.75561	4.03742	4.3808	4.71996	4.97323	5.13688	5.29387	5.52499	5.86749	6.34302	6.95601	7.68458	8.31351	8.39849	8.20668	8.03798
14.2849	13.5327	12.866	12.2398	11.6228	10.9951	10.3793	9.78541	9.2238	8.7071	8.24884	7.85711	7.52584	7.22972	6.92728	6.58872	6.22376	5.85968	5.51254	5.17039	4.81306	4.42761	4.02499	3.63131	3.27412	2.97769	2.76143	2.63734	2.6067	2.6569	2.76159	2.89242	3.04075	3.22277	3.45822	3.74747	4.06059	4.34164	4.55812	4.73613	4.9308	5.1956	5.56142	6.05047	6.6695	7.39847	8.0018	8.06441	7.87953	7.73475
13.5691	12.8271	12.178	11.5836	11.0192	10.4762	9.96649	9.48314	9.00797	8.53615	8.08749	7.68673	7.3406	7.0322	6.7263	6.39498	6.0433	5.69312	5.35599	5.01422	4.6437	4.22808	3.78016	3.33362	2.92631	2.58993	2.34584	2.20438	2.16464	2.21403	2.33008	2.48964	2.68275	2.91398	3.18562	3.47889	3.75415	3.98065	4.17715	4.38526	4.63475	4.95303	5.35963	5.8743	6.50512	7.23466	7.80338	7.84858	7.67418	7.54946
12.9837	12.2508	11.6119	11.0322	10.4885	9.98083	9.52613	9.12307	8.74197	8.34716	7.93844	7.5479	7.19782	6.88284	6.57597	6.25332	5.91698	5.58249	5.25426	4.90514	4.50681	4.04678	3.5505	3.06296	2.62663	2.2722	2.01771	1.87006	1.82594	1.87224	1.98894	2.15792	2.37219	2.63189	2.92575	3.21573	3.45647	3.64548	3.83435	4.07064	4.37281	4.75243	5.21479	5.76954	6.41933	7.14567	7.67103	7.71861	7.56792	7.4649
12.5243	11.8008	11.1719	10.6038	10.073	9.58254	9.15321	8.79178	8.47316	8.14814	7.78977	7.42156	7.0764	6.76126	6.45879	6.14974	5.83294	5.51594	5.19383	4.82888	4.39248	3.88587	3.3516	2.8409	2.39377	2.036	1.78133	1.63364	1.5877	1.62996	1.74242	1.91109	2.13191	2.40267	2.70312	2.9832	3.19807	3.36499	3.54898	3.79872	4.13113	4.55365	5.06352	5.65776	6.32492	7.03521	7.523	7.6095	7.50493	7.43064
12.1839	11.4704	10.8528	10.2981	9.78119	9.30445	8.8894	8.54716	8.25789	7.97091	7.64583	7.29598	6.95816	6.6483	6.35732	6.0688	5.77589	5.47578	5.15312	4.76407	4.28824	3.74536	3.18928	2.67065	2.22446	1.87172	1.62272	1.47895	1.43381	1.47376	1.58286	1.75041	1.97372	2.24783	2.54601	2.81285	3.00827	3.16067	3.33726	3.58489	3.92097	4.35275	4.87574	5.48057	6.14562	6.82868	7.30879	7.45744	7.40858	7.36515
11.9503	11.2466	10.6415	10.1033	9.60521	9.14549	8.7429	8.40908	8.12568	7.84314	7.52144	7.174	6.83942	6.53709	6.26192	5.99687	5.72627	5.43488	5.09895	4.67989	4.17355	3.61229	3.0507	2.53511	2.09638	1.75252	1.51182	1.37453	1.33355	1.37602	1.48783	1.65984	1.88855	2.16528	2.45863	2.71272	2.89428	3.03668	3.20404	3.43998	3.76235	4.17828	4.68384	5.26985	5.91566	6.57799	7.07672	7.27682	7.26281	7.2356
11.8045	11.1079	10.5138	9.99369	9.52002	9.0845	8.69815	8.3683	8.07439	7.76975	7.42612	7.06653	6.72989	6.43381	6.17266	5.92548	5.66547	5.36566	5.00171	4.55207	4.02886	3.46614	2.91182	2.40659	1.97822	1.64339	1.41018	1.27934	1.24489	1.29548	1.41792	1.60192	1.84046	2.1207	2.40992	2.65749	2.83677	2.9788	3.1408	3.36364	3.66635	4.05699	4.53396	5.09197	5.71666	6.3708	6.89763	7.13285	7.12867	7.09925
11.7221	11.026	10.4358	9.92848	9.47924	9.07374	8.71024	8.38487	8.07162	7.73164	7.35682	6.98106	6.64018	6.34703	6.09292	5.85139	5.58506	5.26098	4.86291	4.3865	3.85356	3.29598	2.75447	2.26318	1.84588	1.51811	1.28886	1.16104	1.13132	1.1906	1.32584	1.52325	1.7699	2.04958	2.33472	2.58794	2.78726	2.9502	3.12081	3.33783	3.62357	3.98975	4.43895	4.97152	5.57974	6.23402	6.79074	7.05538	7.0511	7.01053
11.6838	10.9775	10.3783	9.86887	9.43082	9.04853	8.70859	8.39187	8.06472	7.69856	7.30333	6.91817	6.57427	6.28017	6.02418	5.77573	5.49144	5.13958	4.71167	4.2109	3.66517	3.10879	2.5786	2.10152	1.69535	1.37315	1.14471	1.01549	0.985247	1.04719	1.18818	1.39047	1.63518	1.905	2.18307	2.45026	2.68928	2.8976	3.09696	3.32058	3.59569	3.94153	4.36714	4.87945	5.47584	6.13195	6.71177	7.00512	7.01048	6.96671
11.6854	10.957	10.3343	9.80489	9.35654	8.97645	8.64694	8.33986	8.01602	7.65022	7.25692	6.87421	6.53035	6.23234	5.96751	5.7049	5.40062	5.02632	4.57354	4.04657	3.48196	2.9212	2.39905	1.93507	1.54005	1.22343	0.99497	0.862232	0.827517	0.885898	1.02421	1.22196	1.45647	1.71151	1.98058	2.25926	2.53578	2.79334	3.02932	3.26516	3.5323	3.86032	4.2662	4.76302	5.35009	6.00147	6.58083	6.89124	6.93401	6.92087
11.7295	10.9677	10.3099	9.74742	9.27293	8.87646	8.54103	8.23832	7.9294	7.58596	7.21391	6.84465	6.50483	6.20248	5.9266	5.64926	5.32797	4.93472	4.45625	3.90086	3.31693	2.7518	2.23663	1.78432	1.39966	1.08861	0.860431	0.724082	0.683768	0.735974	0.867828	1.05765	1.28132	1.52438	1.78709	2.07316	2.37434	2.66631	2.92853	3.1703	3.42713	3.73873	4.12895	4.61454	5.19339	5.83127	6.38392	6.68676	6.77792	6.82912
11.8009	10.9954	10.2952	9.69483	9.18933	8.77012	8.42178	8.11944	7.82815	7.5162	7.17611	6.82797	6.49593	6.19047	5.90424	5.61347	5.27541	4.85944	4.35186	3.77302	3.17945	2.61683	2.11046	1.66839	1.29193	0.98496	0.756376	0.616041	0.56942	0.614101	0.737967	0.919735	1.13582	1.37342	1.63577	1.92962	2.24756	2.56059	2.83707	3.07848	3.32519	3.6244	4.00412	4.4821	5.05343	5.67365	6.19031	6.47016	6.58993	6.69822
11.8542	11.0032	10.2634	9.63017	9.09856	8.66008	8.30091	8.00033	7.72855	7.45202	7.14964	6.82684	6.50341	6.1928	5.89278	5.58372	5.2219	4.77645	4.24341	3.65757	3.07233	2.52373	2.03034	1.59788	1.22712	0.921809	0.691002	0.545016	0.489975	0.524328	0.637301	0.80979	1.02087	1.25939	1.52836	1.83338	2.16554	2.49276	2.77823	3.02032	3.26312	3.55694	3.93114	4.40281	4.964	5.56216	6.04449	6.30102	6.42693	6.55796
11.8496	10.9684	10.2038	9.54987	9.00111	8.54961	8.18397	7.88815	7.63789	7.39947	7.1387	6.8421	6.52142	6.19407	5.86638	5.526	5.13324	4.66223	4.12068	3.54955	2.99068	2.46756	1.9922	1.5699	1.20347	0.898277	0.663861	0.510462	0.444229	0.464235	0.561586	0.720896	0.925871	1.16763	1.44706	1.7654	2.11004	2.44731	2.74136	2.99126	3.24056	3.53646	3.90637	4.36463	4.89996	5.45692	5.90147	6.14504	6.27094	6.39763
11.8006	10.9108	10.137	9.47258	8.91286	8.45195	8.08179	7.79104	7.5607	7.35868	7.13928	6.86464	6.53253	6.1682	5.79583	5.41723	5.00171	4.52578	3.99777	3.45569	2.93119	2.43788	1.98212	1.56969	1.2069	0.901672	0.663856	0.502803	0.423936	0.42663	0.504056	0.645144	0.838946	1.07938	1.36511	1.69206	2.04347	2.38686	2.69293	2.96214	3.22969	3.53132	3.88813	4.3099	4.78406	5.26236	5.65099	5.89295	6.0387	6.17113
11.7463	10.8619	10.0877	9.41804	8.85046	8.38206	8.00809	7.72068	7.50457	7.32994	7.14275	6.87902	6.51945	6.10561	5.68786	5.28212	4.86347	4.40444	3.90475	3.39495	2.90079	2.43063	1.98802	1.58056	1.21867	0.912804	0.672429	0.504993	0.414299	0.399496	0.455548	0.575213	0.751922	0.981618	1.26093	1.5818	1.92658	2.27018	2.5942	2.89703	3.19482	3.50173	3.82949	4.18886	4.57646	4.95813	5.27607	5.51021	5.69538	5.87125
11.7054	10.8353	10.0665	9.39617	8.82484	8.35264	7.97709	7.69183	7.48275	7.32112	7.14825	6.88128	6.49014	6.03574	5.5887	5.17159	4.76193	4.32861	3.86186	3.38177	2.90847	2.44803	2.00569	1.59386	1.2276	0.918981	0.676014	0.503331	0.402399	0.371711	0.407639	0.505777	0.662006	0.872277	1.13065	1.42725	1.74902	2.08433	2.42776	2.77437	3.11552	3.4346	3.73232	4.03049	4.34129	4.63849	4.88783	5.10189	5.31838	5.55182
11.6689	10.8269	10.0738	9.41161	8.84448	8.37508	8.00204	7.71869	7.50977	7.3459	7.16764	6.88819	6.47667	6.00234	5.54197	5.11994	4.71707	4.30376	3.86568	3.41083	2.94971	2.48635	2.03234	1.60852	1.23439	0.921793	0.675793	0.49753	0.386113	0.33977	0.356511	0.434047	0.568892	0.755193	0.984402	1.24746	1.53926	1.86123	2.21819	2.6058	2.99964	3.3523	3.64428	3.90414	4.15688	4.38224	4.57066	4.76055	4.99247	5.27076
11.6096	10.8168	10.0982	9.46043	8.91057	8.45338	8.08805	7.80675	7.59188	7.41268	7.21395	6.91973	6.50386	6.02769	5.56188	5.13123	4.72266	4.31413	3.8938	3.45848	3.0044	2.53192	2.06192	1.62525	1.24445	0.928981	0.679635	0.493779	0.36893	0.304352	0.300542	0.35711	0.470463	0.632974	0.83503	1.07007	1.33919	1.65075	2.01456	2.4303	2.87346	3.28108	3.60135	3.84711	4.05279	4.21411	4.35183	4.52033	4.75721	5.06171
11.5133	10.7799	10.1129	9.51848	9.00269	8.56993	8.21921	7.94131	7.71665	7.51393	7.28624	6.97662	6.56608	6.09838	5.62922	5.183	4.7565	4.3396	3.92636	3.50452	3.05521	2.57438	2.09165	1.64606	1.26122	0.943304	0.688686	0.491618	0.349382	0.263543	0.237432	0.27237	0.365249	0.508728	0.694238	0.916789	1.17839	1.48747	1.85458	2.28388	2.75958	3.22262	3.59277	3.84189	4.00935	4.121	4.22533	4.38079	4.61858	4.93449
11.4093	10.718	10.0971	9.54981	9.07695	8.67813	8.34951	8.07977	7.84828	7.62329	7.36512	7.03509	6.62541	6.16619	5.69569	5.23644	4.79608	4.37404	3.96639	3.55296	3.10488	2.61734	2.12639	1.67489	1.2856	0.961833	0.697152	0.484727	0.323081	0.216075	0.168797	0.183707	0.259287	0.390769	0.571953	0.797589	1.06586	1.38022	1.74879	2.17853	2.66238	3.15231	3.55641	3.80989	3.95696	4.05329	4.15479	4.31281	4.55337	4.8713
11.3478	10.6689	10.0677	9.54675	9.10357	8.73267	8.42626	8.17027	7.94269	7.70742	7.42401	7.06488	6.63805	6.17481	5.70601	5.25215	4.82457	4.42065	4.02873	3.62028	3.16569	2.669	2.17151	1.71433	1.31719	0.981735	0.701614	0.471647	0.292265	0.168089	0.104007	0.102856	0.165278	0.290027	0.473599	0.709861	0.991438	1.31413	1.68102	2.09966	2.56755	3.04168	3.4292	3.66697	3.81477	3.93676	4.07066	4.25085	4.49959	4.81372
11.3595	10.668	10.0594	9.53678	9.0974	8.73439	8.4386	8.19455	7.97821	7.74527	7.44609	7.05423	6.59319	6.10815	5.63779	5.20555	4.82027	4.46623	4.11011	3.70794	3.23912	2.72964	2.22597	1.76255	1.35433	1.003	0.705259	0.45925	0.266625	0.13082	0.0550167	0.0419036	0.0941203	0.213466	0.398551	0.642461	0.933193	1.25962	1.61974	2.02028	2.45925	2.89203	3.2303	3.43731	3.58699	3.73797	3.90878	4.11446	4.37044	4.6751
11.4356	10.7125	10.077	9.53247	9.07714	8.70483	8.40654	8.16633	7.9584	7.73248	7.42876	7.01194	6.51424	5.99929	5.52048	5.10769	4.76958	4.48113	4.18134	3.79621	3.31453	2.79318	2.2843	1.81428	1.39391	1.02683	0.714122	0.456829	0.256291	0.113542	0.0296672	0.00712536	0.0500586	0.162139	0.342834	0.584361	0.872336	1.19301	1.54281	1.92726	2.34091	2.73423	3.0256	3.2019	3.34086	3.49388	3.67277	3.88322	4.13493	4.42601
11.5005	10.7339	10.0641	9.49366	9.02017	8.63728	8.33495	8.09607	7.89362	7.67729	7.38192	6.95729	6.43579	5.89839	5.41162	5.00979	4.70252	4.4647	4.22067	3.86474	3.38221	2.85453	2.34066	1.8632	1.4321	1.05401	0.733163	0.471271	0.267832	0.121278	0.0311301	0	0.0331354	0.134955	0.304623	0.533546	0.807682	1.11571	1.45606	1.8318	2.23001	2.59423	2.84896	2.99701	3.11456	3.24809	3.41116	3.60933	3.84975	4.1288
11.4097	10.6121	9.92656	9.35106	8.88071	8.50682	8.21648	7.99024	7.80002	7.60013	7.32616	6.9146	6.39084	5.84765	5.36105	4.96722	4.67498	4.46015	4.24479	3.91194	3.43833	2.90992	2.39039	1.90522	1.46761	1.08649	0.766188	0.506471	0.304169	0.155695	0.0600411	0.0205407	0.0433215	0.132829	0.287427	0.498346	0.754069	1.04807	1.38109	1.75169	2.13693	2.47346	2.69419	2.81495	2.90796	3.01733	3.16115	3.3471	3.57954	3.85119
11.141	10.3406	9.66388	9.10638	8.66128	8.31782	8.05964	7.86314	7.69717	7.52137	7.279	6.90186	6.40102	5.87114	5.39535	5.01125	4.72477	4.50811	4.28336	3.94713	3.4817	2.95787	2.43529	1.94569	1.50774	1.13119	0.817922	0.564426	0.365102	0.215516	0.115186	0.0684163	0.0817694	0.1592	0.298297	0.490902	0.728846	1.00975	1.33451	1.69493	2.05712	2.35467	2.53724	2.63371	2.709	2.80391	2.93905	3.12265	3.35492	3.62342
10.8435	10.049	9.38475	8.84634	8.42712	8.11595	7.89427	7.73356	7.59685	7.44682	7.24086	6.91849	6.46923	5.97365	5.51988	5.14835	4.86003	4.61806	4.34689	3.97965	3.51836	3.00669	2.48895	2.00122	1.56793	1.19911	0.893852	0.645811	0.448279	0.297498	0.194187	0.143104	0.150198	0.218258	0.344193	0.520961	0.74341	1.0112	1.32235	1.65954	1.97901	2.22106	2.36263	2.44237	2.51286	2.60822	2.74809	2.93976	3.17904	3.44735
10.6231	9.83185	9.17436	8.64668	8.24282	7.95192	7.75442	7.61824	7.50168	7.37031	7.19934	6.94655	6.5791	6.14277	5.72336	5.3661	5.06565	4.77483	4.43353	4.02561	3.56815	3.07466	2.56886	2.08733	1.65944	1.29622	0.995161	0.748692	0.550701	0.399191	0.295945	0.245048	0.250565	0.313422	0.429865	0.594073	0.802898	1.05546	1.34372	1.63984	1.89627	2.07396	2.17904	2.25083	2.32665	2.43203	2.58376	2.78794	3.03709	3.30699
10.5152	9.72347	9.06692	8.54171	8.14177	7.85573	7.66276	7.52908	7.41381	7.28999	7.14929	6.96877	6.70343	6.35177	5.9798	5.63635	5.31172	4.95812	4.54853	4.10863	3.65448	3.17588	2.68014	2.2027	1.77668	1.41463	1.11406	0.867698	0.67058	0.521843	0.423186	0.377091	0.385254	0.446665	0.557054	0.711534	0.907366	1.14026	1.39347	1.63086	1.8134	1.93137	2.00924	2.07835	2.16179	2.27707	2.43792	2.65004	2.90535	3.17761
10.5269	9.73145	9.07088	8.54073	8.13379	7.83698	7.62787	7.47415	7.34326	7.22008	7.10604	6.98924	6.82435	6.57066	6.25525	5.92274	5.56693	5.15743	4.70207	4.24345	3.78649	3.30825	2.8105	2.32993	1.90148	1.53856	1.23949	0.997779	0.808532	0.669828	0.581478	0.543807	0.556649	0.617977	0.723655	0.869342	1.05072	1.25718	1.46251	1.62998	1.7413	1.81205	1.87085	1.93794	2.02522	2.14366	2.3045	2.51421	2.76763	3.04242
10.6543	9.85241	9.18309	8.64045	8.21533	7.8926	7.65003	7.46184	7.30876	7.18599	7.09661	7.0308	6.94729	6.78468	6.52571	6.19966	5.81349	5.36709	4.88924	4.41932	3.94911	3.45433	2.94327	2.45591	2.02547	1.66412	1.37087	1.14037	0.967194	0.846739	0.774899	0.74854	0.765744	0.824745	0.922957	1.05686	1.21907	1.39081	1.53889	1.63588	1.68761	1.72319	1.76709	1.82994	1.91576	2.03045	2.18344	2.38284	2.62854	2.90598
10.8836	10.0735	9.3911	8.8283	8.37414	8.0133	7.72794	7.50292	7.33084	7.21122	7.14339	7.11466	7.08725	6.99535	6.78702	6.46492	6.049	5.5741	5.08076	4.59738	4.10628	3.59131	3.07127	2.58509	2.15983	1.80471	1.51966	1.30184	1.14732	1.04976	0.999949	0.988331	1.00889	1.06029	1.14352	1.25764	1.39251	1.52171	1.60993	1.6446	1.64961	1.65771	1.68765	1.74379	1.8252	1.9341	2.07826	2.26717	2.50541	2.78595
11.1736	10.3585	9.66227	9.07525	8.58653	8.18439	7.85912	7.60545	7.42202	7.30731	7.25464	7.24619	7.24641	7.19853	7.03707	6.72652	6.27974	5.76758	5.24561	4.73504	4.21911	3.69443	3.18378	2.71649	2.30955	1.96768	1.69158	1.4827	1.34204	1.26545	1.24023	1.24768	1.27242	1.31112	1.37021	1.45413	1.55206	1.63293	1.66422	1.64738	1.61571	1.60081	1.61716	1.66594	1.74375	1.85023	1.99106	2.1756	2.41108	2.69586
11.3992	10.5979	9.9048	9.30893	8.80124	8.37548	8.02939	7.76342	7.57753	7.46717	7.41975	7.41175	7.4097	7.37535	7.25441	6.9744	6.50458	5.94569	5.37563	4.81819	4.2699	3.74124	3.25338	2.82198	2.45076	2.13575	1.87493	1.67352	1.54008	1.47706	1.47287	1.501	1.53254	1.55736	1.58707	1.63326	1.68655	1.71573	1.69535	1.63733	1.57741	1.54401	1.54876	1.59171	1.66873	1.77788	1.92237	2.10992	2.34829	2.63886
11.3766	10.6143	9.9603	9.4013	8.92509	8.52386	8.19589	7.94294	7.76562	7.65859	7.60697	7.58548	7.56526	7.52555	7.42417	7.16063	6.65946	6.05595	5.44331	4.84495	4.26975	3.73868	3.27295	2.88081	2.55637	2.28465	2.05404	1.86767	1.74038	1.68332	1.6902	1.732	1.76889	1.78142	1.78261	1.78912	1.7943	1.77207	1.70761	1.61916	1.53988	1.49374	1.49033	1.52955	1.60761	1.72185	1.87355	2.06833	2.31312	2.61044
11.1574	10.4247	9.81193	9.30721	8.89549	8.56105	8.29165	8.08088	7.92674	7.82656	7.77121	7.74214	7.71273	7.65511	7.48282	7.0752	6.47917	5.87707	5.31265	4.76729	4.23064	3.72613	3.28662	2.9285	2.64808	2.42592	2.23906	2.08025	1.96398	1.90846	1.91398	1.95375	1.98465	1.98159	1.95507	1.9223	1.88016	1.81196	1.71387	1.60607	1.51606	1.46288	1.45441	1.49085	1.56912	1.68672	1.84418	2.04585	2.29745	2.60106
10.9171	10.1988	9.60818	9.13666	8.77141	8.49506	8.28717	8.12857	8.00787	7.92366	7.87784	7.86491	7.84351	7.71658	7.2887	6.62165	5.94682	5.37351	4.90421	4.50249	4.11502	3.71791	3.34061	3.02352	2.78252	2.60596	2.46607	2.34219	2.24057	2.18204	2.1731	2.19185	2.19848	2.16821	2.1087	2.03589	1.95088	1.84631	1.72558	1.60734	1.51285	1.45651	1.44449	1.47708	1.55207	1.66802	1.8264	2.03165	2.28849	2.59722
10.725	10.016	9.43784	8.98333	8.64137	8.39571	8.22414	8.10135	8.00848	7.94318	7.91614	7.93523	7.90877	7.60217	6.88432	6.08852	5.39166	4.83176	4.40726	4.10089	3.87249	3.66037	3.42536	3.19085	3.00037	2.86731	2.77096	2.68064	2.58979	2.51823	2.47936	2.45901	2.42399	2.35258	2.25193	2.13847	2.01685	1.88487	1.74855	1.62393	1.52721	1.46865	1.45231	1.47801	1.5445	1.65257	1.80627	2.0114	2.27181	2.58528
10.5951	9.89406	9.32474	8.88013	8.5492	8.3156	8.15633	8.04403	7.95775	7.89654	7.87797	7.92079	7.8529	7.34754	6.48598	5.65403	4.95278	4.39705	3.98647	3.71535	3.56789	3.50688	3.46785	3.39673	3.30403	3.22849	3.17337	3.10721	3.0122	2.90951	2.82416	2.75209	2.66536	2.54435	2.39824	2.24547	2.09177	1.93619	1.78537	1.65341	1.55273	1.4899	1.46641	1.48127	1.53453	1.63011	1.77542	1.9779	2.24075	2.55945
10.5366	9.84182	9.27869	8.83966	8.51248	8.2788	8.1125	7.98354	7.8726	7.78658	7.75251	7.79689	7.69716	7.10305	6.19953	5.35905	4.65699	4.1025	3.69594	3.43563	3.31655	3.32497	3.42672	3.556	3.64319	3.67647	3.67373	3.61763	3.49338	3.33831	3.19548	3.06767	2.92668	2.75425	2.56326	2.37273	2.18712	2.00625	1.83803	1.6952	1.58686	1.51613	1.48214	1.48347	1.52189	1.60433	1.74077	1.93967	2.20375	2.52726
10.5603	9.86924	9.30899	8.8712	8.54126	8.29654	8.10475	7.9327	7.76915	7.63666	7.57243	7.60527	7.52476	6.95389	6.05242	5.21119	4.50911	3.955	3.5496	3.29249	3.18215	3.21425	3.37665	3.63748	3.92784	4.15294	4.25031	4.19693	4.01712	3.79507	3.59111	3.40543	3.20747	2.98399	2.75078	2.52331	2.30394	2.09505	1.90674	1.75022	1.63113	1.54964	1.50352	1.49175	1.51783	1.59043	1.72043	1.91629	2.18028	2.50624
10.6716	9.98152	9.42073	8.97989	8.64093	8.3748	8.14153	7.90918	7.68358	7.50441	7.41275	7.4342	7.40389	6.92518	6.05046	5.2119	4.51009	3.95612	3.55107	3.29491	3.18718	3.22657	3.40924	3.72408	4.13919	4.57006	4.84593	4.81552	4.56564	4.27008	3.99893	3.74605	3.48588	3.21433	2.94444	2.68336	2.43171	2.19585	1.98798	1.81741	1.68674	1.59417	1.53722	1.51601	1.53524	1.60378	1.73171	1.92645	2.18956	2.51465
10.8627	10.1712	9.60714	9.16022	8.80818	8.51445	8.2327	7.93941	7.66085	7.44708	7.3368	7.35067	7.37245	7.02013	6.19425	5.36141	4.66015	4.10626	3.70132	3.44545	3.33852	3.38011	3.56902	3.90167	4.36649	4.9208	5.39357	5.43075	5.1042	4.72146	4.36635	4.03554	3.71594	3.40716	3.1118	2.82694	2.55192	2.29623	2.07345	1.89172	1.75182	1.65095	1.58714	1.56192	1.58077	1.6517	1.78275	1.97935	2.2418	2.56326
11.1078	10.4133	9.84457	9.39138	9.02766	8.70997	8.38801	8.04894	7.73485	7.49969	7.37836	7.38773	7.45107	7.23502	6.4826	5.65958	4.95929	4.40553	4.00064	3.74486	3.63818	3.68046	3.87135	4.20975	4.6918	5.29753	5.88548	5.94664	5.51633	5.04113	4.60894	4.21853	3.86099	3.53153	3.22392	2.92932	2.64526	2.38152	2.1523	1.96583	1.82234	1.71856	1.65316	1.62918	1.65291	1.73128	1.86983	2.07126	2.33409	2.65087
11.3686	10.6707	10.0985	9.64276	9.2763	8.95171	8.6144	8.25535	7.9248	7.67932	7.55241	7.55933	7.65201	7.56436	6.91278	6.10601	5.40746	4.85392	4.4491	4.19337	4.08679	4.12935	4.32096	4.66129	5.148	5.75993	6.30165	6.19139	5.67618	5.16381	4.70529	4.29507	3.92381	3.58588	3.27506	2.98206	2.70205	2.44241	2.21693	2.03434	1.89469	1.79422	1.73207	1.71273	1.7435	1.83072	1.97782	2.18495	2.44879	2.76131
11.6237	10.9239	10.3514	9.8985	9.54104	9.23282	8.91391	8.56617	8.23881	7.99291	7.86485	7.8707	7.98219	8.00247	7.47913	6.69951	6.00432	5.45133	5.04664	4.79097	4.68441	4.72695	4.91843	5.25792	5.73894	6.30506	6.58997	6.21619	5.66804	5.1622	4.71177	4.30511	3.93294	3.59302	3.28343	2.99698	2.72767	2.4803	2.26712	2.0962	1.96681	1.87445	1.81849	1.80457	1.84088	1.93357	2.08499	2.29398	2.55646	2.86435
11.894	11.195	10.6248	10.1777	9.83484	9.55713	9.284	8.9788	8.67626	8.44092	8.31628	8.32189	8.44234	8.53948	8.16583	7.43491	6.74819	6.19714	5.79305	5.53758	5.43102	5.4732	5.66294	5.99435	6.43462	6.80159	6.66539	6.15133	5.60815	5.11793	4.68112	4.28322	3.91526	3.57755	3.27135	2.99212	2.73503	2.50389	2.30847	2.15439	2.039	1.95692	1.90786	1.89826	1.93652	2.02846	2.1761	2.37856	2.63273	2.93169
12.226	11.5296	10.9628	10.5208	10.1898	9.9406	9.72107	9.48077	9.22672	9.01653	8.90129	8.90569	9.01947	9.14093	8.91336	8.28438	7.62873	7.08738	6.68664	6.43222	6.32518	6.36341	6.53568	6.79638	7.00187	6.93818	6.58511	6.0875	5.57026	5.09131	4.6592	4.26294	3.89556	3.55877	3.25514	2.98249	2.7383	2.52586	2.35147	2.21682	2.1167	2.04502	2.00227	1.99556	2.03284	2.11887	2.25542	2.4428	2.68007	2.9627
12.6584	11.965	11.4007	10.9608	10.6346	10.4012	10.2223	10.0499	9.86452	9.69876	9.60058	9.59461	9.65972	9.69905	9.53165	9.10632	8.58009	8.09449	7.71507	7.46691	7.35321	7.35209	7.38174	7.29825	7.07275	6.80056	6.48535	6.07512	5.59923	5.12575	4.68456	4.27581	3.89843	3.5563	3.25264	2.98664	2.75693	2.56508	2.413	2.29795	2.21235	2.15011	2.11293	2.1084	2.1433	2.22067	2.3417	2.50815	2.72181	2.98118
13.2123	12.5216	11.9583	11.5166	11.1866	10.9525	10.7892	10.6634	10.5476	10.4404	10.359	10.3024	10.2245	10.0727	9.87352	9.70439	9.61794	9.63378	9.71832	9.70176	9.23598	8.52318	7.86843	7.34416	6.95346	6.67335	6.43573	6.12915	5.70787	5.23524	4.7717	4.3376	3.94141	3.58971	3.28549	3.02773	2.81431	2.64376	2.51314	2.41555	2.34199	2.28749	2.25516	2.25227	2.28343	2.3493	2.45046	2.59061	2.77502	3.0059
13.8986	13.2087	12.6425	12.192	11.8463	11.5919	11.4141	11.2964	11.2181	11.1486	11.0432	10.8525	10.5695	10.2524	9.97241	9.77302	9.67375	9.68014	9.74827	9.69337	9.1868	8.46382	7.809	7.28747	6.90477	6.64767	6.46725	6.24971	5.88404	5.4056	4.91119	4.44855	4.03494	3.67678	3.37489	3.12687	2.92941	2.77824	2.66608	2.58239	2.51767	2.46909	2.44094	2.43857	2.46271	2.51097	2.58433	2.69053	2.8401	3.03951
14.7224	14.0301	13.4553	12.9865	12.6114	12.3205	12.1102	11.9781	11.9046	11.8156	11.5886	11.2073	10.784	10.4042	10.1039	9.89838	9.79435	9.79109	9.83686	9.74764	9.23843	8.5298	7.88351	7.36695	6.98975	6.7448	6.59492	6.43074	6.09655	5.6014	5.0794	4.60068	4.18342	3.82882	3.53349	3.29384	3.10715	2.9691	2.87026	2.7972	2.73978	2.6969	2.67303	2.66955	2.6811	2.7021	2.73701	2.80169	2.91371	3.08296
15.6948	14.9949	14.4006	13.8958	13.4682	13.1139	12.8368	12.6316	12.4571	12.2154	11.8358	11.3798	10.9407	10.5657	10.2736	10.0721	9.96081	9.92194	9.87635	9.67964	9.21687	8.60821	8.01938	7.53082	7.16913	6.93638	6.80147	6.65275	6.31165	5.79353	5.26114	4.78887	4.38714	4.04769	3.76069	3.52215	3.33404	3.1974	3.10502	3.04178	2.99462	2.96079	2.94271	2.93625	2.9287	2.91306	2.90272	2.92496	3.00323	3.14776
17.297	16.5528	15.8481	15.1813	14.5825	14.0754	13.6683	13.3282	12.9803	12.5478	12.0465	11.552	11.1146	10.7525	10.4708	10.2613	10.0871	9.86803	9.53828	9.14353	8.73962	8.33202	7.92296	7.54984	7.2576	7.06974	6.96791	6.84261	6.50658	5.98816	5.46759	5.01928	4.64595	4.32753	4.04429	3.79296	3.58641	3.43756	3.34541	3.29393	3.26345	3.24372	3.232	3.21891	3.1867	3.13187	3.08042	3.06919	3.12306	3.24961
19.0193	17.9207	16.9637	16.1398	15.4459	14.8564	14.3485	13.86	13.3379	12.7776	12.2249	11.7241	11.2979	10.9451	10.6522	10.3524	9.93504	9.39269	8.84384	8.37226	7.99271	7.68306	7.41269	7.17371	6.98848	6.88404	6.85982	6.83915	6.63452	6.20037	5.72277	5.30785	4.96449	4.6627	4.37118	4.09129	3.85365	3.68519	3.59044	3.5519	3.54106	3.53518	3.5233	3.49393	3.43242	3.34498	3.26737	3.23845	3.27974	3.39475
19.9734	18.8752	17.8674	16.9777	16.163	15.3981	14.6927	14.0361	13.4274	12.8613	12.3391	11.8705	11.4686	11.1017	10.7134	10.1592	9.44934	8.74644	8.14253	7.66064	7.29429	7.02073	6.80975	6.64223	6.52514	6.47991	6.51506	6.59382	6.59123	6.37312	6.01643	5.66141	5.35003	5.05429	4.73864	4.41894	4.1466	3.9579	3.85893	3.83014	3.83419	3.83273	3.80421	3.74137	3.64503	3.53551	3.45042	3.42183	3.46391	3.575
20.6882	19.6144	18.3143	17.2462	16.2257	15.3038	14.5001	13.815	13.2396	12.753	12.3278	11.942	11.5916	11.1553	10.5531	9.74291	8.90596	8.16452	7.55165	7.07096	6.7136	6.46047	6.2847	6.16326	6.09255	6.08624	6.15276	6.27001	6.36929	6.36401	6.23343	6.02803	5.78697	5.49617	5.14068	4.77209	4.4628	4.25168	4.14377	4.11832	4.13027	4.12243	4.05979	3.94723	3.81178	3.68835	3.61021	3.59782	3.65511	3.77302
20.6596	19.6135	18.1062	16.9832	15.9288	14.9946	14.1904	13.5198	12.9785	12.5525	12.216	11.9264	11.6379	11.0535	10.2282	9.30028	8.43479	7.69024	7.07909	6.60158	6.25057	6.01122	5.86094	5.77583	5.74368	5.76827	5.85334	5.97934	6.09951	6.17916	6.2268	6.24591	6.17939	5.93538	5.53106	5.10267	4.75035	4.51071	4.38663	4.35773	4.37394	4.35876	4.26134	4.10248	3.93598	3.80667	3.74273	3.75514	3.83831	3.97396
20.5991	19.5832	17.9393	16.7899	15.7238	14.7851	13.9817	13.3179	12.7916	12.3948	12.1095	11.8773	11.585	10.7974	9.84411	8.89623	8.04244	7.31029	6.70749	6.23537	5.88977	5.66024	5.52906	5.47349	5.47428	5.52342	5.6177	5.74109	5.86259	5.96941	6.08841	6.24356	6.37129	6.24775	5.81914	5.34005	4.95176	4.68771	4.54798	4.51227	4.52882	4.5114	4.39964	4.22264	4.04719	3.92228	3.87424	3.91039	4.01979	4.17589
20.6487	19.6502	17.881	16.7139	15.6425	14.7023	13.9008	13.2414	12.7231	12.341	12.0828	11.84	11.3954	10.4299	9.44179	8.52082	7.70048	6.99385	6.40787	5.94611	5.6078	5.38692	5.27067	5.23862	5.26577	5.33123	5.42421	5.53814	5.66371	5.79883	5.96164	6.17378	6.39305	6.37866	5.98173	5.49646	5.10033	4.82933	4.68222	4.63726	4.64245	4.61735	4.5103	4.34752	4.18776	4.07756	4.04438	4.09644	4.2213	4.38714
20.8404	19.8508	17.9234	16.7441	15.6727	14.7356	13.9392	13.2859	12.7752	12.4033	12.1613	11.8031	11.0912	10.0332	9.05381	8.17063	7.39007	6.71638	6.15474	5.70979	5.38339	5.17326	5.07081	5.05774	5.10426	5.17693	5.2587	5.35725	5.48752	5.65684	5.86894	6.12638	6.3867	6.43414	6.09742	5.64388	5.2649	5.0022	4.8538	4.79487	4.77504	4.73291	4.63982	4.51338	4.38859	4.30134	4.2802	4.33662	4.45906	4.61474
21.1798	20.1947	18.0025	16.8194	15.7578	14.8338	14.0515	13.4122	12.915	12.5571	12.3307	11.728	10.7803	9.69206	8.72821	7.87419	7.12577	6.4821	5.94587	5.52117	5.21099	5.0153	4.92811	4.9323	4.99355	5.06722	5.13198	5.20978	5.33498	5.52388	5.77427	6.07258	6.36688	6.46703	6.2062	5.80643	5.46086	5.21682	5.07049	4.99349	4.94217	4.88249	4.81004	4.73281	4.65689	4.59854	4.58402	4.62971	4.7292	4.85632
21.6684	20.6856	18.0191	16.8429	15.8018	14.9023	14.1462	13.5331	13.062	12.7297	12.5288	11.6273	10.553	9.45842	8.50581	7.66957	6.94164	6.31905	5.80287	5.39645	5.10305	4.92357	4.85326	4.875	4.94987	5.02279	5.06847	5.12021	5.22484	5.40421	5.6562	5.9633	6.27611	6.44184	6.28755	5.9598	5.65597	5.4357	5.29499	5.2045	5.13235	5.06884	5.02436	4.99991	4.97787	4.94909	4.9321	4.95141	5.01379	5.10818
22.3062	21.3244	17.964	16.797	15.774	14.8968	14.1656	13.5798	13.1379	12.8371	12.6703	11.5687	10.4499	9.35578	8.4092	7.58254	6.8657	6.25509	5.75128	5.35744	5.07712	4.91177	4.85715	4.89564	4.98386	5.05637	5.08248	5.10343	5.17408	5.31883	5.53653	5.81184	6.10868	6.32527	6.29729	6.05883	5.79661	5.59806	5.46963	5.38687	5.32611	5.28557	5.27744	5.29869	5.31851	5.30739	5.27712	5.26455	5.29415	5.3699
23.0932	22.1125	17.9355	16.7735	15.7591	14.8927	14.1743	13.6033	13.1788	12.8985	12.7563	11.6101	10.4841	9.39175	8.44616	7.62322	6.91041	6.30411	5.80503	5.4166	5.14287	4.98564	4.94071	4.98966	5.0858	5.15634	5.1652	5.15642	5.18858	5.28748	5.45328	5.67407	5.92676	6.15052	6.21156	6.05324	5.82086	5.63522	5.52629	5.4811	5.47662	5.49885	5.54505	5.60351	5.63938	5.62432	5.5786	5.54874	5.56702	5.64428
24.0293	23.0486	18.0115	16.8514	15.84	14.9775	14.2636	13.6981	13.2804	13.0084	12.8766	11.7794	10.6521	9.56021	8.60884	7.78352	7.06817	6.45945	5.9585	5.56889	5.29459	5.13676	5.0896	5.13242	5.21813	5.27906	5.2816	5.26049	5.26594	5.32258	5.43325	5.59188	5.788	5.98503	6.06945	5.94207	5.71494	5.53031	5.43764	5.43646	5.5081	5.6264	5.76086	5.87169	5.91692	5.89223	5.8422	5.81487	5.83823	5.9248
25.1147	24.134	18.2232	17.0637	16.0533	15.1919	14.4794	13.9157	13.5001	13.2306	13.101	12.0859	10.9195	9.82133	8.85212	8.01493	7.28996	6.67467	6.17018	5.77849	5.50109	5.33538	5.27008	5.2798	5.3243	5.3633	5.3805	5.3857	5.39681	5.42773	5.48724	5.58342	5.72252	5.8813	5.94901	5.81082	5.57156	5.38063	5.2928	5.31336	5.43087	5.6237	5.85451	6.05682	6.15618	6.15173	6.11228	6.09153	6.11527	6.19952
inf	inf	18.5802	17.421	16.4108	15.5498	14.8377	14.2745	13.8592	13.5895	13.4578	12.5162	11.1685	10.0481	9.04802	8.18938	7.45317	6.83741	6.34121	5.96157	5.69273	5.52249	5.42902	5.38417	5.36836	5.38149	5.42883	5.49823	5.55973	5.59339	5.61284	5.65383	5.7449	5.86926	5.90957	5.74696	5.49186	5.29294	5.2026	5.22675	5.35734	5.57972	5.86833	6.16629	6.37524	6.44193	6.42792	6.40495	6.41142	6.47465
inf	inf	19.0854	17.9263	16.9163	16.0554	15.3434	14.7802	14.3645	14.093	13.9549	12.9195	11.2199	10.0779	9.06223	8.19313	7.45877	6.85732	6.38588	6.03675	5.79531	5.63528	5.52098	5.42773	5.36456	5.36159	5.43712	5.57529	5.71607	5.78775	5.79145	5.79729	5.85873	5.96152	5.97925	5.79379	5.52473	5.31811	5.22255	5.24304	5.37252	5.60024	5.91117	6.27135	6.59812	6.7812	6.81412	6.78119	6.75595	6.78813
inf	inf	19.7393	18.5801	17.5701	16.7093	15.9971	15.4334	15.0164	14.7403	14.5882	12.8035	11.0736	9.94446	8.94801	8.09411	7.37814	6.79921	6.35431	6.03466	5.82084	5.67613	5.55443	5.43698	5.35325	5.34679	5.44013	5.62079	5.82512	5.95166	5.97647	5.98554	6.04854	6.15253	6.16357	5.96457	5.68543	5.47218	5.37093	5.38588	5.51039	5.73579	6.05327	6.44579	6.86082	7.1753	7.28245	7.24128	7.18061	7.18272
inf	inf	20.5422	19.3831	18.3731	17.5123	16.7996	16.2349	15.8146	15.5283	15.3378	12.318	10.841	9.74978	8.79351	7.97504	7.29221	6.74396	6.32679	6.03114	5.83519	5.6984	5.57417	5.45153	5.36771	5.36692	5.46939	5.66105	5.87957	6.03144	6.09772	6.15534	6.26429	6.40762	6.44526	6.25399	5.97319	5.75629	5.65059	5.66054	5.78007	6.0018	6.3202	6.72782	7.19647	7.62579	7.83423	7.80085	7.71163	7.69058
inf	inf	21.4944	20.3353	19.3253	18.4645	17.7507	17.1835	16.7556	16.4446	16.0182	11.8887	10.589	9.53452	8.61885	7.8418	7.20035	6.69127	6.3082	6.03831	5.85642	5.72257	5.59951	5.4865	5.41911	5.43337	5.54175	5.72172	5.9087	6.03837	6.12854	6.24746	6.43166	6.65332	6.76803	6.63016	6.37159	6.16189	6.05724	6.06559	6.18277	6.40274	6.72185	7.13759	7.63679	8.15016	8.47344	8.47354	8.36739	8.33023
inf	inf	22.5958	21.4366	20.4266	19.5658	18.8494	18.276	17.8285	17.4351	15.8576	11.598	10.3806	9.34777	8.45803	7.71072	7.10214	6.6271	6.27574	6.03005	5.86031	5.72982	5.61579	5.52747	5.4934	5.53553	5.65234	5.8069	5.93643	6.01993	6.1113	6.2704	6.51604	6.81223	7.02417	6.9997	6.82296	6.65763	6.57461	6.59285	6.71466	6.93749	7.25982	7.68198	8.19939	8.76828	9.20193	9.2634	9.15404	9.10742
inf	inf	inf	inf	inf	inf	22.4848	21.1423	16.4775	15.3209	14.1912	11.4308	10.2573	9.23904	8.36352	7.63153	7.03978	6.58225	6.24676	6.01141	5.84403	5.71362	5.61116	5.55303	5.5605	5.63988	5.76888	5.89047	5.95574	5.99447	6.08017	6.25966	6.53844	6.87225	7.13854	7.22635	7.1954	7.1528	7.15111	7.21628	7.36357	7.60083	7.93298	8.36499	8.90068	9.52105	10.08	10.2269	10.1039	10.0387
inf	inf	inf	inf	inf	inf	23.3995	21.8936	15.3492	14.1922	13.1283	11.318	10.2082	9.21955	8.36098	7.63916	7.05353	6.59851	6.26067	6.01671	5.83638	5.69712	5.59981	5.56317	5.60285	5.71325	5.85048	5.93774	5.94943	5.95678	6.0373	6.22567	6.5194	6.87053	7.16371	7.31607	7.40225	7.51302	7.66726	7.85875	8.0892	8.3742	8.73267	9.18006	9.72797	10.3647	10.9857	11.2427	11.1584	11.0997
inf	inf	inf	inf	inf	inf	24.4224	22.6173	14.3683	13.2111	12.1754	11.0167	10.0686	9.18889	8.39373	7.70279	7.12709	6.66749	6.31354	6.0455	5.84099	5.68777	5.59137	5.5672	5.62496	5.7514	5.88862	5.94931	5.92827	5.91794	5.99336	6.18251	6.48173	6.85002	7.18554	7.39891	7.55227	7.75278	8.03688	8.39394	8.78909	9.19958	9.63423	10.1235	10.7036	11.3774	12.1759	13.1233	14.1688	16.1483
inf	inf	inf	inf	inf	inf	inf	23.3985	13.5365	12.3784	11.3539	10.4239	9.62487	8.91041	8.25842	7.66345	7.13535	6.6866	6.32058	6.03122	5.80957	5.65204	5.56374	5.55406	5.62703	5.76528	5.90545	5.95727	5.92457	5.90697	5.97818	6.16471	6.46577	6.85326	7.24829	7.54803	7.76703	8.01694	8.36587	8.83655	9.42039	10.1005	10.8518	11.6567	12.6151	13.4619	14.3726	15.5107	16.3014	17.3165
inf	inf	inf	inf	inf	inf	inf	23.8935	12.8537	11.694	10.6737	9.79078	9.04035	8.40405	7.8555	7.36698	6.92146	6.52114	6.17773	5.89984	5.69007	5.54959	5.48251	5.49524	5.58995	5.74956	5.91207	5.98431	5.96364	5.9505	6.02243	6.20873	6.51267	6.91823	7.37221	7.77535	8.082	8.37775	8.75494	9.26043	9.90239	10.6891	11.6153	12.6643	14.5824	15.3268	16.1703	17.1643	18.1619	inf
inf	inf	inf	inf	inf	inf	inf	21.1541	12.3198	11.1575	10.1384	9.26367	8.52434	7.90869	7.39516	6.95648	6.5677	6.21985	5.92029	5.6797	5.50329	5.39282	5.3522	5.38875	5.50724	5.69584	5.90144	6.02933	6.05222	6.06154	6.14419	6.33722	6.64858	7.07143	7.57394	8.07802	8.49716	8.85857	9.26157	9.77751	10.4219	11.2135	12.1503	13.2231	15.5954	16.3291	17.1447	18.1641	19.1617	inf
inf	inf	inf	inf	inf	inf	inf	19.5086	11.935	10.7686	9.74905	8.87466	8.13702	7.52537	7.02087	6.59905	6.23605	5.92067	5.65685	5.45268	5.311	5.23095	5.21508	5.27196	5.41009	5.62491	5.87791	6.08365	6.1837	6.24032	6.34847	6.5581	6.88363	7.32549	7.86668	8.45532	8.9995	9.46081	9.90796	10.4411	11.0864	11.8798	12.8213	13.9073	16.9844	17.9312	19.0019	inf	inf	inf
inf	inf	inf	inf	inf	inf	inf	18.361	11.6991	10.5264	9.50546	8.62853	7.88886	7.27485	6.7689	6.34846	5.99214	5.69021	5.44602	5.2658	5.14997	5.09493	5.10128	5.17751	5.33416	5.57213	5.86672	6.15119	6.35002	6.48048	6.63223	6.87	7.2176	7.68261	8.25776	8.91224	9.57404	10.1711	10.6897	11.2535	11.8996	12.6947	13.6396	14.7324	35.84	inf	inf	inf	inf	inf
inf	inf	inf	inf	20.2449	19.0157	17.9356	16.7438	11.6117	10.4296	9.40626	8.5244	7.77972	7.15864	6.64393	6.21418	5.85075	5.54665	5.30608	5.13434	5.03052	4.99024	5.01373	5.10927	5.28759	5.55201	5.88709	6.24451	6.54921	6.77543	6.99016	7.26746	7.64463	8.13767	8.74654	9.4539	10.2134	10.9755	11.5979	12.2148	12.8611	13.6563	14.6014	15.6943	inf	inf	inf	inf	inf	inf
inf	inf	inf	inf	19.1248	17.8955	16.8154	15.7016	11.6709	10.4755	9.44873	8.559	7.80585	7.17263	6.64196	6.19351	5.81187	5.49346	5.24353	5.06637	4.96034	4.92192	4.95321	5.06364	5.26403	5.55873	5.93791	6.36725	6.78082	7.12132	7.42081	7.74846	8.16094	8.68528	9.32907	10.0824	10.9181	11.8662	12.6194	13.3242	13.9707	14.766	15.7114	16.8043	inf	inf	inf	inf	inf	inf
inf	inf	inf	inf	18.1538	16.9246	15.8445	14.7848	11.8647	10.6555	9.62613	8.72543	7.95989	7.30879	6.75482	6.27956	5.8718	5.53156	5.26456	5.07351	4.95596	4.9098	4.93972	5.05699	5.27329	5.59439	6.01526	6.51312	7.03614	7.50963	7.92498	8.31694	8.76916	9.32556	10.0052	10.8054	11.7213	13.0012	14.2351	25.8306	29.7971	35.8646	inf	inf	inf	inf	inf	inf	inf	inf
inf	inf	inf	inf	17.332	16.1028	15.0227	14.0007	12.1234	10.9341	9.91578	9.0062	8.22663	7.55322	6.97048	6.46367	6.0267	5.66267	5.37675	5.16959	5.0378	4.98045	5.00426	5.12189	5.34581	5.68345	6.13428	6.68584	7.30447	7.91936	8.4938	8.97733	9.47413	10.0605	10.7717	11.6062	12.5542	14.0191	15.268	26.676	35.9267	36.9677	inf	inf	inf	inf	inf	inf	inf	inf
inf	inf	inf	inf	16.6595	15.4302	14.3501	13.3543	12.2051	11.1718	10.2322	9.34739	8.5684	7.8788	7.27038	6.73513	6.27268	5.88838	5.58635	5.36534	5.22127	5.15395	5.17122	5.28633	5.51214	5.85724	6.3244	6.90901	7.59473	8.33524	9.11608	9.77138	10.3424	10.9796	11.7497	12.6575	13.6844	25.5837	26.5505	27.6664	inf	inf	inf	inf	inf	inf	inf	inf	inf	inf
inf	inf	inf	inf	16.136	14.9068	13.8267	12.8492	11.9649	11.1457	10.3784	9.6132	8.89567	8.22946	7.62218	7.07766	6.60315	6.20754	5.89552	5.6655	5.51352	5.43994	5.45294	5.56568	5.791	6.13817	6.61198	7.21244	7.93378	8.75265	9.70543	10.6085	11.2419	11.8994	12.6866	13.6098	14.6369	37.1427	39.5072	inf	inf	inf	inf	inf	inf	inf	inf	inf	inf	inf
inf	inf	inf	inf	15.7618	14.5326	13.4525	12.4879	11.6629	10.9404	10.2981	9.68464	9.09445	8.52164	7.97449	7.46379	7.00482	6.61396	6.30137	6.06893	5.9147	5.83991	5.8525	5.96501	6.19	6.53713	7.01251	7.61877	8.35597	9.21713	10.2776	11.554	12.2791	12.9608	13.7697	14.7143	15.7383	38.046	inf	inf	inf	inf	inf	inf	inf	inf	inf	inf	inf	inf
inf	inf	inf	inf	15.5368	14.3075	13.2274	12.2721	11.4631	10.7746	10.1868	9.66351	9.18164	8.72362	8.28334	7.8586	7.45653	7.09623	6.7975	6.57139	6.42161	6.35148	6.36865	6.48458	6.71127	7.05865	7.53383	8.14119	8.88396	9.76656	10.8761	12.7758	13.9311	14.8725	16.1006	28.5086	29.5077	39.0296	inf	inf	inf	inf	inf	inf	inf	inf	inf	inf	inf	inf
inf	inf	inf	inf	15.4609	14.2317	13.1516	12.2027	11.4014	10.7291	10.1692	9.69439	9.2793	8.90524	8.56387	8.24513	7.93646	7.63979	7.37585	7.16768	7.02959	6.96985	6.99657	7.12	7.35131	7.70061	8.17598	8.78329	9.52775	10.4211	11.5305	14.1586	27.4335	27.985	28.6856	29.5355	30.5345	inf	inf	inf	inf	inf	inf	inf	inf	inf	inf	inf	inf	inf
inf	inf	inf	inf	15.5342	14.305	13.2249	12.2807	11.4845	10.8224	10.2809	9.83757	9.46713	9.14966	8.87821	8.64786	8.44094	8.2357	8.03299	7.85871	7.74058	7.69625	7.73666	7.87141	8.11061	8.46411	8.9407	9.54728	10.29	11.1859	12.2705	15.3301	inf	inf	inf	inf	inf	inf	inf	inf	inf	inf	inf	inf	inf	inf	inf	inf	inf	inf
inf	inf	inf	inf	15.7567	14.5275	13.4474	12.5066	11.714	11.0591	10.5309	10.1108	9.77424	9.49907	9.27683	9.10857	8.98542	8.87849	8.76088	8.64098	8.55386	8.53033	8.58796	8.73727	8.98741	9.3476	9.82711	10.4338	11.1749	12.073	13.134	16.5391	inf	inf	inf	inf	inf	inf	inf	inf	inf	inf	inf	inf	inf	inf	inf	inf	inf	inf
inf	inf	inf	inf	16.1284	14.8992	13.8191	12.8808	12.0908	11.4411	10.9231	10.521	10.2119	9.97188	9.78867	9.66575	9.60665	9.59417	9.58858	9.56275	9.53609	9.55046	9.6353	9.80482	10.0676	10.4321	10.9092	11.509	12.2408	13.1369	14.1364	32.4208	inf	inf	inf	inf	inf	inf	inf	inf	inf	inf	inf	inf	inf	inf	inf	inf	inf	inf
inf	inf	inf	inf	16.6493	15.42	14.34	13.4035	12.6154	11.9697	11.4594	11.0714	10.7852	10.5758	10.4262	10.3371	10.3181	10.3654	10.4465	10.5151	10.5627	10.6307	10.7627	10.9809	11.2926	11.7	12.2094	12.83	13.573	14.4914	15.4813	33.4804	inf	inf	inf	inf	inf	inf	inf	inf	inf	inf	inf	inf	inf	inf	inf	inf	inf	inf
inf	inf	inf	inf	17.3194	16.0901	15.01	14.0748	13.2882	12.6455	12.1411	11.7643	11.4969	11.3147	11.1973	11.143	11.169	11.2985	11.5486	11.9294	12.4456	13.1005	13.8911	14.8204	16.1928	18.9679	31.2372	inf	inf	inf	inf	inf	inf	inf	inf	inf	inf	inf	inf	inf	inf	inf	inf	inf	inf	inf	inf	inf	inf	inf
inf	inf	inf	inf	18.1386	16.9093	15.8293	14.8951	14.1095	13.4691	12.9692	12.6011	12.3491	12.19	12.1001	12.0705	12.1136	12.2525	12.5072	12.8902	13.4075	14.0637	14.8552	15.7858	17.1662	30.9791	32.0484	inf	inf	inf	inf	inf	inf	inf	inf	inf	inf	inf	inf	inf	inf	inf	inf	inf	inf	inf	inf	inf	inf	inf
inf	inf	inf	inf	19.107	17.8778	16.7977	15.8652	15.0816	14.445	13.953	13.6002	13.3762	13.2623	13.2316	13.2595	13.3415	13.4966	13.7508	14.1237	14.6266	15.2675	16.0421	16.9568	18.2511	31.9369	33.0062	inf	inf	inf	inf	inf	inf	inf	inf	inf	inf	inf	inf	inf	inf	inf	inf	inf	inf	inf	inf	inf	inf	inf
inf	inf	inf	inf	20.2246	18.9954	17.9153	16.9844	16.2027	15.5702	15.0868	14.7527	14.5677	14.5319	14.6453	14.9078	15.3196	15.8805	16.5906	17.4499	18.4584	30.2586	30.7311	31.3529	32.1238	33.0439	34.1131	inf	inf	inf	inf	inf	inf	inf	inf	inf	inf	inf	inf	inf	inf	inf	inf	inf	inf	inf	inf	inf	inf	inf
[truncated: 151 more columns]

## Sheet: H102R
12.9879	12.2836	11.6758	11.1545	10.713	10.3468	10.0503	9.81318	9.6161	9.43069	9.23299	9.0216	8.81642	8.63987	8.50441	8.40968	8.32922	8.1536	7.68107	6.95849	6.20504	5.52313	4.93728	4.44908	4.05328	3.74133	3.50326	3.32846	3.20597	3.12439	3.07114	3.02999	2.97852	2.89656	2.78693	2.67964	2.61008	2.60111	2.65907	2.77502	2.92827	3.09618	3.26909	3.45537	3.6728	3.93966	4.27199	4.68563	5.19451	5.80613
12.6519	11.9299	11.3056	10.7724	10.3259	9.96221	9.67487	9.45091	9.26695	9.09067	8.89641	8.68425	8.47596	8.29342	8.14598	8.02852	7.91057	7.69052	7.20665	6.50407	5.77088	5.10428	4.53076	4.05336	3.66765	3.36548	3.13683	2.97036	2.85352	2.7721	2.7103	2.65148	2.57926	2.48356	2.37128	2.26727	2.20053	2.19092	2.24474	2.35585	2.50974	2.69081	2.89087	3.11219	3.36471	3.66177	4.01734	4.44629	4.96129	5.56626
12.3551	11.6185	10.9835	10.4453	10.0003	9.6442	9.36912	9.1599	8.99012	8.82422	8.63448	8.42103	8.20618	8.01036	7.83888	7.68198	7.51074	7.24764	6.77557	6.11559	5.41509	4.76899	4.20883	3.74068	3.3618	3.06535	2.84216	2.68089	2.5675	2.48455	2.41283	2.33617	2.24523	2.13848	2.02444	1.92287	1.85792	1.8477	1.89896	2.00769	2.16353	2.35548	2.57677	2.8261	3.10758	3.43002	3.80495	4.2459	4.76344	5.35683
12.0972	11.3523	10.7134	10.1762	9.73659	9.38945	9.12577	8.92908	8.77135	8.61477	8.42877	8.21107	7.98262	7.76166	7.55015	7.3382	7.10809	6.813	6.37035	5.77082	5.11667	4.49864	3.95496	3.4962	3.12241	2.82885	2.60789	2.44869	2.33592	2.24894	2.16564	2.07154	1.96451	1.84957	1.73549	1.63764	1.57637	1.56852	1.62099	1.73079	1.8894	2.08815	2.32154	2.58732	2.8869	3.22626	3.61463	4.06351	4.58059	5.16072
11.8866	11.1396	10.5023	9.96942	9.536	9.19585	8.9393	8.74962	8.59864	8.44699	8.25986	8.03021	7.77716	7.51833	7.25645	6.98844	6.71128	6.39956	5.99073	5.45542	4.8562	4.27368	3.75097	3.3037	2.93538	2.64398	2.42373	2.26446	2.14967	2.056	1.95953	1.84857	1.72743	1.60592	1.49305	1.4011	1.34714	1.34619	1.40453	1.51892	1.68091	1.88237	2.1188	2.38904	2.69498	3.04213	3.43801	3.89146	4.40672	4.97566
11.7291	10.9843	10.3513	9.82381	9.3953	9.05857	8.80362	8.61437	8.46336	8.30925	8.11135	7.85802	7.5701	7.26897	6.96198	6.65344	6.34858	6.03098	5.64942	5.16808	4.62271	4.07958	3.58207	3.14953	2.78887	2.50076	2.28128	2.12084	2.00192	1.89923	1.78842	1.66105	1.52654	1.39839	1.28663	1.20205	1.15864	1.16869	1.23673	1.35835	1.52404	1.72523	1.95845	2.22503	2.5294	2.87814	3.27753	3.73341	4.24667	4.80806
11.6221	10.8812	10.2535	9.73114	9.30609	8.96988	8.71227	8.51817	8.3606	8.19495	7.97445	7.68756	7.36271	7.02717	6.69117	6.36102	6.04299	5.72333	5.35878	4.9156	4.41547	3.91075	3.44079	3.02604	2.67569	2.39259	2.17426	2.01153	1.8863	1.77248	1.64666	1.50363	1.35635	1.22105	1.10952	1.03218	1.00032	1.02286	1.10186	1.23125	1.40026	1.59988	1.82795	2.08871	2.38947	2.73785	3.13896	3.59588	4.10696	4.66342
11.553	10.8167	10.1951	9.67872	9.2577	8.92195	8.6605	8.45854	8.28829	8.10107	7.84784	7.52476	7.16999	6.81331	6.46349	6.12436	5.80004	5.47781	5.12156	4.70322	4.23823	3.76795	3.32576	2.93075	2.59268	2.31558	2.0979	1.93083	1.79626	1.66891	1.52781	1.37069	1.21241	1.07083	0.959344	0.888305	0.866637	0.900029	0.988011	1.12312	1.29407	1.49219	1.71679	1.97427	2.27357	2.62251	3.02485	3.4814	3.98903	4.54028
11.5021	10.7719	10.1584	9.65126	9.23834	8.90711	8.64434	8.43336	8.24361	8.02373	7.73065	7.37471	6.99989	6.6331	6.27878	5.93664	5.60806	5.28194	4.9296	4.52905	4.09224	3.65224	3.23676	2.86218	2.53734	2.26632	2.04797	1.87376	1.72632	1.58272	1.42592	1.25645	1.08991	0.944601	0.834578	0.769652	0.756482	0.797914	0.891462	1.02907	1.20008	1.39714	1.62078	1.87833	2.17893	2.52978	2.93308	3.38757	3.88898	4.43095
11.4443	10.7221	10.1201	9.62747	9.2301	8.91179	8.65414	8.4348	8.2179	7.95368	7.61557	7.2305	6.84236	6.47183	6.1181	5.77626	5.44508	5.11622	4.76872	4.38527	3.97406	3.56149	3.17106	2.81657	2.50512	2.23997	2.01984	1.83644	1.67354	1.51146	1.3379	1.15659	0.983701	0.837302	0.731071	0.673487	0.668743	0.717054	0.814336	0.95259	1.1226	1.31873	1.54245	1.80125	2.10395	2.45689	2.86058	3.31131	3.80297	4.32945
11.3456	10.634	10.0469	9.57439	9.2014	8.90771	8.66634	8.44345	8.19471	7.87831	7.49276	7.07988	6.68013	6.308	5.95817	5.62088	5.29176	4.9652	4.62724	4.26373	3.87832	3.4915	3.12399	2.78813	2.48947	2.23011	2.00825	1.81563	1.637	1.45575	1.26427	1.07011	0.890843	0.744437	0.643638	0.595075	0.600269	0.656744	0.758806	0.898568	1.0683	1.26395	1.48772	1.74715	2.05093	2.40484	2.80775	3.25306	3.73198	4.23812
11.1668	10.4699	9.90086	9.45163	9.10874	8.85029	8.64039	8.42817	8.15536	7.79142	7.36284	6.92348	6.51088	6.13588	5.79073	5.46191	5.14129	4.82404	4.50096	4.16018	3.80108	3.43859	3.09134	2.77143	2.48389	2.23	2.00734	1.80737	1.61523	1.41631	1.20711	0.999386	0.813016	0.66628	0.570994	0.531993	0.548341	0.614967	0.724354	0.868324	1.04018	1.23704	1.46161	1.72145	2.02529	2.37851	2.77849	3.21614	3.68027	4.16475
10.8781	10.2024	9.65434	9.22844	8.9147	8.69421	8.52899	8.3535	8.08664	7.69866	7.24027	6.77844	6.35153	5.96968	5.6254	5.30443	4.99591	4.6934	4.38916	4.07242	3.73928	3.39957	3.06975	2.76235	2.48313	2.23351	2.0108	1.80608	1.6042	1.3916	1.16779	0.948337	0.755522	0.608137	0.517339	0.486679	0.51349	0.590722	0.709184	0.86005	1.03705	1.23797	1.46564	1.72728	2.03119	2.38206	2.77608	3.20293	3.65109	4.11593
10.4842	9.83401	9.3089	8.90499	8.61553	8.42708	8.30866	8.19471	7.98057	7.60899	7.14077	6.66256	6.22018	5.82617	5.47567	5.15689	4.85878	4.57251	4.28869	3.99593	3.68769	3.36929	3.05461	2.75662	2.48271	2.2355	2.0127	1.80531	1.59812	1.378	1.14604	0.919962	0.723555	0.576085	0.488474	0.463715	0.498399	0.584544	0.711984	0.871239	1.05591	1.26383	1.49743	1.76304	2.06776	2.41502	2.8002	3.21367	3.64605	4.0951
10.0372	9.41056	8.90745	8.52394	8.25474	8.0905	8.00954	7.95983	7.83275	7.52327	7.06966	6.58221	6.12377	5.71332	5.35033	5.02703	4.73388	4.46049	4.19483	3.92372	3.63818	3.33963	3.03894	2.7489	2.47859	2.23236	2.00901	1.8003	1.59192	1.37143	1.13982	0.914353	0.718811	0.572745	0.487338	0.465788	0.504935	0.597043	0.731971	0.899897	1.0938	1.31077	1.5523	1.82346	2.12978	2.47315	2.84863	3.24867	3.66739	4.10447
9.6037	8.99495	8.51001	8.14431	7.89246	7.74672	7.69153	7.68965	7.64944	7.43332	7.02078	6.53318	6.06009	5.6322	5.25425	4.92199	4.6275	4.35989	4.10562	3.85019	3.58289	3.30205	3.01522	2.73385	2.46772	2.22259	1.99872	1.78958	1.58308	1.36823	1.14486	0.927459	0.737999	0.595826	0.512672	0.492517	0.533233	0.628331	0.768705	0.94472	1.14845	1.37549	1.62587	1.90334	2.21211	2.55287	2.92067	3.31023	3.71874	4.14634
9.23096	8.63366	8.1616	7.80951	7.57126	7.43902	7.39989	7.42645	7.44912	7.32962	6.9811	6.50578	6.02285	5.58002	5.18792	4.84462	4.54326	4.27335	4.02156	3.77363	3.51843	3.25219	2.97925	2.70857	2.44902	2.20675	1.98327	1.7744	1.57125	1.36508	1.15478	0.951149	0.772928	0.638299	0.559244	0.540631	0.581712	0.677836	0.821709	1.00456	1.21778	1.45512	1.71476	1.99923	2.31195	2.65294	3.01727	3.40099	3.80288	4.22219
8.94375	8.35185	7.88667	7.54241	7.3121	7.18706	7.15499	7.19376	7.25122	7.20822	6.93544	6.48729	6.00245	5.54902	5.14451	4.78897	4.47667	4.19848	3.94255	3.69594	3.44775	3.19278	2.93274	2.6739	2.42315	2.18572	1.96389	1.75583	1.55607	1.35861	1.16231	0.974999	0.811768	0.688605	0.616892	0.601923	0.644154	0.740864	0.886937	1.07508	1.29659	1.54372	1.81285	2.10542	2.42458	2.77001	3.13639	3.51945	3.91795	4.3294
8.75216	8.15989	7.69513	7.35158	7.12141	6.99499	6.95982	6.99669	7.06561	7.07119	6.8718	6.46431	5.98662	5.52694	5.11134	4.74289	4.41796	4.12967	3.86811	3.62136	3.37815	3.13172	2.88185	2.63295	2.39015	2.15748	1.93753	1.73057	1.53405	1.34429	1.16064	0.989054	0.841569	0.7316	0.669264	0.659799	0.704573	0.802524	0.950538	1.1429	1.37133	1.62733	1.90611	2.20849	2.53779	2.89336	3.26863	3.65675	4.05471	4.4578
8.65508	8.05664	7.58531	7.2342	6.99462	6.85621	6.80658	6.82907	6.8929	6.92418	6.78805	6.42991	5.96663	5.50345	5.07742	4.69636	4.35984	4.06345	3.79876	3.55382	3.31584	3.07576	2.83158	2.58689	2.34654	2.11469	1.89487	1.68913	1.49682	1.31527	1.1435	0.985772	0.851648	0.752358	0.697048	0.691335	0.737842	0.837013	0.987037	1.18309	1.4174	1.68168	1.97132	2.28726	2.63283	3.00644	3.39891	3.79823	4.1971	4.58835
8.63661	8.02601	7.5409	7.17368	6.91509	6.75467	6.68109	6.68073	6.73045	6.77419	6.69161	6.38728	5.94209	5.47507	5.0379	4.64507	4.29943	3.99836	3.73393	3.4933	3.26122	3.02539	2.7814	2.53256	2.28569	2.04784	1.825	1.62078	1.43504	1.26437	1.10575	0.96067	0.836093	0.741705	0.686797	0.678673	0.722181	0.81935	0.968879	1.16596	1.40349	1.67509	1.97843	2.31536	2.68802	3.09168	3.512	3.92853	4.32616	4.69527
8.65792	8.03044	7.52642	7.13784	6.85534	6.669	6.56889	6.54413	6.57738	6.62658	6.58881	6.33967	5.91335	5.4394	4.98905	4.58509	4.23292	3.93035	3.66897	3.43452	3.20885	2.97541	2.72623	2.46487	2.20277	1.95271	1.72435	1.52235	1.34577	1.18901	1.04538	0.912239	0.793502	0.698045	0.636561	0.619077	0.653051	0.741886	0.884382	1.07573	1.3104	1.58579	1.90387	2.26851	2.6802	3.12891	3.59073	4.03068	4.42022	4.74955
8.66346	8.01965	7.49842	7.09164	6.78992	6.58332	6.46223	6.41701	6.43416	6.48227	6.47615	6.27694	5.86916	5.38653	4.92281	4.50974	4.15415	3.85316	3.59732	3.37079	3.15224	2.91984	2.66129	2.38154	2.0991	1.8339	1.59929	1.4003	1.23445	1.093	0.964671	0.841908	0.725751	0.625255	0.553383	0.522874	0.543161	0.618536	0.748121	0.927955	1.15491	1.43023	1.75976	2.14995	2.60158	3.10132	3.61398	4.08206	4.45555	4.73153
8.62736	7.97334	7.44253	7.02657	6.71527	6.4974	6.36209	6.29976	6.29967	6.33811	6.34449	6.17928	5.78932	5.30327	4.83252	4.41619	4.06178	3.76556	3.51734	3.30002	3.0889	2.85614	2.58513	2.28418	1.98036	1.70038	1.46025	1.26493	1.11012	0.983613	0.869147	0.754418	0.638525	0.531816	0.449735	0.406937	0.413896	0.475545	0.591902	0.760603	0.980705	1.25558	1.59267	1.99979	2.47914	3.01779	3.57343	4.06537	4.41917	4.64591
8.58424	7.92447	7.38875	6.96809	6.65085	6.42373	6.2742	6.19292	6.17182	6.19226	6.19249	6.04024	5.66695	5.18903	4.72308	4.31211	3.9642	3.67542	3.43558	3.22699	3.02171	2.78575	2.49931	2.17642	1.85301	1.56077	1.31695	1.12597	0.98174	0.8688	0.766316	0.658	0.542041	0.430646	0.341351	0.289853	0.287059	0.338536	0.445548	0.607435	0.824701	1.1012	1.44398	1.86055	2.35363	2.91128	3.48781	3.98722	4.31955	4.51055
8.58546	7.91921	7.37668	6.94766	6.6188	6.37515	6.20401	6.09799	6.05209	6.05009	6.03368	5.8801	5.52218	5.06196	4.61049	4.21153	3.87377	3.59361	3.36137	3.15915	2.95606	2.71263	2.40806	2.0641	1.72457	1.42382	1.17878	0.992709	0.857907	0.756536	0.664513	0.56266	0.448505	0.335614	0.242938	0.186765	0.178283	0.223722	0.325601	0.48473	0.702481	0.982353	1.33002	1.75148	2.2486	2.80901	3.38408	3.86981	4.17415	4.33539
8.65918	7.98228	7.42666	6.9804	6.62876	6.35703	6.15522	6.01989	5.94842	5.9242	5.8893	5.73052	5.38717	4.94708	4.51222	4.12607	3.79821	3.52562	3.29906	3.10022	2.89541	2.64108	2.31788	1.95591	1.60478	1.29939	1.05523	0.873961	0.746581	0.654183	0.571403	0.477306	0.36803	0.257058	0.164081	0.106055	0.0946476	0.136774	0.236034	0.394423	0.613896	0.897363	1.2488	1.67212	2.16714	2.71933	3.27592	3.7288	3.99464	4.1232
8.80962	8.11589	7.53869	7.06452	6.6788	6.36993	6.13299	5.96823	5.8731	5.8284	5.77634	5.61401	5.2853	4.86266	4.43977	4.0611	3.73828	3.46939	3.24541	3.04714	2.83827	2.57277	2.23438	1.86	1.5023	1.19544	0.953141	0.775561	0.652985	0.566846	0.492411	0.407833	0.30658	0.200255	0.108789	0.0502478	0.0371734	0.0771505	0.174597	0.332407	0.553002	0.838774	1.19209	1.61447	2.10279	2.63851	3.16326	3.56838	3.78783	3.88197
9.02761	8.30999	7.70278	7.19218	6.76613	6.41804	6.14756	5.95602	5.83833	5.77199	5.70154	5.53702	5.22389	4.81519	4.39688	4.01705	3.69123	3.41961	3.19354	2.99278	2.77892	2.50518	2.15836	1.77885	1.41964	1.11362	0.873212	0.697717	0.577607	0.495885	0.4297	0.35661	0.266183	0.166623	0.0777976	0.0194246	0.00529258	0.0435739	0.139161	0.295532	0.515497	0.801124	1.15345	1.57152	2.04836	2.5596	3.04073	3.38899	3.562	3.62685
9.30187	8.5546	7.91224	7.36226	6.89655	6.51282	6.21261	5.99551	5.85228	5.75759	5.66186	5.49245	5.19588	4.80017	4.38104	3.99218	3.65517	3.37339	3.1392	2.93188	2.71213	2.43389	2.08586	1.70812	1.35174	1.04825	0.809496	0.63492	0.516163	0.438609	0.381713	0.322397	0.245672	0.155405	0.0710505	0.0141809	0	0.0371562	0.130712	0.284441	0.501461	0.783721	1.13123	1.54055	2.00005	2.47837	2.90688	3.19695	3.33064	3.37516
9.63027	8.85051	8.17203	7.58423	7.08253	6.6669	6.33825	6.09259	5.91588	5.78119	5.64844	5.46598	5.18478	4.80507	4.38537	3.98404	3.63037	3.33229	3.08411	2.86578	2.63861	2.35809	2.01335	1.64143	1.29024	0.990083	0.752916	0.579096	0.462063	0.389759	0.343817	0.300682	0.241162	0.164417	0.0885584	0.0363579	0.0242258	0.0612754	0.152715	0.302542	0.514186	0.789641	1.1281	1.52361	1.95953	2.39798	2.7705	3.00782	3.11111	3.14268
10.0211	9.20704	8.49232	7.86767	7.3312	6.88355	6.52345	6.24235	6.02145	5.83406	5.65204	5.44499	5.17309	4.81367	4.39971	3.98836	3.61708	3.29986	3.03426	2.80214	2.56644	2.28412	1.94325	1.57699	1.23031	0.932883	0.697196	0.524762	0.41068	0.344923	0.310926	0.285439	0.24677	0.189711	0.129246	0.0873737	0.0808811	0.119428	0.208756	0.353429	0.557417	0.822933	1.14847	1.52565	1.93321	2.32867	2.64772	2.83997	2.91903	2.94123
10.4834	9.62913	8.87383	8.20861	7.63404	7.15062	6.75393	6.43034	6.15678	5.90874	5.67027	5.42856	5.15506	4.81472	4.41313	3.99777	3.61219	3.27733	2.99497	2.74959	2.50602	2.22184	1.8829	1.51905	1.17391	0.877431	0.642906	0.472686	0.362722	0.303933	0.280984	0.272092	0.255953	0.224681	0.188321	0.164886	0.169598	0.212364	0.300025	0.438435	0.632653	0.885421	1.19474	1.55022	1.92709	2.28046	2.55159	2.70506	2.76264	2.77614
11.0125	10.1035	9.29782	8.58532	7.96856	7.44687	7.01163	6.64346	6.31559	6.00698	5.71255	5.43175	5.14447	4.81142	4.41894	4.00203	3.60642	3.25855	2.96387	2.70909	2.46052	2.17533	1.83663	1.47219	1.12596	0.82907	0.595652	0.428399	0.323155	0.270566	0.255752	0.25923	0.263093	0.259955	0.254975	0.259155	0.282921	0.334797	0.422653	0.554343	0.73682	0.973972	1.26383	1.59487	1.94042	2.25485	2.48426	2.60391	2.64163	2.64632
11.5789	10.5979	9.73475	8.97414	8.31756	7.76102	7.29045	6.88054	6.50207	6.13917	5.79548	5.47652	5.16438	4.81787	4.41649	3.98995	3.58428	3.22773	2.92675	2.66833	2.41911	2.13553	1.79843	1.43427	1.08785	0.791578	0.560324	0.396863	0.296372	0.248401	0.237805	0.247585	0.265022	0.286356	0.314412	0.35291	0.404556	0.473153	0.565707	0.691904	0.861394	1.08018	1.3473	1.65131	1.96533	2.24438	2.43851	2.53028	2.55133	2.548
12.1421	11.0885	10.1747	9.37486	8.6853	8.0973	7.59201	7.14112	6.71705	6.31051	5.92835	5.57429	5.22601	4.84097	4.40457	3.95256	3.53158	3.16765	2.86455	2.60698	2.36069	2.0825	1.75256	1.39534	1.05462	0.763231	0.536756	0.378241	0.282293	0.237255	0.22748	0.238274	0.262222	0.300412	0.35627	0.42923	0.514535	0.608264	0.712723	0.837417	0.994832	1.19418	1.4366	1.71185	1.99423	2.24106	2.40683	2.47864	2.48835	2.47865
12.7088	11.5919	10.6354	9.79846	9.07042	8.43966	7.88769	7.3922	6.93231	6.50034	6.09404	5.70695	5.31005	4.8655	4.37625	3.88887	3.44849	3.07597	2.77034	2.51281	2.26888	1.99869	1.68373	1.3439	1.0182	0.738189	0.520234	0.36821	0.276796	0.233721	0.223238	0.232736	0.259027	0.307199	0.382496	0.483491	0.601376	0.724905	0.848622	0.978349	1.12803	1.31038	1.52925	1.77604	2.02726	2.24461	2.38855	2.44832	2.45185	2.43659
13.3327	12.1202	11.1044	10.2055	9.40976	8.71077	8.09884	7.56492	7.09017	6.65549	6.23678	5.81542	5.36449	4.86161	4.32664	3.80965	3.35149	2.96805	2.65446	2.39009	2.14329	1.88126	1.58784	1.27528	0.973749	0.711671	0.506055	0.362223	0.275795	0.234902	0.224463	0.23368	0.261994	0.316735	0.404617	0.525064	0.668647	0.820188	0.967046	1.10879	1.25789	1.42904	1.6283	1.8488	2.07024	2.26078	2.38778	2.44036	2.43939	2.4165
14.0155	12.5907	11.486	10.4964	9.61767	8.85357	8.19751	7.64589	7.17174	6.73849	6.30159	5.8425	5.351	4.81816	4.26315	3.73023	3.25741	2.85895	2.52908	2.24892	1.99353	1.73907	1.47114	1.1926	0.922283	0.683577	0.493663	0.359696	0.279074	0.241409	0.23308	0.244758	0.276952	0.337539	0.433831	0.56638	0.726966	0.900076	1.06935	1.22816	1.3843	1.55124	1.73576	1.93301	2.12728	2.29418	2.40694	2.45223	2.44313	2.40707
14.8056	12.9212	11.73	10.6703	9.74238	8.94861	8.27501	7.71789	7.23931	6.78828	6.31424	5.81534	5.29938	4.7583	4.19868	3.65594	3.16707	2.74762	2.39419	2.09314	1.82782	1.58191	1.34158	1.10096	0.867188	0.656826	0.486082	0.3639	0.290094	0.2567	0.252227	0.268582	0.306226	0.372378	0.47419	0.613089	0.782726	0.969642	1.15747	1.33536	1.50437	1.67327	1.84787	2.02592	2.19741	2.34461	2.44357	2.47692	2.45202	2.39616
15.7223	13.1729	11.9419	10.8543	9.90995	9.10843	8.42744	7.86369	7.36702	6.87716	6.3518	5.80969	5.26598	4.70811	4.13423	3.57415	3.06328	2.61846	2.24014	1.92061	1.64958	1.41509	1.20341	1.00269	0.809953	0.633405	0.486251	0.378502	0.312733	0.284118	0.283823	0.304955	0.347464	0.417432	0.521555	0.66202	0.834562	1.02883	1.23059	1.42682	1.61166	1.78705	1.95658	2.12095	2.27565	2.40725	2.4915	2.50692	2.45946	2.38064
17.2557	13.4839	12.2388	11.1417	10.1921	9.38876	8.7	8.12386	7.59541	7.05085	6.46365	5.86598	5.27079	4.66539	4.05261	3.4625	2.92592	2.45788	2.06082	1.7307	1.46046	1.2403	1.05719	0.896808	0.748844	0.612274	0.494466	0.404795	0.348523	0.32451	0.326973	0.350375	0.394334	0.464162	0.566534	0.704695	0.876496	1.07454	1.28694	1.49958	1.70076	1.8856	2.05481	2.21135	2.3549	2.47411	2.54305	2.53802	2.46747	2.36826
18.2542	13.8975	12.6535	11.5568	10.6076	9.80504	9.10607	8.51163	7.93717	7.32039	6.65235	5.97	5.28626	4.60242	3.93497	3.31171	2.75362	2.27029	1.86348	1.53044	1.26547	1.06027	0.903524	0.781376	0.679725	0.588862	0.507283	0.44056	0.395606	0.37533	0.377569	0.398684	0.438781	0.503471	0.600347	0.734139	0.904485	1.1059	1.32785	1.55541	1.77265	1.96883	2.14127	2.29379	2.42884	2.53659	2.59067	2.56793	2.4801	2.36659
26.4994	14.4584	13.2148	12.1184	11.1692	10.3669	9.65179	9.03067	8.38677	7.6594	6.86881	6.05921	5.2625	4.49826	3.78464	3.13762	2.56663	2.07583	1.66567	1.33367	1.07495	0.882505	0.747246	0.657562	0.599085	0.556296	0.51743	0.479761	0.44874	0.431032	0.429214	0.442989	0.474418	0.530616	0.620705	0.750772	0.921374	1.12757	1.35912	1.60057	1.83334	2.04193	2.21937	2.36868	2.49418	2.58842	2.62747	2.59153	2.49396	2.37216
26.3349	15.1657	13.9228	12.827	11.8779	11.0756	10.3355	9.67455	8.90428	7.97333	7.01126	6.06398	5.17808	4.3637	3.62536	2.96659	2.38962	1.89575	1.4848	1.15447	0.90049	0.717025	0.596949	0.531345	0.507934	0.509611	0.516472	0.513976	0.500668	0.485075	0.476083	0.479158	0.500037	0.547931	0.633165	0.762357	0.935934	1.14842	1.3892	1.64273	1.88929	2.1097	2.29199	2.43679	2.54957	2.6262	2.64802	2.60093	2.49824	2.37183
26.211	16.0221	14.7801	13.6849	12.7357	11.9333	11.1487	10.403	9.34012	8.10579	7.0054	5.97984	5.05757	4.22632	3.48068	2.8182	2.23879	1.74319	1.33138	1.00144	0.749656	0.571132	0.460278	0.410455	0.412177	0.449932	0.500106	0.53653	0.545396	0.533226	0.516303	0.508405	0.520216	0.562791	0.646716	0.778198	0.956838	1.17611	1.42473	1.68727	1.9439	2.17291	2.35754	2.49531	2.59231	2.64799	2.65021	2.59138	2.48412	2.35388
26.1639	17.0277	15.7857	14.6911	13.7418	12.9389	12.0414	10.9647	9.43713	8.03296	6.89517	5.85798	4.9363	4.10769	3.36413	2.70174	2.12081	1.62292	1.20878	0.87706	0.624658	0.447487	0.341131	0.300675	0.319118	0.383716	0.470903	0.546331	0.581413	0.575886	0.552921	0.536259	0.542143	0.582908	0.668502	0.804116	0.988348	1.2137	1.46827	1.73655	1.99854	2.23055	2.4123	2.53927	2.61855	2.65276	2.63536	2.56387	2.45022	2.31494
26.2228	25.0989	24.0462	23.0162	17.7446	16.3958	13.0546	10.9445	9.26123	7.88179	6.75884	5.74108	4.83521	4.01771	3.28014	2.61898	2.03603	1.53441	1.116	0.780284	0.524813	0.346198	0.240923	0.205362	0.23446	0.318183	0.435002	0.546697	0.611134	0.617028	0.591803	0.56951	0.572331	0.613618	0.702203	0.842031	1.03094	1.26096	1.51981	1.79134	2.05419	2.2824	2.45405	2.56555	2.62612	2.6406	2.60561	2.52128	2.39916	2.25727
26.406	25.2749	24.225	23.1963	22.1759	20.947	13.2486	10.6193	9.04391	7.73896	6.64015	5.64951	4.76266	3.95838	3.22746	2.5672	1.98131	1.47475	1.05073	0.709633	0.449595	0.267711	0.161074	0.127023	0.162045	0.25847	0.397643	0.541266	0.637475	0.661077	0.638907	0.614276	0.615849	0.65838	0.749699	0.892627	1.08463	1.3178	1.57956	1.85228	2.11166	2.32898	2.48316	2.57476	2.616	2.61262	2.56218	2.46559	2.33422	2.18526
26.7234	25.572	24.4974	23.4382	22.4159	21.1342	13.4478	10.3683	8.89098	7.64485	6.56417	5.59634	4.72453	3.93041	3.20377	2.54292	1.95339	1.44166	1.01201	0.665459	0.400461	0.214295	0.104393	0.0688474	0.105467	0.208668	0.362949	0.532807	0.661857	0.710375	0.698052	0.674664	0.67603	0.719447	0.812486	0.957252	1.15108	1.38619	1.6494	1.92062	2.17155	2.37108	2.5017	2.5701	2.59107	2.57032	2.50568	2.39827	2.25903	2.10433
27.1765	25.9827	24.8544	23.7399	22.7001	21.3486	13.7544	10.2401	8.83421	7.6253	6.55206	5.59591	4.72977	3.9378	3.20983	2.54563	1.95193	1.43578	1.00163	0.650506	0.380792	0.189723	0.0749483	0.0352584	0.0696658	0.174386	0.336886	0.525971	0.685865	0.764935	0.769646	0.751453	0.753567	0.797415	0.891492	1.03766	1.23298	1.46931	1.73208	1.99802	2.23467	2.41015	2.5128	2.55554	2.5546	2.51559	2.4372	2.321	2.17668	2.01878
27.7573	26.4865	25.2818	24.0939	23.0312	21.6197	14.2056	10.2487	8.88911	7.69955	6.62011	5.66044	4.78693	3.98578	3.24888	2.57779	1.97944	1.45994	1.02267	0.667952	0.393762	0.197264	0.0764304	0.030795	0.0604184	0.162876	0.32794	0.528739	0.71349	0.82394	0.85098	0.841997	0.846439	0.891124	0.986622	1.13489	1.3323	1.56945	1.82954	2.08575	2.30227	2.44863	2.52036	2.53551	2.51075	2.45212	2.3601	2.23695	2.09027	1.9316
28.4389	27.0533	25.7714	24.4967	23.4128	21.9701	14.8026	10.3992	9.06204	7.87673	6.77356	5.79216	4.89683	4.07511	3.32244	2.64163	2.03829	1.51616	1.07656	0.718594	0.43979	0.237444	0.110081	0.0579835	0.0819452	0.180286	0.344165	0.550069	0.751283	0.888395	0.939317	0.943073	0.952431	0.999563	1.09773	1.24926	1.44948	1.68701	1.94205	2.184	2.37511	2.48873	2.52793	2.51433	2.46467	2.38605	2.28117	2.1527	2.00553	1.84774
29.1586	27.6565	26.3255	24.9423	23.8388	22.4041	15.5488	10.6935	9.35031	8.15186	7.00222	5.97949	5.05024	4.20072	3.42918	2.73776	2.12932	1.60445	1.16216	0.800334	0.516317	0.307878	0.174269	0.116348	0.13515	0.229081	0.389867	0.596257	0.806267	0.962946	1.03627	1.05551	1.07301	1.12475	1.22662	1.3816	1.58416	1.82073	2.06786	2.29103	2.45213	2.53051	2.53658	2.4944	2.42079	2.32415	2.20891	2.07733	1.93127	1.77555
29.8489	28.2949	26.9481	25.4163	24.2913	22.9041	16.4441	11.1315	9.73849	8.49854	7.27792	6.19939	5.23199	4.35493	3.56632	2.86552	2.25205	1.72356	1.27722	0.910213	0.620126	0.405488	0.266255	0.203512	0.218026	0.307787	0.464612	0.668895	0.882859	1.05373	1.14778	1.18491	1.2138	1.27198	1.37738	1.53403	1.73617	1.96842	2.20349	2.40296	2.52968	2.57072	2.5437	2.47475	2.38086	2.27101	2.14987	2.0184	1.87548	1.72333
30.5802	29.004	27.621	25.8996	24.7498	23.4316	17.4886	11.7121	10.1953	8.86143	7.55757	6.42434	5.42476	4.52729	3.72689	3.01958	2.40192	1.86946	1.41825	1.04533	0.748835	0.528137	0.383732	0.316629	0.327013	0.412271	0.564267	0.765019	0.980861	1.16386	1.27872	1.33647	1.37975	1.44563	1.55339	1.7083	1.90515	2.12747	2.34468	2.51482	2.60279	2.60446	2.545	2.45283	2.34461	2.22814	2.10658	1.97883	1.84144	1.69491
31.1408	29.5835	28.1132	26.3274	25.1695	23.9106	22.7985	12.4333	10.6821	9.16921	7.79631	6.62703	5.60687	4.69864	3.89305	3.18376	2.56517	2.03133	1.57749	1.20053	0.899069	0.673186	0.52386	0.452028	0.457371	0.536845	0.682671	0.878844	1.09596	1.291	1.42786	1.50882	1.56904	1.64363	1.75255	1.90233	2.08872	2.29498	2.48806	2.62323	2.66845	2.62944	2.53932	2.42843	2.31201	2.1951	2.07789	1.95692	1.82719	1.6885
31.5473	29.8266	28.2654	26.6265	25.4814	24.2252	23.0053	13.2921	11.1824	9.39563	7.97943	6.79411	5.76256	4.85042	4.04455	3.33798	2.72366	2.19426	1.74366	1.36776	1.06496	0.835816	0.681957	0.604652	0.603548	0.675635	0.813945	1.00477	1.2229	1.4298	1.58876	1.6938	1.77204	1.85583	1.96533	2.10804	2.28073	2.46669	2.63092	2.72679	2.72698	2.64823	2.53065	2.40499	2.28429	2.17049	2.06042	1.94818	1.82782	1.69914
31.5831	29.7388	28.2302	26.7769	25.6537	24.3104	23.0019	14.2854	11.7079	9.5859	8.14041	6.94505	5.90564	4.99086	4.1853	3.48266	2.8753	2.35461	1.91242	1.54251	1.24201	1.01151	0.853494	0.770072	0.761432	0.825084	0.955163	1.14021	1.3586	1.57558	1.75407	1.88098	1.97565	2.06746	2.17671	2.31174	2.47004	2.63453	2.76811	2.82333	2.77991	2.66562	2.52482	2.38681	2.26259	2.15205	2.04958	1.9472	1.83816	1.72211
31.4984	29.5874	28.1842	26.8646	25.7423	24.2577	22.9238	16.0572	12.2994	9.81175	8.33893	7.1268	6.07881	5.1585	4.34997	3.64787	3.0446	2.53063	2.09581	1.73146	1.43301	1.20075	1.03792	0.947648	0.930822	0.985574	1.10702	1.28545	1.50192	1.72468	1.91694	2.06019	2.16662	2.26256	2.36894	2.49543	2.64011	2.78473	2.88974	2.90807	2.82768	2.685	2.52547	2.37617	2.24685	2.13711	2.04076	1.9489	1.85389	1.75406
31.4966	29.4884	28.177	26.9605	25.7691	24.1725	22.8431	17.1623	12.9212	10.1183	8.62026	7.38009	6.32175	5.39205	4.57629	3.8694	3.26388	2.74933	2.31422	1.94832	1.64616	1.40813	1.23809	1.13964	1.1139	1.1592	1.27114	1.44101	1.65151	1.87314	2.07015	2.22065	2.33091	2.42448	2.52368	2.64035	2.77314	2.90227	2.9858	2.9774	2.87108	2.70809	2.53353	2.37291	2.23604	2.12376	2.03124	1.95003	1.87159	1.79171
31.6356	29.4624	28.2132	27.0758	25.6977	24.0991	22.7796	21.6037	13.6173	10.5364	9.01223	7.72684	6.65507	5.71155	4.88419	4.16676	3.55133	3.02642	2.57973	2.20113	1.88609	1.63602	1.45507	1.34644	1.31061	1.34547	1.44655	1.6053	1.80501	2.01745	2.20821	2.35426	2.45844	2.54295	2.63185	2.73894	2.86302	2.98303	3.05565	3.03418	2.91371	2.73668	2.5486	2.37554	2.22886	2.11172	2.02144	1.95061	1.88978	1.83181
31.9226	29.5186	28.3047	27.2142	25.5611	24.058	22.7472	21.537	14.3733	11.0772	9.52704	8.17013	7.08043	6.11755	5.27358	4.53895	3.90474	3.35823	2.88757	2.48478	2.14798	1.87998	1.68455	1.56358	1.51632	1.53991	1.62931	1.77534	1.96067	2.15731	2.33223	2.46358	2.55426	2.62665	2.7056	2.80523	2.92379	3.03988	3.11047	3.08756	2.96195	2.77411	2.57165	2.38413	2.22616	2.10361	2.01551	1.95485	1.91101	1.8744
32.3584	29.6684	28.4721	27.3992	25.455	24.065	22.7626	21.4971	15.3147	11.7454	10.1693	8.69965	7.58523	6.59572	5.72877	4.96873	4.30552	3.726	3.22062	2.78525	2.421	2.13127	1.91863	1.78339	1.72369	1.73592	1.81414	1.94771	2.11764	2.29539	2.44977	2.56231	2.63817	2.69984	2.77101	2.86459	2.97822	3.09142	3.16365	3.14626	3.02202	2.82561	2.60777	2.40428	2.23458	2.10718	2.02192	1.97124	1.94307	1.926
32.9434	29.9247	28.7369	27.6582	25.4452	24.1406	22.8477	21.5043	16.2254	12.5321	10.9372	9.29879	8.15103	7.12585	6.22792	5.43263	4.72982	4.10781	3.56112	3.08953	2.69577	2.38255	2.15093	2.00004	1.92745	1.92899	1.99754	2.12038	2.27625	2.43588	2.5706	2.66642	2.73073	2.7846	2.84907	2.9355	3.0415	3.14882	3.2216	3.21305	3.0967	2.89668	2.66546	2.44668	2.26583	2.13412	2.05187	2.01065	1.99696	1.99818
33.6776	30.2996	29.1159	28.0122	25.5612	24.309	23.0259	21.5824	17.2769	13.4808	11.8549	9.95347	8.75843	7.68362	6.74338	5.90167	5.15056	4.48168	3.89337	3.38732	2.96579	2.62992	2.37946	2.21304	2.12809	2.12007	2.18063	2.29494	2.43948	2.58439	2.7037	2.7874	2.84379	2.89121	2.94769	3.02347	3.11704	3.21329	3.2827	3.2838	3.18289	2.98889	2.75115	2.52082	2.33039	2.1946	2.11485	2.08243	2.0829	2.10269
34.5609	30.8026	29.6219	28.4714	25.8147	24.5913	23.3172	21.7499	19.8104	14.4438	12.8528	10.5916	9.34154	8.20746	7.21908	6.3288	5.53242	4.82413	4.20347	3.67148	3.22868	2.87469	2.60852	2.42877	2.33306	2.31666	2.37033	2.47758	2.61319	2.74704	2.85538	2.93073	2.98085	3.02092	3.06639	3.12706	3.20283	3.28227	3.34301	3.3517	3.27228	3.09683	2.86411	2.62928	2.43238	2.29315	2.2155	2.19169	2.20711	2.24744
35.5934	31.4409	30.2612	29.0366	26.2097	25.0015	23.735	22.016	20.1975	15.8226	14.0709	11.0693	9.77211	8.59443	7.57326	6.65677	5.83979	5.116	4.48319	3.94072	3.48786	3.1236	2.84708	2.65742	2.55282	2.52875	2.57554	2.67572	2.80322	2.92821	3.02845	3.09728	3.14087	3.17153	3.20285	3.24449	3.29792	3.35563	3.4025	3.41416	3.35708	3.21059	2.99694	2.76835	2.57085	2.43046	2.35538	2.34042	2.37204	2.43554
inf	32.2211	31.0418	29.7066	26.747	25.5468	24.2869	22.3802	20.6567	16.7304	13.6449	11.1653	9.8988	8.75224	7.74992	6.85649	6.06077	5.35524	4.73567	4.20081	3.75043	3.38451	3.10333	2.90723	2.7954	2.76385	2.80284	2.89459	3.01312	3.12967	3.22297	3.28555	3.32133	3.3405	3.35537	3.37548	3.40391	3.43734	3.46734	3.47706	3.43807	3.32456	3.14287	2.93428	2.74569	2.60904	2.53824	2.53232	2.58044	2.66871
inf	33.1605	31.9834	30.4862	27.4239	26.229	24.9763	22.8305	21.1184	17.7744	13.1103	11.1331	9.91889	8.82548	7.86206	7.01017	6.25214	5.57878	4.98347	4.46459	4.02307	3.66044	3.37845	3.17863	3.0611	3.02233	3.05261	3.13428	3.24246	3.35018	3.43645	3.49168	3.51744	3.52291	3.51992	3.51798	3.52181	3.53219	3.54598	3.55169	3.52623	3.44507	3.30441	3.13021	2.96285	2.83731	2.77374	2.77688	2.84026	2.95247
inf	34.2202	33.0431	31.3513	28.2314	27.0433	25.7992	23.3389	21.5059	19.9664	12.7021	11.0686	9.90855	8.87037	7.9548	7.15152	6.43821	5.80255	5.23514	4.73438	4.30331	3.9458	3.66517	3.46386	3.34236	3.29709	3.31811	3.38826	3.48472	3.58285	3.66109	3.70638	3.71837	3.70726	3.68598	3.66432	3.64806	3.6407	3.64261	3.64641	3.63448	3.58646	3.4935	3.36657	3.23363	3.12819	3.07598	3.08862	3.16538	3.2989
inf	inf	inf	32.4728	29.1565	27.9718	26.7371	23.8686	21.8205	20.2434	12.4415	10.9877	9.86956	8.87778	8.01118	7.25959	6.59848	6.00942	5.47725	4.99876	4.57972	4.22795	3.94953	3.74805	3.62397	3.57289	3.58411	3.64119	3.7242	3.81112	3.87872	3.90955	3.9029	3.87318	3.83637	3.80206	3.77482	3.75822	3.75492	3.76228	3.76918	3.75989	3.72234	3.65454	3.56936	3.49419	3.4588	3.48245	3.57134	3.72322
inf	inf	inf	33.4992	30.773	29.6272	28.27	24.4129	22.1456	20.5561	12.33	10.9326	9.83481	8.8679	8.03369	7.32033	6.70532	6.16537	5.67692	5.22965	4.82847	4.48513	4.21003	4.00927	3.88369	3.82771	3.82936	3.87277	3.94087	4.01343	4.06455	4.07392	4.04494	3.99955	3.95652	3.92259	3.89738	3.88181	3.88069	3.898	3.93071	3.9679	3.99488	3.99843	3.97544	3.94279	3.93173	3.96972	4.07116	4.23975
inf	inf	inf	35.0104	31.601	30.4687	28.6793	24.9865	22.5373	20.9129	12.3677	10.9492	9.85477	8.89285	8.06886	7.37005	6.77784	6.26903	5.81584	5.39972	5.01982	4.68829	4.41929	4.22215	4.09867	4.04225	4.03923	4.07316	4.12736	4.18037	4.2041	4.1828	4.13193	4.08097	4.04736	4.03104	4.02343	4.02042	4.02898	4.06121	4.12336	4.21055	4.30763	4.39297	4.44759	4.47294	4.49717	4.55574	4.67261	4.85846
inf	inf	inf	inf	32.5545	31.4209	29.0476	25.6377	23.0399	21.3216	12.5546	11.0606	9.95943	8.98968	8.15955	7.45571	6.86182	6.35646	5.91284	5.51046	5.14475	4.82571	4.56766	4.38076	4.26698	4.21888	4.22104	4.25429	4.2975	4.3237	4.30675	4.24805	4.18028	4.13588	4.12664	4.14439	4.17086	4.19402	4.22099	4.27175	4.3623	4.4953	4.65891	4.8286	4.97303	5.07421	5.14919	5.23846	5.37659	5.58258
inf	inf	inf	inf	33.6416	32.508	29.4423	26.4124	23.6667	21.79	12.8907	11.2659	10.1512	9.16382	8.31539	7.59213	6.97762	6.4523	5.99353	5.58526	5.22428	4.91821	4.67747	4.50896	4.41269	4.38037	4.39558	4.43526	4.46906	4.46162	4.39697	4.30269	4.2252	4.19445	4.21656	4.27843	4.35406	4.42029	4.47816	4.55246	4.66887	4.83868	5.05629	5.30038	5.53567	5.7275	5.87328	6.0099	6.18073	6.41465
inf	inf	inf	inf	inf	inf	29.8725	27.282	24.4226	22.3377	13.3759	11.549	10.4141	9.39742	8.51864	7.76315	7.1133	6.55281	6.06598	5.64393	5.28609	4.99674	4.77993	4.63626	4.56156	4.54628	4.5746	4.62123	4.64583	4.60563	4.50073	4.38227	4.30199	4.28529	4.33571	4.44099	4.57425	4.70195	4.80964	4.91792	5.06051	5.25875	5.51495	5.8146	6.12695	6.41222	6.64851	6.85712	7.08084	7.35784
inf	inf	inf	inf	inf	inf	30.3079	28.2341	25.3009	22.9832	14.0104	11.8853	10.723	9.65932	8.73782	7.93949	7.24563	6.64525	6.13018	5.69702	5.34585	5.07705	4.88808	4.7722	4.71903	4.71657	4.75115	4.79986	4.81867	4.76161	4.63951	4.51432	4.43743	4.43132	4.50022	4.6374	4.8236	5.02436	5.2058	5.36792	5.54414	5.76718	6.04982	6.38726	6.75944	7.13615	7.48967	7.82181	8.15982	8.54385
inf	inf	inf	inf	inf	inf	30.7731	29.5486	26.3226	23.7519	14.794	12.242	11.0456	9.91284	8.94181	8.09803	7.36198	6.72768	6.19171	5.75276	5.40998	5.16057	4.99721	4.90666	4.87159	4.87623	4.90969	4.95626	4.97838	4.93222	4.82524	4.7144	4.64836	4.64981	4.72643	4.87933	5.10151	5.36955	5.6417	5.88596	6.11463	6.36689	6.66934	7.02871	7.43305	7.8619	8.29156	8.72177	9.16974	9.6704
inf	inf	inf	inf	inf	inf	31.3088	30.0807	27.6794	24.6582	15.7268	12.5624	11.3329	10.1217	9.10991	8.23107	7.46543	6.80915	6.26052	5.81828	5.48052	5.24274	5.09535	5.02161	4.99931	5.00884	5.04036	5.08568	5.1205	5.11055	5.05199	4.98173	4.94003	4.95124	5.02943	5.18523	5.42417	5.73831	6.09515	6.44296	6.75263	7.04844	7.3698	7.74041	8.15766	8.61383	9.08848	9.57572	10.0806	10.6357
inf	inf	inf	inf	inf	inf	31.973	30.7422	29.6592	25.7021	16.8087	12.7556	11.5129	10.261	9.2352	8.34271	7.56585	6.90033	6.34465	5.8973	5.55611	5.31679	5.17066	5.10216	5.08886	5.10797	5.1458	5.19622	5.24823	5.2843	5.29682	5.29708	5.30434	5.33847	5.4211	5.57518	5.81863	6.15704	6.57359	7.02097	7.43756	7.8049	8.15906	8.54584	8.97382	9.45618	9.98332	10.5559	11.1744	11.8813
inf	inf	inf	inf	inf	inf	32.7386	31.5078	30.4254	29.4925	24.5903	12.8048	11.5735	10.3467	9.33481	8.44962	7.67772	7.01194	6.4502	5.99132	5.63465	5.37887	5.21984	5.14755	5.14352	5.18257	5.24181	5.30926	5.38193	5.45975	5.54389	5.63319	5.72066	5.80542	5.90822	6.06594	6.31109	6.66169	7.11487	7.64071	8.17569	8.65344	9.06954	9.48418	9.91436	10.4055	10.9555	11.5654	12.2198	12.9568
inf	inf	inf	inf	inf	inf	33.6533	32.4225	31.3409	30.4084	29.6247	12.8215	11.6077	10.4357	9.44863	8.5803	7.82041	7.15615	6.58403	6.10459	5.72155	5.43954	5.26084	5.18178	5.18879	5.25618	5.35171	5.45198	5.55387	5.66897	5.81085	5.98299	6.16811	6.33773	6.49012	6.66711	6.91847	7.27735	7.75217	8.32931	8.96205	9.56151	10.0623	10.5247	10.9702	11.5053	12.149	12.9277	13.8249	14.9363
inf	inf	inf	inf	inf	inf	34.7172	33.4864	32.4048	31.4723	30.689	12.912	11.7113	10.5874	9.62099	8.76706	8.01607	7.34788	6.75794	6.251	5.83773	5.5292	5.33245	5.24744	5.26398	5.35827	5.49443	5.63945	5.7837	5.94123	6.13282	6.3712	6.64676	6.92149	7.15901	7.38089	7.64836	8.01524	8.50035	9.10108	9.79043	10.4904	11.0976	11.638	12.0851	12.6165	13.2541	14.0301	14.9201	16.0227
inf	inf	inf	inf	inf	inf	inf	inf	inf	inf	inf	13.1243	11.9325	10.8411	9.88548	9.03709	8.28551	7.60414	6.98983	6.45403	6.01416	5.68511	5.47517	5.3848	5.40487	5.51376	5.67784	5.86401	6.05928	6.27318	6.52319	6.82425	7.17779	7.55786	7.9112	8.21578	8.51864	8.90032	9.39341	10.0061	10.7332	11.5375	12.3714	13.3694	14.1618	15.1032	16.1696	inf	inf	inf
inf	inf	inf	inf	inf	inf	inf	inf	inf	inf	inf	13.4747	12.2889	11.2164	10.2614	9.40819	8.64505	7.94194	7.30058	6.73953	6.27994	5.93692	5.71729	5.61964	5.63323	5.73643	5.90022	6.1019	6.33798	6.61777	6.94864	7.33404	7.7734	8.25374	8.73077	9.15033	9.509	9.91732	10.426	11.0602	11.8429	12.7714	13.8486	17.0089	21.9569	22.884	23.9603	inf	inf	inf
inf	inf	inf	inf	inf	inf	inf	inf	inf	inf	inf	13.9699	12.7886	11.7242	10.76	9.8917	9.10711	8.37677	7.70932	7.12849	6.65536	6.3026	6.07372	5.96338	5.95651	6.02958	6.16024	6.34273	6.58999	6.91798	7.3313	7.82243	8.37821	8.9942	9.6863	10.5141	11.3814	12.5086	14.1553	15.2445	22.5384	23.684	inf	inf	inf	inf	inf	inf	inf	inf
inf	inf	inf	inf	inf	inf	inf	inf	inf	inf	inf	14.6118	13.4336	12.3682	11.3849	10.4928	9.67981	8.92078	8.23068	7.63531	7.15269	6.79137	6.55006	6.41749	6.37289	6.39327	6.46921	6.61332	6.84923	7.19576	7.66013	8.23814	8.91339	9.66226	10.476	11.4866	12.3942	13.6388	21.1076	22.1958	inf	inf	inf	inf	inf	inf	inf	inf	inf	inf
inf	inf	inf	inf	inf	inf	inf	inf	inf	inf	inf	15.4033	14.2275	13.1526	12.1401	11.2164	10.3709	9.58423	8.87509	8.26877	7.77812	7.40625	7.14544	6.97717	6.87757	6.83261	6.85116	6.95809	7.17769	7.52546	8.00826	8.62643	9.37265	10.2291	11.1754	12.5316	13.4414	14.7002	23.6478	24.7441	inf	inf	inf	inf	inf	inf	inf	inf	inf	inf
inf	inf	inf	inf	inf	inf	inf	inf	inf	inf	inf	16.3415	15.1674	14.0748	13.0237	12.064	11.1859	10.3753	9.65039	9.03483	8.53475	8.14653	7.85457	7.63482	7.46867	7.35967	7.33174	7.41198	7.61965	7.96567	8.45557	9.09236	9.87723	10.8093	11.8904	20.1718	21.5019	22.7922	inf	inf	inf	inf	inf	inf	inf	inf	inf	inf	inf	inf
inf	inf	inf	inf	inf	inf	inf	inf	inf	inf	inf	17.4289	16.26	15.1296	14.0288	13.0299	12.121	11.2914	10.5539	9.9303	9.418	9.00512	8.66863	8.38568	8.15308	7.9921	7.93195	7.99504	8.19447	8.53694	9.02569	9.66245	10.4479	11.3815	12.4644	21.3973	25.2948	inf	inf	inf	inf	inf	inf	inf	inf	inf	inf	inf	inf	inf
inf	inf	inf	inf	inf	inf	inf	inf	inf	inf	inf	inf	inf	17.1442	15.5708	14.3821	13.3632	12.4798	11.7116	11.0703	10.5305	10.0649	9.64683	9.27206	8.96404	8.7548	8.66833	8.71824	8.91131	9.25076	9.73808	10.3741	11.159	12.0927	13.1755	22.3501	inf	inf	inf	inf	inf	inf	inf	inf	inf	inf	inf	inf	inf	inf
inf	inf	inf	inf	inf	inf	inf	inf	inf	inf	inf	inf	inf	18.2476	17.0277	15.9569	15.0353	14.2629	13.5327	12.8798	12.2008	11.5025	10.856	10.3187	9.91655	9.65897	9.54907	9.58788	9.77573	10.1127	10.5988	11.2342	12.0187	12.9523	14.0352	23.4783	inf	inf	inf	inf	inf	inf	inf	inf	inf	inf	inf	inf	inf	inf
inf	inf	inf	inf	inf	inf	inf	inf	inf	inf	inf	inf	inf	inf	inf	25.9983	24.7306	23.5801	15.6201	14.4653	13.4596	12.6031	11.8957	11.3376	10.9286	10.6689	10.5583	10.5968	10.7846	11.1216	11.6077	12.243	13.0275	13.9612	15.0441	24.5839	inf	inf	inf	inf	inf	inf	inf	inf	inf	inf	inf	inf	inf	inf
inf	inf	inf	inf	inf	inf	inf	inf	inf	inf	inf	inf	inf	inf	inf	27.0731	25.8053	24.6868	23.7174	22.8972	22.2261	21.7043	21.3316	21.1082	21.0339	21.1088	21.3328	21.7061	22.2285	22.9001	23.721	24.6909	inf	inf	inf	inf	inf	inf	inf	inf	inf	inf	inf	inf	inf	inf	inf	inf	inf	inf
inf	inf	inf	inf	inf	inf	inf	inf	inf	inf	inf	inf	inf	inf	inf	inf	inf	inf	inf	inf	inf	inf	inf	inf	inf	inf	inf	inf	inf	inf	inf	inf	inf	inf	inf	inf	inf	inf	inf	inf	inf	inf	inf	inf	inf	inf	inf	inf	inf	inf
inf	inf	inf	inf	inf	inf	inf	inf	inf	inf	inf	inf	inf	inf	inf	inf	inf	inf	inf	inf	inf	inf	inf	inf	inf	inf	inf	inf	inf	inf	inf	inf	inf	inf	inf	inf	inf	inf	inf	inf	inf	inf	inf	inf	inf	inf	inf	inf	inf	inf
inf	inf	inf	inf	inf	inf	inf	inf	inf	inf	inf	inf	inf	inf	inf	inf	inf	inf	inf	inf	inf	inf	inf	inf	inf	inf	inf	inf	inf	inf	inf	inf	inf	inf	inf	inf	inf	inf	inf	inf	inf	inf	inf	inf	inf	inf	inf	inf	inf	inf
inf	inf	inf	inf	inf	inf	inf	inf	inf	inf	inf	inf	inf	inf	inf	inf	inf	inf	inf	inf	inf	inf	inf	inf	inf	inf	inf	inf	inf	inf	inf	inf	inf	inf	inf	inf	inf	inf	inf	inf	inf	inf	inf	inf	inf	inf	inf	inf	inf	inf
inf	inf	inf	inf	inf	inf	inf	inf	inf	inf	inf	inf	inf	inf	inf	inf	inf	inf	inf	inf	inf	inf	inf	inf	inf	inf	inf	inf	inf	inf	inf	inf	inf	inf	inf	inf	inf	inf	inf	inf	inf	inf	inf	inf	inf	inf	inf	inf	inf	inf
inf	inf	inf	inf	inf	inf	inf	inf	inf	inf	inf	inf	inf	inf	inf	inf	inf	inf	inf	inf	inf	inf	inf	inf	inf	inf	inf	inf	inf	inf	inf	inf	inf	inf	inf	inf	inf	inf	inf	inf	inf	inf	inf	inf	inf	inf	inf	inf	inf	inf
[truncated: 151 more columns]

## Sheet: F77I
8.59361	7.9552	7.40309	6.89939	6.3819	5.8346	5.29182	4.80034	4.38926	4.07173	3.85153	3.72677	3.69131	3.73478	3.8422	3.99545	4.1795	4.39174	4.6453	4.96169	5.35892	5.84622	6.41666	7.03852	7.54356	7.60001	7.36149	7.16391	7.10113	7.18322	7.4083	7.76693	8.23263	8.7424	9.18996	9.50066	9.72859	9.91957	10.0936	9.93395	9.1958	8.36213	7.62327	7.00818	6.52016	6.15827	5.92055	5.80503	5.81027	5.93519
7.79857	7.14669	6.58495	6.08321	5.59879	5.11403	4.64338	4.21605	3.85467	3.57151	3.37125	3.25339	3.21362	3.24466	3.33695	3.47968	3.66346	3.88513	4.15145	4.47743	4.87825	5.36353	5.92807	6.53062	6.92723	6.81676	6.52334	6.3173	6.25243	6.33334	6.5571	6.91328	7.37334	7.87134	8.30393	8.60532	8.81371	8.94463	9.02951	8.9616	8.52959	7.84556	7.16266	6.57769	6.11148	5.76683	5.54221	5.43499	5.44248	5.56212
7.05827	6.39574	5.82705	5.32869	4.87006	4.43395	4.02378	3.6561	3.34604	3.10215	2.92755	2.82192	2.78276	2.80628	2.88797	3.02274	3.20558	3.43373	3.70994	4.04359	4.44622	4.927	5.48265	6.06193	6.35928	6.14533	5.82579	5.61517	5.54798	5.62588	5.84383	6.18669	6.61675	7.06089	7.43531	7.70274	7.87456	7.94932	7.98198	7.97025	7.79511	7.33971	6.75793	6.22149	5.787	5.46582	5.25774	5.15947	5.16701	5.27636
6.3774	5.70892	5.13788	4.64606	4.21012	3.81295	3.45073	3.13133	2.86446	2.65567	2.50624	2.41535	2.38161	2.40361	2.47999	2.60908	2.78886	3.01793	3.2976	3.63367	4.03448	4.50833	5.05405	5.61583	5.85841	5.59834	5.26736	5.05321	4.98243	5.05436	5.25988	5.57445	5.94518	6.29775	6.58834	6.81445	6.96479	7.01834	7.02685	7.03133	6.99666	6.78112	6.35874	5.89868	5.50963	5.22076	5.03486	4.948	4.9552	5.05213
5.76843	5.09869	4.52927	4.04582	3.62964	3.26387	2.93958	2.65776	2.42375	2.24138	2.11148	2.03342	2.00657	2.0306	2.10527	2.23039	2.40579	2.63169	2.90961	3.24378	3.64061	4.10772	4.64614	5.20321	5.44376	5.17826	4.84295	4.62455	4.54758	4.6087	4.79211	5.06014	5.34832	5.60132	5.81691	6.00083	6.12136	6.15403	6.14933	6.16267	6.19865	6.16269	5.92938	5.57319	5.24048	4.9906	4.83295	4.76321	4.77558	4.86639
5.23927	4.57219	4.00739	3.53292	3.13302	2.79144	2.49618	2.24295	2.03316	1.86932	1.75267	1.68354	1.66214	1.68862	1.76302	1.88567	2.0575	2.27993	2.55509	2.88672	3.28042	3.74352	4.27893	4.84204	5.11799	4.87403	4.53786	4.31322	4.22605	4.26934	4.41808	4.62117	4.81506	4.97647	5.12676	5.26576	5.35594	5.37866	5.37681	5.40307	5.47754	5.54989	5.48482	5.24703	4.97397	4.76177	4.6334	4.58596	4.61289	4.71036
4.79201	4.13052	3.57248	3.10697	2.71975	2.39512	2.1197	1.88609	1.69289	1.54154	1.43365	1.37038	1.35257	1.38072	1.45519	1.57683	1.74723	1.9684	2.24275	2.57388	2.96723	3.43003	3.96634	4.5396	4.86441	4.65663	4.3209	4.08685	3.98407	4.00126	4.10393	4.23358	4.34051	4.42809	4.52266	4.61937	4.68668	4.71129	4.72315	4.76542	4.86379	4.99762	5.06048	4.94686	4.73828	4.55986	4.4567	4.43156	4.47807	4.59115
4.42342	3.76942	3.21956	2.76277	2.38498	2.0706	1.80593	1.58273	1.39868	1.25486	1.15295	1.09415	1.0792	1.10866	1.18341	1.30505	1.47575	1.69781	1.97372	2.30714	2.70354	3.16995	3.71036	4.29182	4.65183	4.47549	4.13926	3.8931	3.77062	3.75744	3.81341	3.88036	3.92268	3.95539	4.0041	4.06715	4.12338	4.16037	4.1928	4.25228	4.36579	4.53138	4.67951	4.68675	4.55687	4.41588	4.3355	4.32946	4.39348	4.52129
4.12643	3.4807	2.93955	2.49091	2.11983	1.81028	1.54888	1.32824	1.14698	1.00671	0.908955	0.854198	0.842269	0.873302	0.94851	1.07029	1.24156	1.46511	1.74384	2.08174	2.48438	2.95814	3.50535	4.08963	4.45102	4.27924	3.93928	3.68101	3.53949	3.49987	3.52166	3.54968	3.55339	3.54934	3.5653	3.60839	3.66659	3.72467	3.78188	3.85745	3.97737	4.15161	4.34288	4.45059	4.41901	4.33311	4.28189	4.29467	4.3719	4.507
3.89342	3.25533	2.72207	2.28019	1.91336	1.60488	1.34207	1.11936	0.937138	0.797875	0.702909	0.651701	0.642845	0.675658	0.751294	0.872702	1.04364	1.26785	1.54925	1.89255	2.30341	2.78711	3.34286	3.92425	4.2544	4.05959	3.71292	3.44441	3.28694	3.22709	3.22745	3.23639	3.22279	3.20057	3.20093	3.23964	3.31096	3.39585	3.47889	3.56583	3.68007	3.84009	4.0332	4.19873	4.26999	4.26902	4.26878	4.31055	4.40209	4.53831
3.71956	3.0869	2.55908	2.12135	1.7562	1.44657	1.18075	0.954907	0.770877	0.63163	0.538232	0.489394	0.482795	0.517005	0.592839	0.713411	0.883176	1.10707	1.39033	1.73864	2.15769	2.65146	3.2153	3.7893	4.07435	3.84936	3.49567	3.21751	3.04432	2.96461	2.94574	2.94217	2.92369	2.89999	2.90193	2.94988	3.04196	3.15582	3.26224	3.35175	3.44448	3.56739	3.72673	3.89711	4.03647	4.13247	4.21369	4.31058	4.43292	4.57741
3.60337	2.97275	2.44664	2.00951	1.64337	1.33147	1.06308	0.835315	0.65033	0.510893	0.417756	0.369415	0.363398	0.398056	0.473901	0.593873	0.762724	0.986278	1.27091	1.62307	2.04834	2.54935	3.11753	3.67977	3.92269	3.67632	3.31751	3.02864	2.83682	2.73279	2.68981	2.67121	2.65155	2.63635	2.6514	2.71683	2.83236	2.97313	3.09741	3.1793	3.23594	3.30524	3.41006	3.54884	3.70439	3.86311	4.02524	4.19734	4.37828	4.55934
3.54361	2.91149	2.38326	1.94323	1.57382	1.2591	0.989069	0.760794	0.575668	0.435673	0.341282	0.291323	0.283968	0.318022	0.39394	0.514262	0.683492	0.907672	1.19367	1.5482	1.97645	2.47957	3.04503	3.58843	3.79632	3.54122	3.18015	2.87944	2.66598	2.5338	2.46275	2.4256	2.40287	2.39705	2.42735	2.51048	2.64575	2.80659	2.94192	3.01034	3.02541	3.03742	3.08543	3.1838	3.32943	3.51248	3.72381	3.95691	4.20185	4.44268
3.5367	2.90054	2.36741	1.92208	1.54783	1.22975	0.958138	0.729392	0.5437	0.402109	0.304932	0.251665	0.241576	0.274329	0.350512	0.472131	0.642974	0.868619	1.15574	1.51078	1.93819	2.43722	2.99067	3.50362	3.67726	3.42245	3.06246	2.75065	2.51619	2.35744	2.26033	2.20484	2.17594	2.17447	2.21451	2.3089	2.45535	2.62654	2.7668	2.82231	2.80063	2.76337	2.76502	2.83102	2.96496	3.15833	3.39773	3.67007	3.96184	4.25568
3.57822	2.93714	2.39802	1.94616	1.56583	1.24294	0.967986	0.736773	0.548596	0.403848	0.302779	0.245488	0.232214	0.263389	0.3397	0.462559	0.634856	0.861377	1.14824	1.50133	1.92406	2.41314	2.94478	3.41206	3.5432	3.29128	2.93636	2.61811	2.36925	2.19221	2.07689	2.00734	1.97133	1.96943	2.01299	2.11181	2.26181	2.43524	2.57485	2.61837	2.56781	2.49418	2.46391	2.50885	2.63551	2.83597	3.09468	3.39405	3.71705	4.04561
3.66671	3.02123	2.47597	2.01661	1.62812	1.29729	1.01524	0.777938	0.584536	0.435134	0.329804	0.268752	0.252562	0.281939	0.357457	0.479971	0.65163	0.876606	1.16058	1.50891	1.92377	2.39842	2.89941	3.30454	3.38	3.12888	2.78458	2.46877	2.21628	2.03215	1.90821	1.83073	1.78985	1.78697	1.83207	1.93267	2.08278	2.25362	2.38642	2.41487	2.34098	2.24304	2.19315	2.2251	2.34651	2.55041	2.82112	3.13869	3.48249	3.83201
3.80387	3.15454	2.60257	2.13359	1.73328	1.38986	1.09609	0.84906	0.648215	0.493355	0.383985	0.319782	0.300951	0.327912	0.40091	0.520399	0.688194	0.908328	1.18643	1.52751	1.93232	2.38942	2.85144	3.17788	3.18521	2.93213	2.60595	2.30391	2.05892	1.87724	1.75224	1.67262	1.63118	1.63033	1.67875	1.78158	1.93063	2.095	2.21377	2.2218	2.12833	2.01586	1.95526	1.97895	2.0947	2.29686	2.57122	2.89792	3.25452	3.61803
3.98919	3.33497	2.77393	2.29153	1.87474	1.51444	1.20598	0.947782	0.739189	0.579119	0.466091	0.398904	0.377026	0.400324	0.468693	0.582457	0.743532	0.956201	1.22625	1.55831	1.95136	2.38769	2.80102	3.03307	2.96597	2.70979	2.40868	2.13112	1.903	1.7304	1.60905	1.53129	1.49318	1.49777	1.55166	1.65706	1.8031	1.95612	2.0536	2.03762	1.92935	1.81095	1.7468	1.7659	1.87575	2.07226	2.34354	2.67183	3.03533	3.41033
4.21399	3.55092	2.97618	2.47582	2.03936	1.66126	1.33934	1.07231	0.858155	0.694157	0.577674	0.5068	0.480504	0.498309	0.560028	0.666182	0.819021	1.02306	1.28397	1.60566	1.98475	2.39526	2.74766	2.87562	2.73909	2.4804	2.20598	1.95815	1.75252	1.59306	1.47787	1.40384	1.37067	1.38176	1.44101	1.54717	1.68655	1.82319	1.89555	1.85768	1.74217	1.62618	1.56514	1.58388	1.68947	1.87934	2.14432	2.46971	2.83616	3.2211
4.46085	3.78184	3.18782	2.66693	2.21206	1.82054	1.49097	1.22054	1.0047	0.838596	0.718542	0.642502	0.609661	0.61983	0.673212	0.7708	0.915129	1.1105	1.3618	1.67157	2.03319	2.41007	2.68913	2.71686	2.52698	2.26688	2.01369	1.79182	1.60776	1.4621	1.35417	1.2846	1.25617	1.27229	1.33418	1.43732	1.566	1.684	1.7343	1.68338	1.57004	1.4639	1.41184	1.43475	1.53905	1.72345	1.98134	2.30136	2.66746	3.05923
4.71129	4.00861	3.39191	2.85222	2.38478	1.98746	1.65748	1.38936	1.17555	1.00889	0.884895	0.802002	0.760437	0.761022	0.804826	0.893464	1.02952	1.21648	1.45771	1.75357	2.09283	2.4262	2.62441	2.56995	2.34642	2.08549	1.844	1.63733	1.46727	1.33213	1.2313	1.16697	1.14302	1.16205	1.22282	1.31864	1.43376	1.535	1.57254	1.52127	1.41936	1.32851	1.28936	1.31984	1.42555	1.60597	1.85669	2.16948	2.53167	2.92527
4.95486	4.22447	3.58594	3.03228	2.55885	2.16192	1.8362	1.57349	1.36355	1.19716	1.06908	0.978495	0.927066	0.917044	0.950646	1.03018	1.15811	1.33677	1.56743	1.84736	2.1589	2.43898	2.55618	2.44212	2.20068	1.93886	1.70022	1.49726	1.3315	1.20128	1.10591	1.04712	1.02756	1.04764	1.10373	1.18835	1.28837	1.37716	1.41355	1.37526	1.2931	1.221	1.19616	1.23523	1.34337	1.52064	1.7643	2.06869	2.42383	2.81381
5.19095	4.43341	3.77616	3.21255	2.73658	2.34206	2.0212	1.76377	1.5577	1.39217	1.2611	1.16397	1.10359	1.08359	1.1074	1.17812	1.29819	1.46877	1.68884	1.95153	2.23033	2.44852	2.48785	2.33043	2.07987	1.81754	1.57744	1.37182	1.204	1.0738	0.980809	0.925703	0.908714	0.927099	0.974839	1.04497	1.12917	1.2098	1.25517	1.24188	1.18756	1.13693	1.12595	1.17233	1.28214	1.45635	1.69356	1.98968	2.33623	2.71867
5.41746	4.63533	3.96182	3.38972	2.91144	2.5185	2.20115	1.94785	1.7456	1.58245	1.45118	1.35084	1.28474	1.25755	1.2738	1.33741	1.45093	1.61455	1.82479	2.06926	2.30935	2.45594	2.41814	2.22423	1.96777	1.70681	1.46671	1.25891	1.08814	0.955648	0.86164	0.8061	0.787186	0.799384	0.83498	0.88851	0.95725	1.03289	1.09325	1.11335	1.09469	1.06932	1.07209	1.12392	1.23373	1.40436	1.63563	1.92415	2.26183	2.63509
5.62578	4.82189	4.13363	3.55338	3.07243	2.68071	2.36688	2.11827	1.92106	1.7623	1.63367	1.53379	1.46641	1.43693	1.45044	1.51112	1.6214	1.78046	1.98179	2.20509	2.39558	2.45691	2.34093	2.11313	1.85167	1.59495	1.35962	1.15434	0.983574	0.84921	0.752	0.691738	0.665579	0.666804	0.687588	0.724645	0.779999	0.852715	0.929038	0.984833	1.00744	1.01286	1.03191	1.08909	1.19758	1.36312	1.58712	1.86688	2.19479	2.55845
5.81392	4.99267	4.29259	3.70609	3.22403	2.8353	2.52699	2.28472	2.09316	1.93835	1.81193	1.71357	1.64838	1.62224	1.63969	1.70386	1.81607	1.9737	2.16555	2.35919	2.48039	2.44187	2.25205	1.99527	1.72989	1.47915	1.25235	1.05426	0.887486	0.753434	0.652819	0.585382	0.548382	0.535832	0.541573	0.564668	0.610049	0.681218	0.770808	0.858262	0.922937	0.9649	1.00599	1.07147	1.17857	1.33663	1.5496	1.81663	2.13197	2.48519
5.99961	5.16833	4.46213	3.87369	3.3937	3.01028	2.70873	2.47223	2.28328	2.12741	1.9982	1.89865	1.83634	1.81742	1.84474	1.91891	2.03858	2.19736	2.37542	2.52154	2.54678	2.40399	2.1551	1.87824	1.61069	1.36559	1.14784	0.958994	0.799161	0.668004	0.565215	0.490279	0.441407	0.414916	0.407481	0.420183	0.459021	0.529316	0.627882	0.7391	0.841208	0.922978	0.993605	1.07349	1.1814	1.33035	1.52811	1.7775	2.07624	2.41658
6.21074	5.3788	4.67369	4.08835	3.61331	3.23581	2.93915	2.70376	2.51017	2.34493	2.20578	2.10044	2.039	2.02755	2.06695	2.15465	2.28498	2.4442	2.59655	2.6666	2.57572	2.34419	2.05785	1.7711	1.50366	1.26304	1.05279	0.873126	0.721809	0.595782	0.492573	0.411018	0.350796	0.311435	0.29292	0.29794	0.332368	0.401603	0.504824	0.631293	0.762739	0.883335	0.990065	1.09281	1.20707	1.34827	1.52901	1.75728	2.03529	2.3579
6.47074	5.64579	4.94746	4.36864	3.89942	3.52579	3.22893	2.98683	2.77955	2.59694	2.44231	2.32743	2.26356	2.25618	2.3046	2.40334	2.54086	2.69047	2.79181	2.75574	2.55567	2.26738	1.96477	1.67718	1.4128	1.17662	0.972828	0.801966	0.660187	0.541227	0.439446	0.352445	0.281494	0.229736	0.200713	0.19871	0.229115	0.296536	0.401221	0.536394	0.688848	0.843378	0.988878	1.12252	1.25114	1.38933	1.55422	1.75975	2.01286	2.31061
6.78591	5.97245	5.28339	4.71136	4.24578	3.87138	3.56756	3.31118	3.08401	2.88075	2.7096	2.58408	2.51485	2.50614	2.55588	2.65529	2.78383	2.89522	2.90796	2.75937	2.48787	2.17707	1.87467	1.59379	1.33671	1.10736	0.911052	0.749389	0.61785	0.507307	0.408477	0.317024	0.23551	0.170808	0.130317	0.120297	0.145909	0.210754	0.31531	0.455462	0.622379	0.803561	0.984431	1.15177	1.30096	1.4416	1.59341	1.77587	2.00044	2.26647
7.1469	6.34576	5.66406	5.09458	4.62687	4.24559	3.93	3.65742	3.41197	3.1921	3.00841	2.87418	2.79826	2.78301	2.82371	2.90513	2.99197	3.01893	2.91701	2.68394	2.38335	2.07408	1.78286	1.5153	1.27136	1.05405	0.868645	0.717442	0.596011	0.493633	0.398077	0.302804	0.211074	0.133199	0.0804703	0.0613962	0.081284	0.142885	0.24645	0.389271	0.565249	0.764197	0.970696	1.1654	1.33407	1.47955	1.62151	1.78311	1.97942	2.21254
7.52038	6.73376	6.05723	5.48518	5.00962	4.6179	4.29142	4.00862	3.75415	3.52713	3.33829	3.19971	3.11794	3.09195	3.11081	3.14674	3.14766	3.05327	2.84594	2.56393	2.25733	1.9593	1.68428	1.43495	1.21051	1.01215	0.843106	0.704702	0.592671	0.496413	0.402833	0.304102	0.203677	0.114295	0.0503567	0.0223287	0.0358663	0.093189	0.19421	0.336714	0.515737	0.722064	0.940029	1.14783	1.32664	1.47516	1.61153	1.75932	1.93487	2.14252
7.86378	7.10104	6.43516	5.86244	5.37909	4.97731	4.64245	4.35491	4.09944	3.87413	3.68813	3.55109	3.46574	3.42423	3.40326	3.35885	3.23935	3.02553	2.74416	2.43473	2.12691	1.83875	1.57869	1.34854	1.14719	0.973524	0.826792	0.704985	0.602767	0.51063	0.417178	0.315391	0.208947	0.11146	0.0388529	0.00283134	0.00949928	0.0609376	0.156812	0.294849	0.470109	0.673269	0.888511	1.09426	1.27225	1.42101	1.55675	1.70029	1.8663	2.05972
8.16231	7.43007	6.78367	6.21762	5.73022	5.31812	4.97179	4.67654	4.42036	4.20109	4.02422	3.89411	3.80613	3.74039	3.65689	3.50677	3.2702	2.97112	2.64544	2.31882	2.00806	1.72454	1.4746	1.26024	1.08051	0.932515	0.811423	0.710282	0.620531	0.532941	0.439116	0.334949	0.225037	0.122704	0.0438572	0.000735407	0	0.0439294	0.132005	0.261531	0.427042	0.618817	0.821442	1.01553	1.18629	1.33383	1.47195	1.61729	1.7815	1.96873
8.46009	7.74661	7.11279	6.54873	6.05169	5.62103	5.25307	4.94082	4.67832	4.46358	4.29638	4.1725	4.07675	3.97518	3.81775	3.57221	3.25605	2.90919	2.55988	2.22326	1.90981	1.6283	1.3848	1.1819	1.01906	0.89266	0.795428	0.716234	0.642151	0.562134	0.469768	0.364459	0.252606	0.147174	0.0634139	0.0137249	0.00535263	0.0408438	0.119359	0.237503	0.389154	0.564471	0.749193	0.927141	1.08772	1.23255	1.37272	1.52069	1.68545	1.87017
8.79391	8.06939	7.42014	6.83603	6.31496	5.85809	5.46548	5.13497	4.86369	4.64805	4.4818	4.35247	4.23609	4.09138	3.87179	3.56614	3.20935	2.84106	2.4828	2.14421	1.83245	1.55493	1.31778	1.12419	0.973904	0.863179	0.783996	0.723505	0.665797	0.596921	0.509892	0.405991	0.293499	0.185767	0.0977935	0.0421196	0.0263806	0.0531194	0.120898	0.225496	0.360321	0.515843	0.679369	0.838072	0.985366	1.12425	1.26358	1.41256	1.57821	1.76296
9.17273	8.40281	7.7068	7.08075	6.52577	6.04287	5.63108	5.28724	5.00685	4.78289	4.6041	4.45278	4.30156	4.11132	3.84688	3.51023	3.13826	2.76571	2.40975	2.07712	1.77292	1.5034	1.27463	1.09017	0.949866	0.849781	0.781927	0.733919	0.689886	0.634317	0.55768	0.459831	0.349453	0.240906	0.149852	0.0891572	0.0664696	0.0839007	0.139272	0.227777	0.342834	0.475581	0.614881	0.750855	0.880464	1.00843	1.14279	1.29105	1.45874	1.64698
9.53083	8.69496	7.9435	7.27666	6.6947	6.19495	5.77251	5.42031	5.13012	4.8911	4.68902	4.50468	4.31197	4.07877	3.78224	3.43143	3.05898	2.69292	2.34653	2.02472	1.73138	1.47198	1.2525	1.07671	0.944401	0.851102	0.788829	0.746771	0.71178	0.669633	0.608305	0.523073	0.420076	0.314175	0.222353	0.157992	0.128428	0.135125	0.175456	0.244742	0.337038	0.44428	0.556574	0.666463	0.774031	0.886184	1.01179	1.15814	1.32933	1.524
9.73251	8.85169	8.07173	7.38963	6.80172	6.30156	5.88075	5.52813	5.23111	4.97558	4.74684	4.52789	4.29684	4.02938	3.71228	3.35762	2.99236	2.63801	2.30419	1.99432	1.71158	1.46119	1.24931	1.07998	0.952777	0.862486	0.800968	0.759288	0.728336	0.697554	0.654332	0.588419	0.500219	0.402831	0.314067	0.247874	0.211286	0.205425	0.228013	0.275388	0.342613	0.422225	0.505341	0.586878	0.669963	0.7639	0.878989	1.02271	1.19742	1.39862
9.57309	8.70979	7.95794	7.31028	6.75934	6.29544	5.90673	5.5777	5.29106	5.0302	4.78261	4.53667	4.27691	3.98653	3.65873	3.30593	2.95028	2.60851	2.28745	1.98896	1.7154	1.47187	1.26486	1.09873	0.972799	0.881234	0.815948	0.769964	0.738205	0.714627	0.688479	0.646009	0.580349	0.499098	0.418587	0.353027	0.309739	0.290405	0.293992	0.318291	0.359186	0.40962	0.462159	0.514788	0.573818	0.650472	0.755663	0.896217	1.07237	1.27698
9.09563	8.27293	7.57235	6.98587	6.50361	6.11235	5.79481	5.52822	5.28671	5.04784	4.8005	4.54054	4.26204	3.95729	3.62469	3.27571	2.92888	2.59836	2.28944	2.00247	1.73834	1.50137	1.29799	1.13265	1.00452	0.907666	0.834703	0.780698	0.743866	0.72223	0.708672	0.6896	0.652039	0.594451	0.527683	0.465393	0.41643	0.384292	0.369584	0.371155	0.385261	0.405618	0.427406	0.452563	0.490333	0.552681	0.649576	0.785957	0.959901	1.16311
8.54355	7.74739	7.08182	6.54037	6.11398	5.78949	5.5478	5.36132	5.19422	5.01082	4.79129	4.53448	4.24637	3.93206	3.59688	3.25198	2.9132	2.59324	2.29677	2.02288	1.77055	1.54236	1.34376	1.1788	1.04666	0.942053	0.859094	0.794904	0.750089	0.72587	0.719506	0.720683	0.713239	0.684778	0.636148	0.578926	0.525079	0.48134	0.449844	0.429694	0.41732	0.408042	0.400721	0.401384	0.421343	0.472017	0.561187	0.691249	0.858786	1.05642
8.04658	7.26522	6.61894	6.1023	5.70731	5.422	5.22865	5.10121	5.00314	4.89017	4.72446	4.49287	4.20799	3.89058	3.55628	3.21806	2.8899	2.58279	2.30053	2.04138	1.80302	1.58627	1.39478	1.23145	1.09539	0.982519	0.889	0.814055	0.760117	0.730875	0.727781	0.745189	0.766783	0.770296	0.743068	0.69188	0.632837	0.577523	0.529894	0.48898	0.451447	0.41468	0.381239	0.360425	0.364528	0.403659	0.483163	0.603445	0.761118	0.95156
7.6436	6.86969	6.23223	5.72584	5.34249	5.07024	4.89224	4.78575	4.72087	4.65866	4.55286	4.36932	4.11159	3.80988	3.49016	3.16857	2.8583	2.56875	2.30265	2.05812	1.83327	1.62864	1.44611	1.28636	1.14758	1.02677	0.922621	0.836873	0.773827	0.739044	0.737116	0.766765	0.813891	0.849991	0.847892	0.805122	0.740716	0.672665	0.608232	0.547065	0.486143	0.42452	0.367523	0.326517	0.313927	0.338492	0.404008	0.510609	0.656807	0.841379
7.33725	6.56506	5.92769	5.41907	5.03013	4.74812	4.55675	4.43696	4.36707	4.31916	4.25316	4.12592	3.92343	3.66912	3.39097	3.10563	2.82526	2.559	2.31003	2.07797	1.8637	1.66987	1.49736	1.34336	1.20321	1.07424	0.958332	0.861	0.788922	0.748772	0.746503	0.78376	0.850129	0.916432	0.944229	0.916622	0.850169	0.769463	0.687472	0.606041	0.522709	0.437595	0.357813	0.295807	0.263687	0.269349	0.316549	0.406996	0.542068	0.72315
7.10617	6.33069	5.68488	5.16172	4.75135	4.44132	4.21778	4.06678	3.97352	3.91793	3.86834	3.78518	3.64519	3.45866	3.24712	3.02176	2.78838	2.55396	2.3238	2.10183	1.89473	1.70979	1.54806	1.40219	1.26215	1.12426	0.994666	0.884395	0.803107	0.757579	0.753052	0.792123	0.868335	0.957236	1.01708	1.01518	0.956282	0.867729	0.769811	0.668542	0.562944	0.454395	0.35147	0.267185	0.213301	0.197628	0.225051	0.299511	0.424711	0.603262
6.90493	6.12287	5.46178	4.91482	4.47346	4.12828	3.86997	3.68923	3.57472	3.5094	3.4667	3.41282	3.32278	3.19808	3.05526	2.90117	2.73092	2.54121	2.33576	2.1243	1.92222	1.7439	1.59239	1.45623	1.31844	1.17249	1.02901	0.905677	0.81546	0.764448	0.755587	0.790646	0.866233	0.965173	1.05101	1.08204	1.04471	0.95981	0.852575	0.73437	0.607455	0.475857	0.350117	0.243818	0.168598	0.132702	0.14235	0.203104	0.31976	0.495116
6.6809	5.89301	5.21634	4.64613	4.17727	3.80452	3.52227	3.32338	3.19719	3.12746	3.09082	3.05827	3.0052	2.92717	2.83774	2.74544	2.64074	2.50649	2.33556	2.13907	1.94176	1.76689	1.62192	1.49425	1.36121	1.21164	1.05827	0.924528	0.826726	0.77039	0.755878	0.783198	0.850615	0.947406	1.04612	1.10639	1.10061	1.03448	0.929896	0.801538	0.656508	0.503746	0.357038	0.231016	0.137482	0.0851512	0.0810605	0.131403	0.241081	0.412584
6.42034	5.63013	4.9443	4.36033	3.87604	3.48891	3.19494	2.98751	2.85597	2.78493	2.75387	2.73804	2.71423	2.67319	2.62404	2.57759	2.52729	2.4488	2.31994	2.14483	1.95422	1.78046	1.63707	1.51407	1.38694	1.23963	1.08296	0.943155	0.839523	0.778088	0.757662	0.776569	0.833372	0.921213	1.02033	1.09761	1.12235	1.08598	0.997987	0.86958	0.711982	0.541273	0.376425	0.234042	0.126322	0.0621481	0.0486873	0.0920278	0.19668	0.364646
6.1585	5.36741	4.67812	4.08891	3.59863	3.20546	2.9057	2.6927	2.55615	2.48207	2.45296	2.44839	2.44783	2.43909	2.42499	2.41493	2.40656	2.37623	2.29122	2.14383	1.96524	1.79488	1.6521	1.53093	1.40826	1.26531	1.10928	0.966333	0.857804	0.791125	0.765058	0.776914	0.824482	0.90198	0.994225	1.07605	1.12195	1.11734	1.05696	0.940146	0.777612	0.593305	0.413501	0.258003	0.139686	0.0673261	0.0477842	0.08671	0.188054	0.353245
5.9356	5.14174	4.45007	3.85845	3.36519	2.9679	2.6624	2.44192	2.29679	2.21477	2.18162	2.18129	2.19698	2.21562	2.23373	2.25546	2.28014	2.28882	2.2461	2.13344	1.97676	1.81849	1.68174	1.56334	1.44243	1.3008	1.14437	0.998423	0.884885	0.812451	0.780812	0.787083	0.82778	0.896129	0.978727	1.05684	1.1132	1.13507	1.1074	1.01354	0.85617	0.664539	0.473474	0.307398	0.180542	0.101739	0.0775282	0.113102	0.211832	0.374496
5.77076	4.9704	4.27403	3.67847	3.18079	2.77749	2.46367	2.2324	2.07475	1.98031	1.93789	1.93549	1.96002	1.99866	2.04276	2.08997	2.13883	2.1765	2.17221	2.10104	1.97876	1.84506	1.72395	1.61285	1.49251	1.34829	1.18888	1.03936	0.920764	0.842142	0.804422	0.805343	0.840459	0.901252	0.974418	1.0457	1.10541	1.14605	1.14987	1.08733	0.946944	0.75671	0.558974	0.384203	0.249347	0.164089	0.135022	0.167024	0.26288	0.422591
5.66549	4.85442	4.14939	3.54613	3.04048	2.62798	2.3032	2.05919	1.8876	1.77947	1.72601	1.71834	1.74599	1.79631	1.85689	1.91999	1.98292	2.03873	2.06494	2.03569	1.95531	1.85562	1.75875	1.66082	1.54319	1.3965	1.23469	1.08305	0.960598	0.875978	0.831491	0.826327	0.856105	0.911183	0.977947	1.04467	1.10648	1.16033	1.1903	1.16134	1.04772	0.868345	0.669019	0.487015	0.343811	0.251214	0.216493	0.244407	0.33709	0.493544
5.61304	4.7875	4.06955	3.45417	2.93656	2.51196	2.1749	1.91856	1.73484	1.61543	1.55287	1.54002	1.56775	1.62318	1.69159	1.76237	1.83251	1.89917	1.94652	1.9504	1.90725	1.8406	1.76925	1.68724	1.57592	1.43087	1.27077	1.1205	0.996648	0.907251	0.856183	0.84472	0.869698	0.921683	0.987211	1.05552	1.12326	1.18924	1.24028	1.24199	1.1594	0.99803	0.801416	0.613108	0.460744	0.359609	0.318376	0.341928	0.431686	0.585389
5.6041	4.76161	4.02751	3.39659	2.86416	2.4259	2.07684	1.81032	1.61813	1.49176	1.42383	1.4076	1.43435	1.49108	1.56261	1.6381	1.71505	1.79191	1.85471	1.87976	1.86016	1.81539	1.76209	1.69272	1.58855	1.44839	1.29345	1.14731	1.02426	0.931881	0.87556	0.858733	0.880038	0.931329	1.0001	1.07602	1.15534	1.23638	1.30744	1.33702	1.28607	1.1466	0.955415	0.761004	0.598276	0.487144	0.438321	0.457094	0.54427	0.696272
5.62886	4.76907	4.01801	3.37064	2.8229	2.37131	2.0116	1.73739	1.54011	1.41049	1.34023	1.32203	1.34721	1.40349	1.47716	1.55912	1.64745	1.73891	1.81628	1.85301	1.84201	1.8046	1.75834	1.69505	1.59579	1.46044	1.31045	1.16786	1.04535	0.950393	0.889609	0.868084	0.88601	0.936824	1.00967	1.0953	1.18972	1.29017	1.38505	1.44485	1.42812	1.31427	1.13085	0.930444	0.756324	0.633909	0.576311	0.589415	0.673665	0.824499
5.68031	4.80521	4.03909	3.37707	2.81579	2.35254	1.98371	1.70325	1.50235	1.37077	1.29885	1.2783	1.30059	1.35523	1.43148	1.523	1.62809	1.73987	1.83378	1.87642	1.86218	1.81992	1.77164	1.70944	1.61305	1.48075	1.3324	1.18892	1.0628	0.962391	0.895585	0.868455	0.881944	0.930598	1.00529	1.09854	1.20734	1.32922	1.45305	1.55031	1.5759	1.49531	1.32453	1.12024	0.935531	0.801997	0.735202	0.741638	0.821707	0.970464
5.75933	4.87188	4.09378	3.41996	2.8475	2.37418	1.99686	1.70983	1.50424	1.36914	1.29363	1.2685	1.28573	1.33717	1.41549	1.51693	1.63992	1.77391	1.88567	1.93206	1.90896	1.85597	1.80179	1.73927	1.64544	1.51418	1.36246	1.21103	1.07424	0.962908	0.886659	0.852101	0.860148	0.905711	0.980717	1.07895	1.19867	1.33925	1.49252	1.63273	1.7113	1.67693	1.52902	1.32732	1.13616	0.993975	0.918811	0.917893	0.991988	1.13635
5.87343	4.97589	4.18806	3.50432	2.92193	2.43882	2.05216	1.75659	1.54345	1.40151	1.31916	1.28675	1.29698	1.34368	1.42191	1.52937	1.66431	1.81399	1.93952	1.98983	1.96057	1.89926	1.84045	1.77827	1.68691	1.55457	1.39464	1.2289	1.07535	0.948438	0.859798	0.816395	0.818915	0.86225	0.938461	1.04122	1.16893	1.32285	1.49956	1.67989	1.81682	1.8435	1.7349	1.54759	1.3573	1.21034	1.128	1.11899	1.18512	1.32223
6.02662	5.12032	4.3237	3.63044	3.03783	2.54393	2.14623	1.83983	1.61643	1.46486	1.37337	1.33235	1.33515	1.3767	1.45281	1.56097	1.69838	1.8511	1.97953	2.03203	2.00319	1.94022	1.87918	1.81616	1.72496	1.58959	1.41983	1.2383	1.06685	0.923415	0.821405	0.768338	0.765125	0.806819	0.885183	0.992829	1.12712	1.2901	1.48261	1.69342	1.88369	1.98082	1.9316	1.77537	1.59515	1.44698	1.35774	1.33937	1.39566	1.52307
6.20906	5.29539	4.49057	3.78778	3.18448	2.67915	2.26981	1.95214	1.71819	1.55694	1.4567	1.40821	1.40537	1.44343	1.51764	1.62396	1.75728	1.90203	2.02076	2.06871	2.04187	1.98016	1.91528	1.84546	1.74861	1.60872	1.43169	1.23851	1.05289	0.895341	0.78092	0.718051	0.708328	0.747274	0.826587	0.93811	1.07816	1.24851	1.45192	1.68267	1.91167	2.07343	2.09794	1.9934	1.83614	1.69174	1.59642	1.56813	1.61367	1.72989
6.39797	5.4784	4.66653	3.95555	3.34319	2.82846	2.40994	2.0838	1.84232	1.67455	1.56904	1.51699	1.51275	1.55134	1.62677	1.73252	1.86002	1.99068	2.08964	2.12324	2.09244	2.0275	1.95168	1.86564	1.75572	1.60979	1.42923	1.22985	1.03487	0.866825	0.742447	0.671011	0.654596	0.689223	0.767136	0.880575	1.02571	1.20353	1.41607	1.65851	1.90712	2.10853	2.19819	2.16078	2.04681	1.92008	1.8266	1.79284	1.8299	1.93518
6.57597	5.65026	4.83257	4.11624	3.49878	2.97918	2.55615	2.22614	1.98182	1.81269	1.70782	1.65882	1.65991	1.70511	1.78655	1.89479	2.01673	2.12928	2.20019	2.20911	2.16396	2.08605	1.99018	1.88053	1.75319	1.60012	1.41724	1.21373	1.01174	0.836054	0.704959	0.627739	0.60607	0.636227	0.711656	0.826111	0.976346	1.16214	1.38287	1.6307	1.88145	2.09038	2.21163	2.23278	2.17981	2.09581	2.02473	1.99939	2.03619	2.1346
6.74983	5.81538	4.99163	4.27152	3.65146	3.1297	2.70477	2.37361	2.13	1.96478	1.86788	1.83056	1.84534	1.90384	1.99554	2.10788	2.22269	2.31139	2.34506	2.31806	2.24607	2.14484	2.02444	1.89247	1.75072	1.59152	1.40508	1.19552	0.985668	0.803424	0.668247	0.588376	0.564089	0.591565	0.665777	0.782425	0.938797	1.13286	1.36021	1.60807	1.84878	2.04276	2.16325	2.21459	2.21681	2.19169	2.16656	2.17016	2.22151	2.32318
6.94815	6.00007	5.16699	4.43996	3.81397	3.28662	2.85669	2.52248	2.27995	2.12217	2.03987	2.02247	2.05825	2.13408	2.23619	2.34982	2.4521	2.50822	2.49344	2.41827	2.30864	2.1809	2.04337	1.90187	1.7558	1.59393	1.40222	1.18343	0.963649	0.774497	0.636228	0.555578	0.531072	0.558554	0.63435	0.755797	0.920181	1.12299	1.3553	1.59885	1.82242	1.9915	2.09541	2.15333	2.18874	2.21511	2.24443	2.29307	2.37562	2.49536
7.19812	6.22888	5.37985	4.63793	3.99703	3.45509	3.01226	2.66912	2.4245	2.27394	2.20856	2.21431	2.27223	2.36172	2.46651	2.57332	2.65627	2.67223	2.60056	2.47118	2.3244	2.18042	2.04362	1.91057	1.77163	1.61053	1.4122	1.1822	0.951574	0.755161	0.613583	0.532367	0.508778	0.538434	0.618584	0.747525	0.921978	1.13449	1.37106	1.60769	1.8107	1.95221	2.03499	2.08791	2.13822	2.19918	2.27632	2.37494	2.50042	2.65222
7.51433	6.51259	5.63824	4.87102	4.20431	3.63769	3.17353	2.81479	2.56268	2.41451	2.36123	2.38454	2.45636	2.54758	2.64248	2.73403	2.7934	2.76648	2.63993	2.46637	2.29806	2.15518	2.03485	1.92171	1.79526	1.63505	1.4287	1.18761	0.947522	0.744897	0.600058	0.517848	0.495192	0.527952	0.614012	0.752017	0.93778	1.16082	1.4018	1.63092	1.81343	1.92953	1.99291	2.03786	2.09398	2.17675	2.29119	2.43678	2.61	2.80341
7.901	6.85105	5.94094	5.13897	4.43816	3.84033	3.34988	2.97121	2.70661	2.55411	2.50411	2.5347	2.61011	2.69446	2.77388	2.84511	2.87233	2.79696	2.62595	2.42977	2.2601	2.1308	2.03119	1.9363	1.81788	1.6546	1.43934	1.1895	0.943447	0.73728	0.590317	0.507068	0.484911	0.520507	0.612334	0.759039	0.955448	1.18838	1.43362	1.65649	1.82298	1.92159	1.97325	2.01404	2.07444	2.17231	2.31471	2.50006	2.71981	2.95998
8.35664	7.2403	6.28631	5.44401	4.70545	4.07435	3.55623	3.15591	2.87579	2.71397	2.66061	2.69216	2.76863	2.84863	2.91456	2.95669	2.93064	2.79531	2.59173	2.39281	2.23615	2.1247	2.03993	1.9515	1.83069	1.66039	1.43797	1.18346	0.935416	0.728525	0.580819	0.496672	0.474365	0.511681	0.607674	0.76077	0.964817	1.20454	1.45233	1.67111	1.82991	1.92398	1.97684	2.02308	2.09251	2.20458	2.36883	2.58548	2.84562	3.13251
8.88568	7.67819	6.67425	5.78797	5.00989	4.34494	3.79906	3.37676	3.08009	2.90702	2.848	2.87988	2.96121	3.04369	3.09599	3.0916	2.98819	2.789	2.56438	2.37368	2.23546	2.13971	2.05981	1.96506	1.83461	1.65803	1.43282	1.17747	0.929792	0.723351	0.575217	0.489849	0.466549	0.504188	0.60215	0.758335	0.965511	1.20699	1.454	1.67058	1.83063	1.9336	2.00185	2.06615	2.15399	2.28496	2.47022	2.71258	3.00567	3.33448
9.49709	8.15067	7.09149	6.15755	5.339	4.64095	4.06889	3.62638	3.31456	3.13097	3.06634	3.09856	3.18585	3.27135	3.30251	3.23478	3.04924	2.79896	2.56255	2.38134	2.25849	2.17232	2.08922	1.98267	1.84315	1.66432	1.43966	1.18476	0.937343	0.730708	0.581431	0.494209	0.469228	0.506073	0.604031	0.76011	0.965922	1.2042	1.44739	1.66374	1.83235	1.9542	2.04858	2.142	2.25885	2.4172	2.62816	2.89627	3.21814	3.58301
10.2043	8.6181	7.50318	6.52236	5.66779	4.94262	4.35056	3.89331	3.57046	3.37829	3.30667	3.33292	3.41397	3.48687	3.48482	3.35816	3.1164	2.83781	2.59563	2.41972	2.30494	2.22199	2.13315	2.01725	1.87288	1.69385	1.46925	1.21338	0.964802	0.756767	0.605531	0.516023	0.48901	0.524345	0.620864	0.774532	0.976054	1.20865	1.44803	1.66794	1.85142	1.99855	2.12487	2.25363	2.4069	2.60086	2.84493	3.14354	3.49478	3.89223
11.0261	9.02467	7.86984	6.85655	5.98064	5.2414	4.64008	4.17608	3.84689	3.64632	3.56096	3.56403	3.6102	3.64097	3.5991	3.44278	3.18531	2.90124	2.65826	2.48366	2.37056	2.28726	2.19505	2.0754	1.92897	1.74817	1.52108	1.26309	1.01302	0.803313	0.64981	0.557735	0.528336	0.561614	0.655978	0.80661	1.00386	1.23235	1.47184	1.70122	1.90573	2.08302	2.24448	2.41073	2.60306	2.83697	3.12011	3.45543	3.84004	4.2702
11.8459	9.34241	8.17983	7.15866	6.28055	5.54177	4.94178	4.47779	4.14436	3.93104	3.81816	3.77306	3.75331	3.71981	3.63966	3.47908	3.23612	2.96513	2.72748	2.55256	2.43691	2.35207	2.26146	2.14489	1.99908	1.81564	1.58632	1.32872	1.07979	0.869876	0.714491	0.619622	0.587432	0.618478	0.711221	0.860574	1.05699	1.28663	1.53265	1.77773	2.00846	2.22005	2.41961	2.6247	2.85613	3.13013	3.45413	3.83012	4.25254	4.71811
12.6464	9.63348	8.4782	7.46184	6.59097	5.85937	5.26484	4.80156	4.45964	4.22204	4.06202	3.94613	3.84603	3.74568	3.62816	3.46537	3.24473	2.99656	2.76898	2.59259	2.47127	2.38581	2.30501	2.20304	2.06634	1.88536	1.65872	1.40676	1.16309	0.955365	0.799185	0.701984	0.667503	0.697465	0.790939	0.943043	1.14447	1.38229	1.64162	1.90741	2.16751	2.41601	2.65655	2.90283	3.17388	3.4866	3.84965	4.26616	4.72833	5.23226
12.9227	9.94784	8.80677	7.79943	6.93743	6.21239	5.62008	5.15024	4.78665	4.50535	4.27789	4.08146	3.90612	3.74702	3.59073	3.41523	3.20714	2.97796	2.75861	2.57884	2.45228	2.37225	2.31418	2.2441	2.13206	1.96324	1.74392	1.49961	1.26241	1.05814	0.902792	0.805401	0.771328	0.803533	0.901906	1.06206	1.275	1.52803	1.8068	2.09712	2.38793	2.67369	2.95653	3.2466	3.55942	3.91078	4.31049	4.76482	5.2659	5.81061
13.0667	10.3365	9.20812	8.20569	7.34712	6.62062	6.01896	5.525	5.11591	4.76647	4.45861	4.1871	3.95146	3.74479	3.55197	3.35671	3.14748	2.92413	2.70557	2.52195	2.39591	2.33095	2.30797	2.28573	2.21429	2.0661	1.8538	1.61271	1.37821	1.1765	1.02412	0.93078	0.902319	0.942109	1.05063	1.22425	1.45457	1.72903	2.03288	2.35148	2.67404	2.99598	3.31993	3.65434	4.01101	4.40235	4.83768	5.3269	5.86435	6.45087
13.232	10.8244	9.70823	8.70338	7.83893	7.09524	6.46218	5.91413	5.42847	4.99254	4.60722	4.27751	3.9997	3.75912	3.53802	3.32295	3.10264	2.87201	2.64701	2.46082	2.34141	2.29761	2.31421	2.34636	2.325	2.20212	1.99346	1.74882	1.51185	1.31163	1.16526	1.08164	1.0653	1.11869	1.2424	1.43386	1.68598	1.98681	2.32103	2.67248	3.0292	3.3868	3.74939	4.12632	4.52771	4.96167	5.43484	5.95899	6.53133	7.15958
13.4286	11.4049	10.3061	9.28462	8.39972	7.60993	6.91209	6.27679	5.69755	5.18144	4.73902	4.37241	4.06995	3.81013	3.57171	3.33989	3.10223	2.85497	2.61893	2.43117	2.32094	2.29828	2.35036	2.4319	2.45981	2.36321	2.15716	1.90706	1.66701	1.47011	1.33398	1.26591	1.26781	1.34	1.4826	1.69442	1.97063	2.30099	2.6702	3.05994	3.45535	3.85036	4.25	4.66608	5.1104	5.58789	6.1018	6.66284	7.27012	7.94037
13.5078	11.9548	10.8902	9.83416	8.91888	8.05612	7.27995	6.56336	5.91721	5.35446	4.88261	4.49824	4.18508	3.91761	3.66958	3.42101	3.15891	2.88766	2.63786	2.44902	2.34815	2.3436	2.423	2.54136	2.60767	2.53462	2.33535	2.08641	1.84962	1.66161	1.5409	1.49349	1.51851	1.61343	1.77727	2.01022	2.31067	2.67154	3.07885	3.51247	3.95299	4.39025	4.82851	5.28197	5.76757	6.28932	6.84829	7.45073	8.09392	8.80149
13.3377	12.1303	11.1251	10.1004	9.21306	8.33739	7.54196	6.80183	6.13583	5.55827	5.0759	4.68457	4.36735	4.09609	3.83736	3.56406	3.26688	2.96557	2.70138	2.51265	2.4213	2.43221	2.53163	2.6736	2.76333	2.70834	2.52322	2.28787	2.06553	1.89449	1.7947	1.77209	1.82389	1.94465	2.13151	2.38569	2.70927	3.09966	3.54597	4.02745	4.5192	5.00448	5.48488	5.97533	6.5015	7.06914	7.68101	8.33894	9.03716	9.80788
13.0372	11.9216	10.9536	10.0343	9.24027	8.46264	7.73778	7.04138	6.39658	5.82633	5.34421	4.94992	4.6277	4.34645	4.0645	3.7508	3.40863	3.07649	2.80097	2.61487	2.53374	2.55857	2.67322	2.82919	2.92963	2.88675	2.72231	2.51374	2.3188	2.1741	2.10089	2.10652	2.18779	2.33696	2.54881	2.82469	3.17021	3.58812	4.07246	4.60435	5.15416	5.69577	6.22488	6.75161	7.31436	7.92322	8.5864	9.2999	10.0496	10.8597
12.7578	11.6542	10.6998	9.84925	9.12722	8.47016	7.86797	7.2769	6.69864	6.15988	5.68698	5.28834	4.95107	4.64227	4.31745	3.95288	3.56972	3.21674	2.93727	2.7569	2.68598	2.72246	2.8477	3.01	3.11189	3.0769	2.93782	2.76715	2.61233	2.5042	2.46385	2.50081	2.61324	2.79256	3.03137	3.33027	3.69751	4.14106	4.66098	5.24291	5.85519	6.46118	7.04945	7.61618	8.22104	8.88771	9.64748	10.5209	11.5213	12.7219
12.5561	11.4485	10.4978	9.67453	8.98376	8.39769	7.89745	7.43468	6.97108	6.50153	6.05192	5.64256	5.27055	4.91297	4.5402	4.14338	3.74738	3.39486	3.12216	2.95058	2.88807	2.93087	3.05827	3.21641	3.31207	3.28478	3.17591	3.05128	2.9474	2.88642	2.88646	2.95856	3.10344	3.31353	3.58051	3.90394	4.29354	4.76158	5.31429	5.94499	6.62745	7.31937	8.00568	8.63646	9.29351	10.0054	10.8145	11.7345	12.8062	14.1837
12.4454	11.3292	10.3771	9.55983	8.87588	8.31313	7.85769	7.47484	7.11572	6.73217	6.31475	5.8856	5.46625	5.06461	4.67685	4.29782	3.93479	3.61281	3.36198	3.20369	3.14672	3.18686	3.30226	3.44147	3.52613	3.51397	3.4438	3.37131	3.32556	3.321	3.37027	3.48358	3.66378	3.90566	4.20179	4.55133	4.96466	5.45678	6.03875	6.71165	7.45815	8.2306	9.02271	9.70251	10.3881	11.1226	11.9627	12.9328	14.1043	15.83
12.4216	11.2928	10.3355	9.51377	8.82436	8.26002	7.81056	7.44963	7.13206	6.7909	6.38441	5.93198	5.48201	5.06941	4.70609	4.38582	4.09715	3.84106	3.63519	3.50047	3.44827	3.47573	3.56329	3.67127	3.74795	3.76617	3.74819	3.73402	3.74944	3.80659	3.91354	4.077	4.29952	4.57749	4.90535	5.28304	5.72204	6.23948	6.84971	7.56204	8.37378	9.23851	10.2018	10.9599	11.6693	12.4156	13.2722	14.2683	15.5313	inf
12.459	11.3176	10.3543	9.52477	8.82569	8.25078	7.79214	7.42489	7.1044	6.75584	6.32895	5.85164	5.38768	4.9811	4.64941	4.38974	4.18547	4.01865	3.88458	3.79266	3.75304	3.766	3.82077	3.89882	3.97833	4.04272	4.0926	4.14582	4.22398	4.34247	4.51009	4.73081	5.00454	5.32657	5.69269	6.10389	6.57335	7.11991	7.75851	8.50729	9.38426	10.3528	11.7014	12.9587	14.3154	15.5502	17.0173	inf	inf	inf
12.4804	11.3417	10.382	9.55284	8.851	8.26987	7.80305	7.42401	7.08638	6.71029	6.24957	5.74595	5.27061	4.86848	4.5581	4.33981	4.19963	4.11409	4.06122	4.03108	4.02339	4.03856	4.07669	4.14098	4.23417	4.35063	4.47803	4.61004	4.75584	4.93405	5.16076	5.44301	5.7793	6.1599	6.57772	7.03216	7.53876	8.11903	8.78291	9.55469	10.4674	11.4559	12.9388	14.2221	16.2203	inf	inf	inf	inf	inf
12.3733	11.2686	10.3341	9.5275	8.84439	8.27663	7.81766	7.43859	7.09171	6.69403	6.20546	5.68001	5.19394	4.79236	4.49386	4.30052	4.20135	4.17374	4.18931	4.2246	4.2666	4.30984	4.35823	4.4288	4.54213	4.70587	4.90851	5.12726	5.34969	5.58808	5.86718	6.20486	6.60677	7.06152	7.5585	8.08915	8.66845	9.32341	10.0456	10.8788	11.888	12.9152	14.5681	15.7592	inf	inf	inf	inf	inf	inf
12.1526	11.0892	10.1875	9.41622	8.76895	8.23515	7.80492	7.44733	7.11392	6.71981	6.22529	5.69083	5.19895	4.79743	4.50592	4.32795	4.25498	4.26678	4.33418	4.42768	4.52598	4.61627	4.69798	4.79136	4.92834	5.13002	5.39528	5.69965	6.01115	6.32269	6.65931	7.05264	7.5241	8.06701	8.67527	9.32955	10.0432	10.8729	11.7241	12.7328	14.4316	16.0584	inf	inf	inf	inf	inf	inf	inf	inf
11.9505	10.9123	10.0314	9.28602	8.66891	8.16867	7.77171	7.44641	7.14489	6.78406	6.31576	5.79402	5.30702	4.90912	4.62348	4.4558	4.40006	4.43904	4.54548	4.68836	4.84197	4.98796	5.11806	5.24727	5.41212	5.64486	5.95779	6.33529	6.73713	7.12962	7.5205	7.95192	8.47113	9.0884	9.82783	10.6782	11.6558	13.1202	14.1611	15.6093	18.667	inf	inf	inf	inf	inf	inf	inf	inf	inf
11.8536	10.8277	9.95649	9.22422	8.62361	8.14314	7.76674	7.46339	7.18901	6.87284	6.46124	5.98328	5.52065	5.13576	4.85882	4.69967	4.6554	4.71224	4.8464	5.02862	5.23222	5.4361	5.62499	5.8033	6.00459	6.26847	6.62127	7.06209	7.55742	8.05402	8.51934	8.98726	9.53127	10.1663	10.9398	11.8465	12.9126	16.2006	23.4892	24.4377	25.5354	inf	inf	inf	inf	inf	inf	inf	inf	inf
11.8924	10.8729	10.0052	9.27827	8.68378	8.20928	7.83588	7.53253	7.26127	6.97407	6.63007	6.22914	5.82213	5.46963	5.21081	5.06283	5.0276	5.09556	5.24763	5.45904	5.70562	5.96606	6.22011	6.45935	6.70661	7.00237	7.3847	7.86651	8.43186	9.03697	9.61436	10.1538	10.7401	11.3792	12.1578	13.0663	14.1188	17.6599	inf	inf	inf	inf	inf	inf	inf	inf	inf	inf	inf	inf
12.0764	11.0604	10.1923	9.46529	8.86851	8.38652	7.99638	7.66707	7.37054	7.08532	6.79454	6.4861	6.16992	5.88202	5.66219	5.53607	5.51296	5.58922	5.75193	5.98324	6.26502	6.57935	6.90424	7.21898	7.52925	7.86893	8.28812	8.81536	9.46507	10.2502	11.1558	12.1594	13.608	14.3525	15.1146	15.9852	17.005	inf	inf	inf	inf	inf	inf	inf	inf	inf	inf	inf	inf	inf
12.4084	11.3944	10.5206	9.78737	9.17715	8.66925	8.23698	7.85517	7.51348	7.21336	6.95409	6.7243	6.5117	6.32009	6.1713	6.09031	6.09276	6.18234	6.35396	6.5985	6.90633	7.26605	7.65905	8.05903	8.45271	8.85423	9.31624	9.86907	10.539	11.3502	12.2911	13.3797	15.8706	inf	inf	inf	inf	inf	inf	inf	inf	inf	inf	inf	inf	inf	inf	inf	inf	inf
12.889	11.8763	10.9861	10.2351	9.59167	9.02959	8.52637	8.07532	7.68663	7.37216	7.13302	6.95757	6.82856	6.73483	6.67878	6.67231	6.72724	6.84983	7.0416	7.30318	7.63648	8.04359	8.52495	9.07945	9.70879	10.404	11.2078	12.045	12.9214	13.9525	14.8232	15.8922	16.9776	inf	inf	inf	inf	inf	inf	inf	inf	inf	inf	inf	inf	inf	inf	inf	inf	inf
13.5187	12.5066	11.5749	10.7832	10.0744	9.42644	8.83741	8.32299	7.90151	7.58194	7.3607	7.22354	7.1512	7.12878	7.15274	7.22823	7.36031	7.5494	7.7943	8.0982	8.46979	8.91831	9.44839	10.0605	10.7515	11.5184	12.4615	13.398	14.5703	inf	inf	inf	inf	inf	inf	inf	inf	inf	inf	inf	inf	inf	inf	inf	inf	inf	inf	inf	inf	inf
14.2975	13.2852	12.256	11.3873	10.5805	9.83668	9.17621	8.62075	8.18304	7.86553	7.66104	7.55353	7.52124	7.54549	7.62075	7.75431	7.95491	8.22282	8.54965	8.92825	9.36246	9.86892	10.4675	11.1794	11.9958	12.9243	14.2595	15.3819	inf	inf	inf	inf	inf	inf	inf	inf	inf	inf	inf	inf	inf	inf	inf	inf	inf	inf	inf	inf	inf	inf
15.2255	14.2129	12.9804	12.0042	11.0974	10.281	9.57778	9.00158	8.55761	8.24446	8.05407	7.97066	7.97129	8.03296	8.14586	8.31844	8.56635	8.89769	9.30607	9.7744	10.2852	10.8423	11.4673	12.2015	13.002	13.9226	15.2355	16.3206	inf	inf	inf	inf	inf	inf	inf	inf	inf	inf	inf	inf	inf	inf	inf	inf	inf	inf	inf	inf	inf	inf
16.3027	15.2926	13.7091	12.6332	11.6573	10.8005	10.0762	9.49028	9.04388	8.73421	8.55377	8.48811	8.51428	8.60559	8.74616	8.94306	9.21921	9.59748	10.0925	10.7107	11.4376	12.2382	13.0522	13.9488	14.6007	15.3875	16.3234	17.4085	inf	inf	inf	inf	inf	inf	inf	inf	inf	inf	inf	inf	inf	inf	inf	inf	inf	inf	inf	inf	inf	inf
inf	18.8114	14.5319	13.3503	12.3184	11.4333	10.6949	10.1024	9.65392	9.34607	9.17218	9.11965	9.16705	9.28599	9.45404	9.6717	9.96083	10.3474	10.8505	11.4842	12.2481	13.1515	14.2276	17.2746	inf	inf	inf	inf	inf	inf	inf	inf	inf	inf	inf	inf	inf	inf	inf	inf	inf	inf	inf	inf	inf	inf	inf	inf	inf	inf
[truncated: 151 more columns]
