# Supplementary material for: Structural and dynamic mechanisms of GABAA receptor modulators with opposing activities
Source: Nat Commun. 2022 Aug 6;13:4582. doi: 10.1038/s41467-022-32212-4 (PMC9357065; doi:10.1038/s41467-022-32212-4)
Supplement: Supplementary file 4 — Source Data [file 41467_2022_32212_MOESM4_ESM.zip › Source Data_Figure_4.xlsx]

## Sheet: WT
15.2034	14.0043	12.9754	12.0779	11.1993	10.417	9.66165	8.9144	8.1971	7.51826	6.87218	6.25355	5.67687	5.16435	4.73297	4.38867	4.1274	3.93621	3.79425	3.67703	3.56779	3.46874	3.39657	3.36672	3.38344	3.44093	3.5313	3.65263	3.80894	4.00329	4.23374	4.49784	4.80038	5.15111	5.5563	6.01623	6.5264	7.09025	7.72222	8.4548	9.27979	10.2244	11.3879	13.5961	15.619	15.8384	15.4006	15.014	14.6738	14.356
14.5376	13.3096	12.2643	11.3476	10.4853	9.72357	9.00639	8.31331	7.6479	7.01866	6.42172	5.84685	5.29979	4.80013	4.3681	4.01439	3.73931	3.53436	3.38386	3.26788	3.17011	3.08749	3.03023	3.01007	3.03009	3.08447	3.16652	3.27659	3.42085	3.60363	3.82386	4.08026	4.37878	4.73102	5.14604	5.62639	6.16724	6.76558	7.42858	8.18638	9.0298	9.97908	11.1355	13.1108	14.8405	15.3162	14.9425	14.5783	14.2607	13.965
13.9492	12.6947	11.635	10.6998	9.84186	9.08717	8.39295	7.7381	7.11552	6.52968	5.97844	5.45137	4.946	4.47421	4.05471	3.7011	3.41789	3.20123	3.04075	2.92161	2.82954	2.75846	2.71301	2.70117	2.72499	2.77927	2.85849	2.96423	3.1035	3.28121	3.49698	3.75037	4.04797	4.40253	4.82532	5.32147	5.88779	6.51789	7.21314	7.99879	8.86498	9.81895	10.9596	12.7064	14.1445	14.8479	14.5958	14.249	13.9308	13.6286
13.4128	12.143	11.0738	10.1229	9.26414	8.50845	7.82439	7.19186	6.599	6.0457	5.53054	5.04632	4.58718	4.15607	3.7644	3.42397	3.14155	2.91786	2.74819	2.62326	2.53196	2.46705	2.42907	2.42293	2.45045	2.50785	2.59069	2.70026	2.84269	3.02272	3.24065	3.49677	3.79777	4.15658	4.58569	5.09236	5.67578	6.32912	7.0509	7.86012	8.74734	9.70368	10.8178	12.3419	13.5245	14.3754	14.3346	14.0151	13.6759	13.3403
12.9061	11.6387	10.5661	9.60429	8.74297	7.98204	7.29867	6.67496	6.09825	5.5655	5.07534	4.6242	4.20697	3.82111	3.46888	3.15531	2.88552	2.66313	2.48886	2.35913	2.26658	2.20421	2.17015	2.16734	2.19822	2.26119	2.35292	2.47322	2.62579	2.8143	3.03982	3.3036	3.61213	3.97761	4.41258	4.92554	5.5178	6.18373	6.92131	7.7435	8.64117	9.59417	10.6698	11.9837	12.9777	13.8803	14.1067	13.8492	13.4784	13.0962
12.4099	11.1655	10.0957	9.12997	8.26729	7.50017	6.81226	6.18834	5.61727	5.0953	4.62137	4.19431	3.81083	3.4664	3.15669	2.87882	2.63281	2.42204	2.25085	2.12064	2.02787	1.96686	1.93489	1.93411	1.96813	2.03784	2.14113	2.276	2.44278	2.64322	2.87894	3.15262	3.47085	3.84475	4.28598	4.80341	5.39987	6.07156	6.81636	7.64255	8.53815	9.47961	10.5036	11.6296	12.5083	13.4073	13.8569	13.7078	13.3146	12.8933
11.9193	10.7131	9.65228	8.69081	7.82992	7.05826	6.36441	5.73597	5.16444	4.64708	4.18373	3.77465	3.41778	3.10796	2.83732	2.59714	2.38166	2.19127	2.03114	1.90584	1.8152	1.75561	1.72491	1.72553	1.76242	1.83869	1.95352	2.10349	2.28549	2.49865	2.7446	3.02756	3.35496	3.73728	4.18527	4.70765	5.30831	5.98538	6.73582	7.56481	8.45282	9.37451	10.3364	11.309	12.128	13.0123	13.5826	13.5509	13.1635	12.7276
11.4397	10.2775	9.23108	8.28153	7.42641	6.65338	5.95478	5.32111	4.74698	4.23141	3.77544	3.38023	3.04445	2.76286	2.52593	2.32155	2.13923	1.97505	1.83237	1.71672	1.63043	1.57241	1.54225	1.54356	1.58256	1.66398	1.78811	1.95087	2.14658	2.37158	2.62667	2.91712	3.25152	3.64058	4.09471	4.62259	5.22902	5.91402	6.67296	7.50914	8.3927	9.29119	10.1934	11.0579	11.8514	12.7278	13.3301	13.3702	13.015	12.5927
10.9845	9.862	8.83329	7.89976	7.05331	6.28211	5.58109	4.94374	4.36764	3.85354	3.40337	3.01883	2.69921	2.43977	2.23093	2.05916	1.91062	1.77669	1.65672	1.55501	1.47531	1.41924	1.38904	1.39016	1.42999	1.51426	1.64406	1.81534	2.02118	2.2559	2.51887	2.81529	3.15449	3.54771	4.0057	4.5374	5.14858	5.84116	6.60998	7.45773	8.34741	9.23277	10.0997	10.9034	11.6904	12.5652	13.1359	13.1833	12.8704	12.4834
10.5692	9.4751	8.46305	7.54435	6.707	5.93984	5.23921	4.60121	4.02562	3.51422	3.06929	2.69265	2.38428	2.14068	1.95365	1.81017	1.69469	1.59404	1.502	1.41929	1.34965	1.29718	1.26729	1.26775	1.30718	1.3919	1.52351	1.69846	1.90983	2.1511	2.42023	2.7214	3.06373	3.45867	3.91744	4.44934	5.06112	5.75657	6.5324	7.39274	8.30343	9.20225	10.0778	10.8611	11.652	12.5208	13.0018	13.0057	12.7347	12.3965
10.206	9.12651	8.12567	7.21644	6.38599	5.62374	4.92629	4.29123	3.71919	3.2121	2.77202	2.40075	2.09896	1.86491	1.69277	1.57164	1.48622	1.42013	1.36099	1.30374	1.24986	1.20495	1.17753	1.17806	1.21664	1.30018	1.43074	1.60547	1.81824	2.06263	2.33571	2.64026	2.98446	3.3794	3.8365	4.36527	4.97332	5.6661	6.44415	7.31475	8.25784	9.20156	10.1417	10.9366	11.7366	12.5721	12.9025	12.8402	12.608	12.3254
9.89979	8.82271	7.826	6.92001	6.0931	5.33552	4.64321	4.01376	3.4473	2.94516	2.50898	2.14056	1.84136	1.6114	1.44747	1.34157	1.28037	1.24665	1.22327	1.19828	1.16813	1.13761	1.11739	1.12063	1.15933	1.24143	1.36968	1.5421	1.75361	1.99843	2.27319	2.57952	2.92444	3.31838	3.77254	4.29647	4.89846	5.58535	6.36196	7.23879	8.21522	9.2213	10.2875	11.1225	11.9307	12.665	12.8056	12.6853	12.485	12.2547
9.64733	8.5641	7.56605	6.65914	5.83306	5.07925	4.3925	3.76935	3.20853	2.71045	2.27648	1.9086	1.60909	1.37937	1.21836	1.12077	1.07606	1.06856	1.07947	1.09129	1.09362	1.08694	1.08154	1.09255	1.13424	1.21628	1.34265	1.51241	1.72152	1.96492	2.23926	2.54552	2.88995	3.28228	3.73328	4.25236	4.84823	5.52879	6.30235	7.18142	8.18219	9.24288	10.4788	11.3807	12.1833	12.7162	12.6969	12.5434	12.3634	12.1706
9.43804	8.34496	7.34339	6.43435	5.60788	4.85674	4.17461	3.55654	2.99981	2.50397	2.07036	1.7014	1.40001	1.16845	1.00694	0.912166	0.876317	0.886617	0.925793	0.97437	1.01588	1.04351	1.06314	1.08958	1.13924	1.22432	1.35068	1.51866	1.72509	1.96565	2.2374	2.54149	2.88403	3.27439	3.72282	4.23849	4.83013	5.50615	6.27691	7.15561	8.16802	9.25734	10.6346	11.607	12.3705	12.6726	12.5823	12.4185	12.2473	12.0737
9.2589	8.15725	7.15314	6.24269	5.41576	4.66622	3.98697	3.37191	2.81725	2.322	1.88757	1.51681	1.21301	0.978765	0.814858	0.719201	0.686163	0.706125	0.765194	0.84559	0.928258	0.998923	1.055	1.10696	1.17186	1.26475	1.39406	1.56169	1.76535	2.00157	2.26844	2.56812	2.90733	3.29543	3.74227	4.2567	4.84705	5.52141	6.29076	7.16787	8.18097	9.27399	10.6774	11.6713	12.3761	12.5582	12.4686	12.3072	12.1367	11.9695
9.10057	7.99533	6.99138	6.08068	5.25363	4.50467	3.82652	3.21251	2.65839	2.16285	1.7273	1.35474	1.04853	0.811303	0.643984	0.545202	0.510928	0.534268	0.605077	0.709387	0.829533	0.947029	1.04967	1.13882	1.22841	1.33542	1.47133	1.6401	1.84077	2.07116	2.33114	2.62452	2.959	3.34419	3.78965	4.30399	4.89502	5.56986	6.33887	7.21338	8.21896	9.30381	10.6217	11.5884	12.2543	12.4208	12.3526	12.1938	12.0156	11.8444
8.96	7.85731	6.8563	5.94633	5.11955	4.37046	3.69203	3.07764	2.52307	2.02692	1.59043	1.21643	0.90809	0.667867	0.49672	0.393702	0.355906	0.37852	0.454623	0.574422	0.724054	0.885334	1.0395	1.17635	1.30122	1.42973	1.57609	1.74731	1.94469	2.16832	2.42043	2.70667	3.0355	3.41654	3.85915	4.37202	4.96286	5.63779	6.40602	7.27592	8.26685	9.343	10.5278	11.4541	12.1026	12.2858	12.2262	12.0571	11.8569	11.6682
8.8373	7.74175	6.74579	5.8378	5.01217	4.26304	3.58379	2.96814	2.41238	1.91533	1.4781	1.10314	0.793202	0.550409	0.375631	0.26819	0.225967	0.245648	0.322739	0.450913	0.620498	0.816527	1.01869	1.20748	1.37561	1.53193	1.69156	1.86551	2.05914	2.27608	2.52136	2.80191	3.12608	3.50278	3.94102	4.44988	5.03774	5.71033	6.47594	7.33799	8.30656	9.37177	10.4227	11.3066	11.9512	12.1574	12.0861	11.8904	11.6552	11.4382
8.73242	7.6455	6.65577	5.75169	4.92898	4.18109	3.50152	2.88446	2.32707	1.82882	1.39094	1.01552	0.704732	0.460177	0.28249	0.171147	0.124611	0.140639	0.216397	0.34798	0.528988	0.748112	0.986767	1.22079	1.43087	1.61482	1.78561	1.95904	2.14695	2.35816	2.60045	2.88088	3.20615	3.58326	4.02024	4.52646	5.11135	5.78061	6.54172	7.39186	8.329	9.36539	10.3095	11.1527	11.7986	12.0259	11.9367	11.7111	11.4413	11.1982
8.64541	7.5654	6.58208	5.68386	4.86608	4.12138	3.44293	2.82528	2.2666	1.76731	1.32905	0.953696	0.642813	0.397393	0.217744	0.103435	0.0533919	0.0661146	0.139783	0.271894	0.458031	0.68942	0.949469	1.21214	1.44933	1.64796	1.81813	1.98176	2.15936	2.36587	2.61103	2.90055	3.23797	3.6271	4.07391	4.58691	5.17551	5.84454	6.59981	7.43326	8.33082	9.3122	10.1962	11.0051	11.6449	11.8788	11.7858	11.5452	11.255	10.996
8.57737	7.50092	6.52325	5.63149	4.8195	4.07936	3.40364	2.78713	2.2287	1.72957	1.2918	0.917228	0.606945	0.361441	0.180759	0.0645804	0.0122182	0.022645	0.0945112	0.225866	0.413096	0.64846	0.915874	1.18725	1.42811	1.61877	1.77058	1.91374	2.07689	2.27916	2.53067	2.8352	3.19328	3.60552	4.07509	4.60779	5.2106	5.8849	6.63339	7.44645	8.30382	9.21812	10.0825	10.8403	11.3978	11.5741	11.524	11.3469	11.0931	10.8444
8.52708	7.45154	6.47863	5.59228	4.78522	4.04964	3.3779	2.76488	2.20946	1.71293	1.27744	0.904775	0.595874	0.351014	0.1702	0.0533153	0	0.00946794	0.0804074	0.210773	0.396834	0.630532	0.894488	1.15722	1.37981	1.5427	1.66456	1.7836	1.93231	2.13033	2.3867	2.70378	3.08056	3.51591	4.01086	4.5679	5.19017	5.87354	6.61659	7.41063	8.23269	9.06923	9.87083	10.4649	10.8095	10.92	10.9713	10.9777	10.8852	10.7122
8.48277	7.40905	6.4415	5.55983	4.7569	4.02578	3.35946	2.75287	2.20409	1.71354	1.28285	0.913732	0.607257	0.363928	0.184011	0.0676943	0.0148849	0.0248536	0.0960373	0.225854	0.409749	0.638197	0.890895	1.13208	1.32154	1.44712	1.53781	1.63598	1.7731	1.96662	2.22403	2.54686	2.93375	3.38313	3.89493	4.46942	5.10704	5.79955	6.54077	7.31426	8.07796	8.77443	9.37245	9.74476	9.93475	10.0264	10.14	10.3022	10.4546	10.4871
8.42014	7.35465	6.39622	5.52172	4.72508	4.00058	3.3424	2.74567	2.20733	1.72632	1.30328	0.939731	0.637167	0.396678	0.219037	0.104786	0.0540124	0.0659459	0.138666	0.268814	0.450417	0.67133	0.906859	1.11713	1.26554	1.35295	1.41728	1.5001	1.62873	1.81749	2.07238	2.39465	2.78327	3.23693	3.75524	4.33745	4.98296	5.68112	6.41477	7.1324	7.74751	8.22276	8.60345	8.86018	9.00836	9.11307	9.26051	9.48964	9.78595	10.046
8.31999	7.27129	6.32777	5.46646	4.68185	3.96868	3.32235	2.73851	2.21341	1.74471	1.33196	0.976364	0.679852	0.444216	0.270782	0.160376	0.11319	0.128439	0.203942	0.335484	0.515076	0.72665	0.939881	1.1125	1.21741	1.27077	1.31522	1.38769	1.51026	1.69412	1.94412	2.26165	2.6465	3.09814	3.61636	4.20024	4.84793	5.5432	6.24019	6.82642	7.23164	7.53621	7.80838	8.02099	8.16449	8.28885	8.46165	8.72168	9.07291	9.45364
8.19028	7.16158	6.23615	5.39343	4.6267	3.92978	3.2984	2.72894	2.21793	1.76267	1.36201	1.01673	0.728888	0.500694	0.3338	0.229152	0.187006	0.206696	0.285981	0.41974	0.597286	0.797308	0.983422	1.11465	1.1785	1.20453	1.23517	1.30102	1.41911	1.59809	1.84209	2.15296	2.53155	2.9784	3.49384	4.07689	4.72239	5.39978	6.01391	6.42368	6.6699	6.88629	7.10454	7.29027	7.43299	7.57434	7.76837	8.04906	8.42479	8.85554
8.06002	7.0476	6.13806	5.31445	4.56767	3.88948	3.27452	2.71945	2.2217	1.77924	1.39098	1.05738	0.780245	0.561696	0.403332	0.30602	0.27005	0.294964	0.378512	0.514441	0.68861	0.873646	1.02857	1.11899	1.14876	1.15543	1.17742	1.23914	1.3537	1.52801	1.76592	2.06987	2.44177	2.88319	3.395	3.97575	4.61409	5.25534	5.7551	6.01488	6.17042	6.3357	6.51521	6.67754	6.81801	6.97207	7.18298	7.47893	7.86802	8.31969
7.95809	6.95631	6.05704	5.24804	4.51833	3.85774	3.25878	2.71734	2.23149	1.80028	1.42329	1.10097	0.834791	0.626497	0.477368	0.388043	0.35875	0.389071	0.476429	0.612876	0.780173	0.945379	1.06699	1.12212	1.12802	1.12355	1.14135	1.20089	1.31276	1.48297	1.71541	2.01307	2.37863	2.8144	3.32145	3.89713	4.52172	5.11365	5.50511	5.66815	5.77034	5.89583	6.04025	6.1804	6.31686	6.47926	6.70203	7.00798	7.40357	7.86287
7.89856	6.90506	6.011	5.21022	4.49142	3.84391	3.25836	2.72923	2.25429	1.83316	1.46596	1.15337	0.89673	0.697537	0.556802	0.474906	0.451806	0.48667	0.575894	0.709078	0.863759	1.00386	1.09311	1.12214	1.11532	1.10754	1.1254	1.18497	1.29559	1.46301	1.69126	1.98362	2.34315	2.77238	3.27208	3.83747	4.44045	4.98125	5.2973	5.40655	5.47073	5.55861	5.66956	5.78971	5.92198	6.08954	6.31949	6.63012	7.02609	7.48403
7.8682	6.88756	5.99832	5.20158	4.48781	3.84784	3.27209	2.75389	2.28991	1.87911	1.52141	1.21744	0.968667	0.776703	0.6426	0.566542	0.547968	0.585047	0.672367	0.796511	0.931678	1.04277	1.1037	1.11686	1.10736	1.1033	1.12573	1.18843	1.30029	1.46714	1.69305	1.98132	2.33483	2.75576	3.24366	3.79055	4.36181	4.85584	5.13284	5.21719	5.25016	5.30116	5.3814	5.48528	5.61477	5.78605	6.01994	6.33104	6.722	7.17034
7.82071	6.86522	5.98878	5.19863	4.48911	3.85458	3.28717	2.7801	2.32876	1.93043	1.58377	1.28893	1.04749	0.861522	0.732358	0.660022	0.643211	0.678668	0.758704	0.867001	0.976482	1.0574	1.09585	1.10196	1.09762	1.10342	1.13522	1.20494	1.32128	1.49022	1.7158	2.00091	2.34779	2.75731	3.22636	3.74209	4.26594	4.71126	4.97271	5.05429	5.06557	5.08541	5.14084	5.23281	5.36088	5.53474	5.7698	6.07703	6.45575	6.88189
7.71575	6.79546	5.94464	5.17071	4.47179	3.84635	3.28951	2.79549	2.35888	1.97528	1.64178	1.35769	1.12454	0.944701	0.819655	0.749067	0.730705	0.759778	0.826475	0.91261	0.992589	1.04497	1.06676	1.07192	1.07776	1.09798	1.14349	1.22401	1.34775	1.52076	1.74687	2.02829	2.36581	2.75771	3.19648	3.66327	4.11961	4.50461	4.75255	4.84697	4.85596	4.86049	4.90109	4.9848	5.11039	5.2833	5.51446	5.81042	6.16527	6.55297
7.5779	6.6905	5.87088	5.1209	4.43939	3.82741	3.28287	2.80169	2.37869	2.00879	1.68813	1.41531	1.19146	1.01859	0.897623	0.827331	0.804314	0.822397	0.870365	0.92992	0.979572	1.00687	1.01662	1.02368	1.04115	1.0773	1.13856	1.23183	1.36411	1.54099	1.76579	2.03949	2.36058	2.72374	3.1168	3.51783	3.89508	4.21269	4.43497	4.54239	4.56929	4.58086	4.62058	4.7009	4.82276	4.99041	5.21149	5.48804	5.80987	6.15395
7.46929	6.60759	5.81603	5.08986	4.4261	3.82641	3.29086	2.81736	2.40194	2.04005	1.72789	1.46376	1.24807	1.08176	0.964292	0.892883	0.862634	0.866143	0.891723	0.922883	0.943936	0.950224	0.950796	0.95953	0.986236	1.03557	1.11045	1.21483	1.3536	1.53096	1.74895	2.00676	2.30025	2.62126	2.95647	3.28739	3.59237	3.85009	4.0402	4.15111	4.20192	4.23609	4.28908	4.37512	4.49787	4.66182	4.87245	5.1289	5.42059	5.7322
7.43364	6.5937	5.82548	5.11863	4.46739	3.87342	3.339	2.86456	2.44817	2.08642	1.77604	1.51519	1.3035	1.14052	1.02396	0.949068	0.909194	0.89576	0.897415	0.90088	0.896601	0.885489	0.877986	0.886058	0.917026	0.973388	1.05583	1.16577	1.30555	1.47713	1.68056	1.91318	2.16926	2.44065	2.71732	2.98745	3.23689	3.45028	3.61446	3.72529	3.79662	3.85659	3.93065	4.03147	4.16359	4.33108	4.53759	4.78108	5.05354	5.34782
7.48961	6.6709	5.92265	5.22949	4.58274	3.98482	3.44149	2.95681	2.53122	2.16234	1.84695	1.58281	1.36883	1.2035	1.0831	1.00116	0.949254	0.91771	0.89597	0.87434	0.848408	0.822405	0.806579	0.81085	0.840661	0.897197	0.979815	1.08803	1.22178	1.38061	1.56271	1.76439	1.98021	2.20416	2.43059	2.65312	2.86237	3.04659	3.19648	3.31071	3.39945	3.48185	3.57673	3.69517	3.84177	4.01947	4.22982	4.4703	4.73619	5.02662
7.64336	6.84634	6.11515	5.42897	4.77637	4.16276	3.6	3.09671	2.65542	2.27372	1.94747	1.67358	1.45047	1.27627	1.14656	1.0537	0.987784	0.938211	0.895174	0.851873	0.807434	0.767856	0.742764	0.740401	0.764777	0.816116	0.892849	0.993077	1.11482	1.25573	1.41297	1.58304	1.7618	1.94551	2.13165	2.31764	2.49802	2.66451	2.80978	2.93174	3.03625	3.13646	3.24752	3.38041	3.54075	3.73097	3.95086	4.19743	4.46826	4.7663
7.89705	7.12074	6.40179	5.71278	5.04073	4.39836	3.80658	3.27845	2.817	2.4183	2.07643	1.78731	1.54932	1.36082	1.21734	1.11056	1.02956	0.962909	0.901132	0.839199	0.778401	0.725772	0.690449	0.679445	0.695628	0.73837	0.805295	0.893425	0.999449	1.12	1.25214	1.39315	1.54019	1.69103	1.84527	2.00328	2.16309	2.31933	2.46536	2.59698	2.71564	2.82974	2.952	3.09427	3.26431	3.46542	3.69663	3.95453	4.23779	4.55092
8.25199	7.49126	6.77389	6.066	5.35731	4.67407	4.04705	3.49097	3.00696	2.58848	2.2277	1.9199	1.6637	1.45787	1.29805	1.17566	1.0791	0.996252	0.917562	0.838932	0.763031	0.697609	0.65144	0.63058	0.636931	0.669078	0.723924	0.797713	0.886441	0.986499	1.09534	1.21103	1.33155	1.45571	1.58485	1.72178	1.86716	2.01745	2.16605	2.30672	2.43741	2.56263	2.693	2.84113	3.0171	3.22585	3.46671	3.73625	4.03345	4.36316
8.70789	7.95021	7.21277	6.46186	5.69981	4.96969	4.30688	3.72304	3.21573	2.77602	2.39492	2.06745	1.79228	1.56826	1.39108	1.25215	1.13958	1.04076	0.945925	0.851574	0.761336	0.68336	0.625996	0.594483	0.589937	0.610282	0.651839	0.71041	0.781843	0.86275	0.951013	1.04513	1.14357	1.24619	1.35589	1.47725	1.61241	1.75866	1.9093	2.05693	2.19733	2.33216	2.46981	2.62277	2.80272	3.01628	3.26375	3.54219	3.85074	4.194
9.25811	8.47936	7.68603	6.86655	6.04504	5.27228	4.57826	3.96858	3.43782	2.9762	2.57469	2.22813	1.93465	1.69263	1.49774	1.34163	1.21253	1.09758	0.986972	0.877619	0.77368	0.683309	0.61435	0.571411	0.555076	0.562819	0.590611	0.634117	0.689318	0.753097	0.823502	0.899172	0.979147	1.06444	1.15925	1.26901	1.39627	1.53859	1.68943	1.84136	1.98935	2.13316	2.27877	2.43737	2.62109	2.83793	3.08964	3.37436	3.69152	4.04494
9.88246	9.04549	8.15665	7.25861	6.38682	5.58133	4.86083	4.22618	3.67114	3.18689	2.76506	2.4001	2.08906	1.82947	1.61694	1.44359	1.29802	1.16751	1.04222	0.919109	0.802278	0.699545	0.61834	0.562976	0.533865	0.528377	0.542416	0.571657	0.612143	0.660744	0.715409	0.774929	0.839157	0.910324	0.993446	1.09392	1.21403	1.35139	1.50013	1.65373	1.80745	1.95988	2.11453	2.28035	2.46888	2.68909	2.94446	3.2347	3.55963	3.92174
10.5407	9.60938	8.60805	7.64306	6.73389	5.9014	5.15465	4.49327	3.91206	3.40403	2.9615	2.57831	2.25022	1.97384	1.74467	1.55536	1.39507	1.25129	1.1139	0.979278	0.850786	0.735754	0.641486	0.57248	0.529489	0.510206	0.510703	0.526576	0.553596	0.588309	0.628509	0.673349	0.723694	0.782859	0.856152	0.948386	1.06121	1.19236	1.33703	1.49014	1.64783	1.8082	1.97257	2.14722	2.34226	2.56719	2.8272	3.12363	3.45661	3.8268
11.2095	10.171	9.06239	8.04227	7.0965	6.23325	5.45553	4.76379	4.15405	3.62069	3.15644	2.75463	2.41004	2.11848	1.87523	1.67325	1.50212	1.34931	1.20392	1.06094	0.922508	0.795483	0.687463	0.603721	0.545907	0.512412	0.499503	0.502433	0.516412	0.5376	0.563823	0.594817	0.632458	0.680867	0.745259	0.829629	0.934977	1.05927	1.19883	1.35	1.51007	1.67715	1.85107	2.03557	2.23882	2.47017	2.73606	3.03914	3.3796	3.75622
11.8535	10.7369	9.53779	8.46867	7.47712	6.57444	5.75952	5.03313	4.3918	3.83053	3.34257	2.92131	2.56112	2.25703	2.00378	1.79412	1.6176	1.46121	1.31266	1.16495	1.01871	0.880448	0.75853	0.659565	0.58654	0.538677	0.51227	0.501985	0.502446	0.509695	0.52192	0.539546	0.565265	0.603649	0.659607	0.736359	0.834413	0.952008	1.08636	1.23495	1.39603	1.56818	1.75056	1.94492	2.15726	2.39599	2.66797	2.9766	3.32202	3.70158
12.5653	11.3654	10.0554	8.9267	7.87207	6.92055	6.06339	5.29828	4.62178	4.02947	3.51572	3.07462	2.70035	2.38706	2.12844	1.91646	1.74009	1.58539	1.43833	1.28961	1.1381	0.990057	0.85499	0.74122	0.653272	0.591151	0.550985	0.526789	0.512837	0.505481	0.50358	0.508226	0.52261	0.551419	0.599178	0.668525	0.759692	0.871169	1.00077	1.14666	1.30772	1.48317	1.67214	1.87516	2.09607	2.34165	2.6183	2.92967	3.27594	3.65401
13.2871	12.0219	10.6027	9.40922	8.27739	7.26984	6.36656	5.55878	4.84384	4.2183	3.67796	3.21755	2.83095	2.51124	2.25077	2.04032	1.86796	1.71877	1.57699	1.43088	1.27726	1.12193	0.975529	0.848218	0.746121	0.670001	0.615821	0.577092	0.548069	0.525755	0.509829	0.501922	0.505414	0.52487	0.564457	0.626466	0.711045	0.816911	0.942247	1.08551	1.24588	1.42298	1.61622	1.82543	2.05269	2.3028	2.58121	2.89161	3.2346	3.60759
14.0786	12.6887	11.1796	9.91463	8.69236	7.62109	6.66806	5.81512	5.06084	4.40251	3.83678	3.35849	2.96092	2.63599	2.37467	2.16657	1.99911	1.85686	1.72284	1.5829	1.43121	1.27235	1.11761	0.978798	0.863655	0.773837	0.705416	0.651781	0.60751	0.570408	0.540893	0.520935	0.513897	0.524115	0.555478	0.610108	0.688193	0.788656	0.909931	1.05059	1.20978	1.38707	1.5819	1.79372	2.02336	2.27405	2.55035	2.85621	3.19315	3.55958
14.7388	13.2429	11.7475	10.4166	9.09611	7.95761	6.95607	6.06152	5.27245	4.58603	3.99881	3.50523	3.09775	2.76718	2.50333	2.29515	2.1302	1.99368	1.8684	1.73801	1.59324	1.43614	1.27754	1.13032	1.00369	0.900434	0.817312	0.748317	0.68883	0.637456	0.595076	0.563751	0.546709	0.548034	0.571372	0.618752	0.690436	0.785531	0.902672	1.04047	1.19775	1.37354	1.56683	1.77671	2.00346	2.24964	2.51965	2.81818	3.14795	3.50823
15.3008	13.7282	12.3084	10.903	9.47029	8.26617	7.22196	6.29408	5.47829	4.77067	4.167	3.66091	3.24387	2.90572	2.63553	2.42242	2.25532	2.1214	2.00444	1.8865	1.75435	1.60594	1.44989	1.2989	1.16315	1.04678	0.948168	0.863052	0.788311	0.72332	0.669057	0.627408	0.601356	0.594658	0.610662	0.651284	0.716845	0.806583	0.919255	1.05341	1.20741	1.37937	1.56743	1.77036	1.98857	2.22501	2.48485	2.77388	3.096	3.45091
15.6892	14.1169	12.7776	11.3025	9.77852	8.52925	7.45715	6.50884	5.67648	4.95508	4.33952	3.82262	3.395	3.04585	2.76435	2.54082	2.36658	2.23155	2.12133	2.01746	1.90322	1.77135	1.62606	1.4778	1.33663	1.20829	1.09389	0.992265	0.902511	0.824781	0.759877	0.709294	0.675617	0.662124	0.671749	0.706233	0.765928	0.850135	0.957605	1.08672	1.23531	1.40057	1.57973	1.77129	1.97623	2.19863	2.44501	2.72246	3.03581	3.38504
16.0888	14.4812	13.0908	11.5556	10.0111	8.7459	7.66291	6.70611	5.86521	5.13483	4.50941	3.98126	3.54063	3.17683	2.88003	2.64253	2.4581	2.31906	2.21295	2.12209	2.02813	1.91912	1.79314	1.65576	1.51513	1.37834	1.25014	1.13344	1.03005	0.940999	0.866861	0.808686	0.768563	0.749188	0.75299	0.781492	0.835057	0.91301	1.01401	1.13621	1.27698	1.43283	1.60029	1.77765	1.96645	2.17207	2.40257	2.66634	2.96907	3.31108
16.4476	14.8208	13.2117	11.6794	10.1887	8.9285	7.84529	6.88587	6.03922	5.30052	4.66455	4.12367	3.66838	3.28871	2.9762	2.72481	2.52988	2.38505	2.27943	2.19724	2.12094	2.03634	1.93576	1.81796	1.68665	1.54879	1.41256	1.28515	1.17132	1.07314	0.991215	0.926283	0.88005	0.854729	0.852302	0.874082	0.920462	0.990854	1.08386	1.19735	1.32831	1.47276	1.62684	1.78868	1.96028	2.14814	2.36179	2.6108	2.90155	3.23489
16.7294	15.1285	13.2063	11.7344	10.3268	9.08024	8.00073	7.03968	6.18678	5.43875	4.79174	4.23863	3.77045	3.37778	3.05284	2.79028	2.58593	2.43401	2.32497	2.24533	2.18012	2.11585	2.04192	1.95066	1.83906	1.711	1.57617	1.44527	1.32593	1.22163	1.13337	1.06192	1.00898	0.976632	0.966651	0.980268	1.01802	1.07954	1.16343	1.26719	1.38716	1.51891	1.65838	1.80397	1.95842	2.12927	2.32711	2.56223	2.84138	3.1659
16.917	15.3536	13.1937	11.7636	10.4288	9.19511	8.12055	7.15825	6.29978	5.54346	4.88752	4.32541	3.84841	3.44697	3.11314	2.84155	2.62816	2.46774	2.35199	2.26974	2.20894	2.15859	2.10824	2.04655	1.96355	1.85699	1.73471	1.60908	1.49021	1.38332	1.29027	1.21241	1.15188	1.11113	1.09213	1.09626	1.12435	1.1764	1.25094	1.34478	1.45323	1.57114	1.69466	1.82329	1.96119	2.11698	2.30164	2.52543	2.79506	3.11211
17.0213	15.4649	13.2445	11.7762	10.4907	9.26688	8.20124	7.2419	6.38304	5.62322	4.96244	4.39461	3.91111	3.50224	3.1599	2.87882	2.65532	2.4849	2.36058	2.2732	2.21324	2.17221	2.14123	2.10802	2.05782	1.98131	1.88124	1.76908	1.65646	1.5505	1.45452	1.37093	1.30278	1.25323	1.22475	1.21908	1.23748	1.28025	1.34575	1.42981	1.52633	1.62934	1.73567	1.84684	1.96909	2.11201	2.28638	2.50181	2.76458	3.07635
16.9879	15.4477	13.3729	11.777	10.5171	9.30485	8.25419	7.30445	6.45279	5.69566	5.03371	4.46119	3.97001	3.55124	3.19773	2.90498	2.66987	2.48848	2.35495	2.26196	2.20204	2.16848	2.15365	2.14555	2.12713	2.08333	2.01046	1.91677	1.8143	1.71215	1.61559	1.52841	1.45458	1.39792	1.36137	1.34704	1.35661	1.39068	1.44739	1.52158	1.60572	1.69313	1.78175	1.87562	1.98323	2.11495	2.28106	2.49031	2.74846	3.05706
16.8119	15.3159	13.5389	11.7858	10.5362	9.33829	8.30527	7.36809	6.52788	5.77694	5.11516	4.53685	4.03512	3.60317	3.23595	2.93017	2.68288	2.49016	2.34695	2.24772	2.18704	2.15956	2.15821	2.17112	2.18023	2.1665	2.12011	2.04524	1.95395	1.85764	1.76362	1.67676	1.60135	1.54135	1.4998	1.47908	1.48124	1.50726	1.55528	1.61938	1.69087	1.76264	1.83396	1.9114	2.00546	2.12706	2.28599	2.49027	2.74507	3.05164
16.6093	15.0942	13.6277	11.8262	10.585	9.39911	8.38071	7.45219	6.62059	5.87405	5.21083	4.62496	4.11112	3.66519	3.28443	2.96632	2.70738	2.50313	2.34913	2.24175	2.17785	2.15354	2.16205	2.19126	2.2224	2.23357	2.20975	2.15128	2.07067	1.9819	1.89412	1.81235	1.74028	1.68128	1.63824	1.61372	1.6102	1.62914	1.66886	1.72303	1.78209	1.83882	1.89398	1.9564	2.03817	2.15062	2.30309	2.50289	2.75463	3.05893
16.4914	14.8212	13.5309	11.8921	10.6738	9.49675	8.48799	7.5606	6.72928	5.98111	5.31317	4.71899	4.19439	3.73708	3.34563	3.01745	2.74808	2.53245	2.36678	2.24938	2.17933	2.15413	2.16734	2.20668	2.25305	2.28312	2.27822	2.23516	2.16624	2.08745	2.00938	1.93673	1.87193	1.81733	1.77555	1.74948	1.74213	1.75542	1.78785	1.83274	1.88004	1.92282	1.9634	2.0126	2.08371	2.18819	2.33487	2.53034	2.77845	3.07922
16.5036	14.5381	13.3029	11.9268	10.7643	9.60317	8.60448	7.67485	6.83655	6.08153	5.40702	4.80608	4.27453	3.81024	3.4119	3.07653	2.79893	2.57371	2.39776	2.27084	2.19346	2.164	2.17634	2.21846	2.27207	2.31464	2.32646	2.30088	2.24724	2.18141	2.11526	2.05391	1.99879	1.9509	1.91242	1.88664	1.8772	1.88641	1.91273	1.94917	1.98552	2.01562	2.04352	2.08161	2.14389	2.24168	2.38315	2.5741	2.81769	3.11348
16.6597	14.2941	13.0706	11.8815	10.7969	9.66901	8.68899	7.76316	6.91846	6.15747	5.47875	4.87505	4.34117	3.87414	3.47243	3.13302	2.85064	2.61984	2.4377	2.30435	2.22075	2.18556	2.193	2.23191	2.28603	2.33577	2.36287	2.35746	2.32278	2.2717	2.21756	2.16769	2.12356	2.08455	2.0516	2.028	2.018	2.02432	2.04532	2.07375	2.09975	2.11848	2.13566	2.16473	2.21984	2.31188	2.44836	2.63441	2.87272	3.16272
16.9635	14.1364	12.9155	11.8074	10.7777	9.68069	8.7216	7.80553	6.96098	6.20031	5.52337	4.92255	4.39119	3.92531	3.52346	3.1832	2.89966	2.66737	2.4831	2.34672	2.25899	2.21859	2.22021	2.25397	2.30613	2.36072	2.40188	2.41699	2.40199	2.36493	2.32083	2.28106	2.24849	2.22063	2.19594	2.17677	2.16777	2.17212	2.18816	2.20866	2.22466	2.23311	2.24126	2.26296	2.31196	2.39859	2.5299	2.71065	2.94338	3.22764
17.4161	14.0968	12.8769	11.7955	10.7716	9.67545	8.72167	7.80954	6.96943	6.2154	5.54661	4.95421	4.42984	3.9687	3.56963	3.23095	2.94836	2.71648	2.53195	2.39443	2.30459	2.26111	2.25908	2.28976	2.34155	2.40141	2.45532	2.48849	2.4904	2.46447	2.42765	2.39612	2.37488	2.35973	2.34591	2.3338	2.32781	2.33142	2.34301	2.35567	2.36191	2.36088	2.36112	2.37636	2.41963	2.50076	2.62667	2.80209	3.0296	3.30897
18.0176	14.1924	12.9731	11.8995	10.806	9.67849	8.70916	7.79272	6.96039	6.21879	5.56342	4.98318	4.46805	4.01299	3.61745	3.28069	2.99917	2.76801	2.58409	2.44713	2.35762	2.31404	2.31155	2.34219	2.39599	2.4618	2.5265	2.57339	2.58745	2.56921	2.53775	2.51321	2.50246	2.50024	2.49905	2.4968	2.49668	2.50167	2.50997	2.51526	2.51203	2.50185	2.49448	2.50335	2.54084	2.61654	2.73749	2.90851	3.13214	3.40821
18.7683	14.431	13.2119	12.1406	10.8293	9.66376	8.67154	7.75593	6.94154	6.22245	5.58813	5.02394	4.51843	4.0676	3.67289	3.33557	3.05374	2.82362	2.64235	2.509	2.42306	2.38216	2.38115	2.41277	2.46862	2.53908	2.61128	2.66684	2.68814	2.67499	2.64823	2.63014	2.62863	2.63837	2.65059	2.66101	2.67038	2.67982	2.68678	2.68576	2.67358	2.65431	2.63898	2.64111	2.67289	2.74405	2.86174	3.03071	3.25315	3.52869
19.6682	14.816	13.5958	12.525	10.7689	9.59374	8.59102	7.69177	6.90886	6.22584	5.62477	5.08472	4.59125	4.14243	3.74426	3.40243	3.11819	2.88935	2.71285	2.5861	2.50647	2.46992	2.47066	2.50205	2.55746	2.62904	2.70429	2.76359	2.78823	2.7784	2.75588	2.74337	2.74928	2.76917	2.79461	2.81977	2.84214	2.85949	2.86771	2.86227	2.84252	2.81489	2.79172	2.78725	2.81428	2.88294	3.00045	3.17113	3.39655	3.67587
20.7172	15.3475	14.1133	13.0397	10.6563	9.49645	8.49751	7.62144	6.87276	6.23126	5.6727	5.16683	4.69147	4.24531	3.84132	3.49228	3.2038	2.97529	2.80316	2.68292	2.60966	2.57754	2.57967	2.60953	2.66188	2.73065	2.8042	2.86279	2.88764	2.87931	2.85936	2.8502	2.86095	2.88881	2.92643	2.96691	3.00431	3.03225	3.04444	3.03742	3.01315	2.97994	2.95115	2.94213	2.96687	3.03622	3.15748	3.33453	3.56818	3.85696
29.4307	15.9969	14.6426	13.5505	10.5891	9.44593	8.45445	7.59627	6.8723	6.2637	5.74357	5.27322	4.81926	4.37758	3.96829	3.61217	3.31885	3.08859	2.91719	2.79921	2.72892	2.69954	2.70301	2.73185	2.7808	2.84464	2.91289	2.96706	2.98946	2.98045	2.96036	2.95152	2.96457	2.99869	3.04736	3.10233	3.15442	3.1935	3.21148	3.20624	3.18222	3.1488	3.11947	3.11031	3.13672	3.21066	3.33986	3.52805	3.77545	4.07988
29.8117	16.4058	14.693	13.5729	10.6243	9.49394	8.50929	7.66174	6.95099	6.36052	5.86278	5.41423	4.97327	4.53322	4.1196	3.75851	3.46098	3.22657	3.05056	2.92817	2.85505	2.82518	2.82985	2.85981	2.90783	2.9676	3.02934	3.07724	3.09596	3.08515	3.06326	3.053	3.06736	3.10753	3.16689	3.23493	3.29928	3.34749	3.37134	3.37084	3.3526	3.32593	3.30304	3.29978	3.33276	3.41548	3.55663	3.76031	4.02648	4.35223
30.3419	15.9657	14.2723	13.1583	10.7675	9.65433	8.67945	7.83917	7.13358	6.54732	6.05135	5.59989	5.15133	4.70303	4.284	3.91989	3.61898	3.37835	3.1929	3.05991	2.97802	2.94338	2.94777	2.98048	3.03108	3.09006	3.14726	3.19018	3.20669	3.19558	3.17321	3.16292	3.18018	3.22772	3.29801	3.37734	3.4502	3.50366	3.532	3.53858	3.53157	3.51899	3.51031	3.51978	3.5647	3.66042	3.81726	4.04019	4.32923	4.68081
31.0212	15.3534	13.832	12.7296	10.9679	9.89734	8.9482	8.12032	7.41725	6.82389	6.309	5.82822	5.35034	4.8835	4.45674	4.08969	3.78496	3.5364	3.33871	3.19155	3.09672	3.05292	3.05356	3.08783	3.14268	3.20449	3.26134	3.30314	3.32073	3.31262	3.29362	3.28737	3.31086	3.36749	3.44832	3.53628	3.61317	3.6676	3.69907	3.71527	3.72519	3.73447	3.74849	3.7784	3.84131	3.9545	4.13053	4.37585	4.69089	5.07151
31.8497	14.8641	13.4739	12.3762	11.0988	10.1178	9.23371	8.44185	7.75116	7.14751	6.60171	6.07897	5.56596	5.07987	4.64514	4.27366	3.96298	3.70468	3.49355	3.33101	3.22106	3.16457	3.15703	3.18898	3.24653	3.31305	3.37384	3.41867	3.44004	3.43749	3.42566	3.42765	3.46007	3.52585	3.61477	3.70752	3.78471	3.83803	3.87327	3.90253	3.93531	3.9747	4.02131	4.08136	4.17001	4.30602	4.50476	4.77495	5.11809	5.52976
32.8274	14.5239	13.2191	12.1156	11.0728	10.1812	9.38282	8.65679	8.0061	7.41474	6.86037	6.32032	5.79371	5.30028	4.86049	4.4827	4.16304	3.89289	3.66749	3.48907	3.3627	3.29072	3.27069	3.29528	3.35175	3.42264	3.4903	3.54147	3.56828	3.57238	3.56966	3.58181	3.62302	3.69476	3.78679	3.88047	3.95759	4.01266	4.05559	4.10167	4.16168	4.23811	4.32785	4.43046	4.55587	4.72236	4.94827	5.24567	5.61827	6.06208
inf	14.3317	13.0796	11.9569	10.9803	10.1197	9.35904	8.67742	8.07247	7.52657	7.01849	6.52044	6.02341	5.54347	5.10427	4.71927	4.38841	4.10495	3.86469	3.66986	3.5258	3.43587	3.39943	3.41156	3.462	3.53458	3.60982	3.66995	3.70447	3.71676	3.72431	3.74657	3.79399	3.86648	3.95621	4.04927	4.13085	4.19568	4.253	4.31906	4.40737	4.52335	4.66383	4.82229	4.99938	5.20817	5.46832	5.79619	6.19948	6.6761
inf	14.2836	13.0627	11.9045	10.9304	10.0612	9.29364	8.61624	8.03025	7.52502	7.08302	6.66568	6.2368	5.79286	5.36202	4.97136	4.62991	4.33416	4.07993	3.86891	3.7065	3.59692	3.54106	3.53612	3.57463	3.64312	3.72245	3.79151	3.83646	3.8607	3.88182	3.91593	3.9689	4.03965	4.12524	4.21974	4.31309	4.39777	4.47777	4.56732	4.68295	4.83588	5.02772	5.25053	5.49515	5.76293	6.06934	6.43405	6.87068	7.38115
inf	14.3531	13.1493	11.9398	10.9489	10.0583	9.27045	8.58252	7.99912	7.51568	7.12069	6.77562	6.42367	6.02956	5.61532	5.22337	4.87478	4.56962	4.30346	4.07746	3.89732	3.76802	3.69129	3.66568	3.68599	3.74181	3.81622	3.88815	3.94285	3.98311	4.0243	4.07733	4.14239	4.21694	4.30346	4.40484	4.51676	4.62996	4.7414	4.86019	5.00392	5.18986	5.42732	5.71332	6.03508	6.3803	6.75167	7.16608	7.64354	8.19213
inf	14.4153	13.2188	11.9766	10.9774	10.078	9.28231	8.59291	8.01534	7.54819	7.18384	6.88891	6.60079	6.25829	5.86673	5.47747	5.12316	4.80835	4.52968	4.28887	4.09195	3.94374	3.84575	3.79696	3.79387	3.82865	3.88708	3.95099	4.00883	4.06465	4.13098	4.21289	4.3039	4.39754	4.49836	4.616	4.75248	4.90004	5.05093	5.20739	5.38436	5.60272	5.87921	6.21937	6.61539	7.04873	7.5061	7.99055	8.52355	9.11986
inf	14.219	13.0295	11.8492	10.8821	10.0179	9.25476	8.59552	8.04544	7.60586	7.27262	7.01948	6.78751	6.50011	6.13866	5.75384	5.38957	5.05844	4.76166	4.50286	4.28773	4.11974	3.99945	3.92596	3.89691	3.90598	3.94107	3.98809	4.0411	4.10716	4.19721	4.31282	4.4431	4.57572	4.71075	4.85868	5.02666	5.212	5.40769	5.61097	5.83064	6.08666	6.40023	6.78556	7.24474	7.76371	8.32281	8.90518	9.52142	10.1875
20.3711	13.8156	12.6376	11.5472	10.6302	9.82674	9.12728	8.52886	8.03236	7.63945	7.34887	7.14307	6.97344	6.75678	6.44113	6.06316	5.68123	5.32394	5.00121	4.71878	4.48099	4.28988	4.14563	4.04749	3.99316	3.97652	3.98704	4.01514	4.06044	4.13242	4.24111	4.38766	4.5618	4.74824	4.93815	5.13415	5.34311	5.56849	5.81033	6.06695	6.34072	6.64567	7.00189	7.43019	7.94388	8.54041	9.21248	9.93873	10.7103	11.5148
19.1763	13.4493	12.2822	11.242	10.3578	9.59835	8.95236	8.41222	7.97287	7.6323	7.38905	7.23266	7.12799	6.99594	6.74694	6.38294	5.9787	5.58899	5.23521	4.92435	4.65963	4.44324	4.27591	4.15632	4.08065	4.04213	4.03232	4.04642	4.08803	4.16685	4.29144	4.46387	4.67815	4.92185	5.17999	5.44166	5.70394	5.97213	6.25744	6.56768	6.90368	7.27175	7.68311	8.15991	8.72419	9.3821	10.1439	10.9955	11.8447	12.4012
18.1306	13.2106	12.0523	11.0368	10.171	9.43701	8.82489	8.32557	7.93042	7.6332	7.42992	7.31325	7.25868	7.19893	7.02052	6.67696	6.2503	5.82569	5.43739	5.09512	4.80348	4.56584	4.38231	4.24885	4.15893	4.10567	4.08408	4.09399	4.14084	4.23241	4.37474	4.57047	4.81866	5.11359	5.44137	5.78049	6.10984	6.42553	6.74895	7.10516	7.50172	7.94314	8.42594	8.96398	9.5805	10.2776	11.0422	11.7023	11.9334	11.9608
17.2341	13.115	11.9641	10.9622	10.1076	9.38942	8.79912	8.32774	7.96507	7.70151	7.52951	7.44093	7.41542	7.39402	7.25621	6.92081	6.46708	6.00387	5.57907	5.20831	4.8984	4.65157	4.46415	4.32768	4.23313	4.17494	4.15261	4.16992	4.23259	4.3454	4.511	4.73136	5.00922	5.34606	5.73474	6.15253	6.56105	6.93354	7.29273	7.68567	8.13413	8.65469	9.23588	9.87766	10.5931	11.3263	11.7787	11.7233	11.5617	11.5145
16.4868	13.1581	12.014	11.0212	10.1749	9.46797	8.89343	8.44299	8.10597	7.87049	7.72515	7.65796	7.64617	7.62775	7.47436	7.10024	6.59982	6.09662	5.64463	5.26099	4.95034	4.71045	4.53269	4.40462	4.31592	4.26347	4.25124	4.28618	4.37396	4.51653	4.71291	4.96281	5.27028	5.6422	6.07974	6.56724	7.05957	7.50034	7.89658	8.3151	8.79201	9.36523	10.0272	10.7707	11.5621	12.0161	11.7774	11.4579	11.2603	11.2096
15.8887	13.314	12.1785	11.1943	10.3564	9.65981	9.09919	8.66722	8.35365	8.14526	8.02681	7.9794	7.96929	7.91163	7.6623	7.18811	6.63127	6.10573	5.65187	5.27918	4.9867	4.76777	4.61043	4.50014	4.42645	4.38873	4.39473	4.45413	4.57304	4.75178	4.98627	5.27281	5.61404	6.01927	6.49661	7.04079	7.61255	8.13326	8.57663	9.01988	9.50957	10.1128	10.833	11.6565	12.3301	12.1305	11.6528	11.3048	11.1047	11.0538
15.4398	13.5067	12.3852	11.4131	10.5869	9.9034	9.35875	8.94726	8.6602	8.48465	8.40197	8.38073	8.35803	8.19613	7.77631	7.1938	6.60532	6.08445	5.65114	5.30618	5.04366	4.85391	4.72352	4.63736	4.58526	4.56829	4.59711	4.68401	4.83638	5.05434	5.33215	5.66265	6.04479	6.48687	7.00109	7.59171	8.23332	8.84211	9.34911	9.82525	10.3162	10.927	11.6661	12.4605	12.6634	12.1447	11.6475	11.2982	11.0981	11.0472
15.14	13.6176	12.5123	11.5542	10.7409	10.0709	9.54156	9.14961	8.88946	8.752	8.71972	8.74613	8.71227	8.41235	7.84346	7.20257	6.60952	6.1054	5.6986	5.38486	5.15468	4.9961	4.89495	4.8362	4.80962	4.81676	4.87013	4.98465	5.16984	5.42688	5.74998	6.12973	6.56076	7.04739	7.60252	8.23565	8.93629	9.63138	10.2153	10.7415	11.2311	11.84	12.5708	13.1809	12.8983	12.2885	11.79	11.4408	11.2407	11.1898
14.9894	13.6343	12.5366	11.5839	10.7748	10.108	9.58171	9.19421	8.94286	8.82363	8.82636	8.90731	8.91164	8.56505	7.94203	7.28815	6.70332	6.21681	5.83341	5.5469	5.34563	5.2158	5.14276	5.11175	5.11212	5.14451	5.22215	5.36253	5.57803	5.87183	6.23926	6.6702	7.15591	7.69581	8.30148	8.98137	9.74283	10.5423	11.2397	11.8544	12.3239	12.9073	13.5799	13.8089	13.2158	12.5802	12.0818	11.7325	11.5325	11.4816
14.9881	13.6701	12.5706	11.6144	10.8001	10.1264	9.59188	9.19539	8.93565	8.81121	8.81717	8.92416	9.00042	8.73156	8.13239	7.48861	6.91567	6.44399	6.0787	5.81342	5.63543	5.5297	5.48126	5.47578	5.50196	5.55857	5.65849	5.82163	6.06388	6.39121	6.80083	7.28284	7.82634	8.42682	9.09598	9.8286	10.6558	11.6109	12.6462	14.6424	16.8658	16.5025	15.4115	14.4656	13.6688	13.0212	12.5227	12.1735	11.9734	11.9225
15.1358	13.8069	12.7011	11.737	10.913	10.228	9.68096	9.27106	8.99788	8.86115	8.85859	8.97206	9.1084	8.96848	8.43994	7.81865	7.25859	6.7988	6.44679	6.19701	6.03658	5.94976	5.92138	5.93746	5.98603	6.06365	6.18223	6.36394	6.62873	6.98631	7.43691	7.97226	8.58074	9.2567	10.022	10.8279	11.7249	12.7806	13.8485	16.8852	18.3412	17.0969	16.0017	15.0557	14.2589	13.6113	13.1129	12.7636	12.5635	12.5126
15.4328	14.0731	12.9585	11.984	11.1482	10.4501	9.88905	9.46499	9.17804	9.02865	9.01592	9.12856	9.30388	9.29265	8.86775	8.28109	7.73563	7.2858	6.94326	6.70416	6.55626	6.48375	6.47134	6.50505	6.57194	6.66621	6.79864	6.99362	7.27545	7.65834	8.14717	8.73856	9.42499	10.2082	11.1671	12.1423	13.2562	15.0236	16.2248	inf	19.0806	17.8362	16.741	15.795	14.9982	14.3506	13.8522	13.5029	13.3028	13.2519
15.879	14.4754	13.3501	12.3634	11.5142	10.8021	10.2269	9.78904	9.48924	9.32835	9.30615	9.41517	9.61242	9.70591	9.40722	8.87231	8.34619	7.90608	7.57028	7.33788	7.1982	7.13596	7.13571	7.18285	7.26324	7.36932	7.51135	7.71576	8.01024	8.41222	8.929	9.55822	10.2887	11.1186	12.1962	13.1727	14.2552	16.0867	17.2182	inf	19.969	18.7247	17.6295	16.6835	15.8867	15.2391	14.7406	14.3914	14.1913	14.1404
16.4743	15.013	13.8754	12.8752	12.012	11.2858	10.697	10.2466	9.93548	9.76479	9.7344	9.8385	10.0448	10.208	10.0392	9.57963	9.08371	8.65601	8.32534	8.09569	7.95885	7.9003	7.90406	7.9551	8.04016	8.15346	8.30591	8.5238	8.83601	9.26364	9.82022	10.5131	11.3405	12.3165	14.1893	15.6083	32.0334	inf	inf	inf	21.0067	19.7624	18.6672	17.7212	16.9244	16.2768	15.7783	15.4291	15.229	15.1781
17.2189	15.6855	14.5343	13.5201	12.6428	11.9032	11.3019	10.8404	10.5197	10.3408	10.3032	10.4009	10.6055	10.8012	10.7402	10.3813	9.93642	9.52925	9.20269	8.96722	8.81546	8.73	8.69337	8.69816	8.74973	8.86039	9.04338	9.31132	9.67685	10.152	10.7478	11.4746	12.3331	13.3613	16.921	inf	inf	inf	inf	inf	inf	inf	inf	inf	inf	inf	inf	inf	inf	inf
18.1126	16.4915	15.3262	14.2979	13.4074	12.6555	12.0434	11.5726	11.2439	11.058	11.0135	11.1025	11.294	11.4861	11.4885	11.2428	10.8781	10.5039	10.1706	9.88925	9.64281	9.41398	9.2147	9.0807	9.04545	9.12869	9.33869	9.67674	10.1403	10.725	11.4269	12.2454	13.1784	14.3718	18.1544	inf	inf	inf	inf	inf	inf	inf	inf	inf	inf	inf	inf	inf	inf	inf
19.1555	17.4304	16.2511	15.2097	14.3071	13.5447	12.9235	12.445	12.1098	11.9177	11.8657	11.942	12.1104	12.2834	12.3527	12.3071	12.1578	11.8573	11.3708	10.796	10.2417	9.77276	9.42253	9.20751	9.1354	9.20968	9.43193	9.80281	10.3226	10.9916	11.8096	12.7768	13.8932	inf	inf	inf	inf	inf	inf	inf	inf	inf	inf	inf	inf	inf	inf	inf	inf	inf
inf	18.7631	17.5156	16.4173	15.4682	14.6683	14.0172	13.5149	13.1605	12.9515	12.8804	12.9261	13.0365	13.1231	13.1306	13.0893	12.93	12.5134	11.8241	11.0947	10.4547	9.94358	9.57381	9.34999	9.27397	9.34653	9.56801	9.93856	10.4582	11.1271	11.9451	12.9123	14.0287	inf	inf	inf	inf	inf	inf	inf	inf	inf	inf	inf	inf	inf	inf	inf	inf	inf
inf	inf	inf	inf	inf	inf	19.1618	18.0236	17.0363	16.1994	15.5056	14.9519	14.5335	14.2435	14.0712	14.0009	13.7435	13.1004	12.2348	11.431	10.7611	10.2375	9.86234	9.63618	9.55913	9.63124	9.85252	10.223	10.7426	11.4115	12.2295	13.1967	14.313	inf	inf	inf	inf	inf	inf	inf	inf	inf	inf	inf	inf	inf	inf	inf	inf	inf
inf	inf	inf	inf	inf	inf	20.0357	18.898	17.9197	17.0889	16.4049	15.8669	15.4732	15.22	15.0986	15.0887	14.5268	13.6225	12.685	11.8681	11.1956	10.6714	10.296	10.0698	9.99269	10.0648	10.2861	10.6565	11.1762	11.845	12.663	13.6302	14.7466	inf	inf	inf	inf	inf	inf	inf	inf	inf	inf	inf	inf	inf	inf	inf	inf	inf
inf	inf	inf	inf	inf	inf	21.0588	19.9216	18.9434	18.1128	17.429	16.8913	16.4977	16.2444	16.1221	16.1102	15.2305	14.2274	13.2722	12.452	11.7787	11.2542	10.8788	10.6525	10.5754	10.6475	10.8688	11.2393	11.7589	12.4277	13.2457	14.2129	15.3293	inf	inf	inf	inf	inf	inf	inf	inf	inf	inf	inf	inf	inf	inf	inf	inf	inf
inf	inf	inf	inf	inf	inf	inf	inf	inf	inf	22.7773	21.61	20.5919	19.7229	19.003	18.4323	16.0773	14.974	14.0062	13.1843	12.5107	11.9861	11.6107	11.3844	11.3073	11.3794	11.6007	11.9712	12.4908	13.1596	13.9776	14.9448	16.0612	inf	inf	inf	inf	inf	inf	inf	inf	inf	inf	inf	inf	inf	inf	inf	inf	inf
[truncated: 151 more columns]

## Sheet: H102R
24.2008	23.2626	22.4505	21.6677	20.9187	19.8308	18.8402	17.9008	16.9178	15.9263	14.9919	14.0257	13.1521	12.3516	11.6323	11.0017	10.4602	9.99328	9.55911	9.08366	8.52186	7.91801	7.34374	6.84001	6.42097	6.08625	5.82702	5.63042	5.48582	5.3905	5.3498	5.37144	5.45989	5.61374	5.82556	6.08299	6.37071	6.67296	6.97576	7.2687	7.5518	7.83613	8.1383	8.47479	8.85831	9.30027	9.80834	10.3895	11.0466	11.7845
23.6112	22.7048	21.9126	21.1213	20.3452	19.2443	18.2486	17.311	16.3325	15.3385	14.3987	13.4527	12.5917	11.8076	11.1052	10.4886	9.95135	9.47404	9.01474	8.51784	7.96108	7.38138	6.83131	6.34398	5.93368	5.60275	5.34595	5.15407	5.0188	4.93709	4.91188	4.94835	5.04931	5.21272	5.4315	5.69511	5.99153	6.30794	6.63005	6.94275	7.24005	7.53084	7.83425	8.16978	8.55249	8.99447	9.5034	10.0847	10.7384	11.4631
23.0695	22.1975	21.4288	20.6423	19.8463	18.76	17.7638	16.8263	15.8473	14.8465	13.8942	12.9596	12.1061	11.3336	10.6444	10.0391	9.50329	9.01125	8.52257	8.00185	7.44786	6.89185	6.3691	5.90305	5.50597	5.18185	4.92861	4.74058	4.61207	4.54057	4.52751	4.576	4.68753	4.85987	5.0869	5.35996	5.66909	6.00244	6.34425	6.6756	6.98617	7.28367	7.58916	7.92365	8.30308	8.73938	9.24039	9.81058	10.4479	11.1432
22.5861	21.74	20.9885	20.2181	19.4117	18.3653	17.3729	16.4333	15.4502	14.4391	13.4689	12.5375	11.6858	10.9188	10.2366	9.63729	9.09926	8.59066	8.07475	7.53453	6.98373	6.44926	5.95385	5.51181	5.13173	4.81777	4.5701	4.38616	4.26283	4.19856	4.19405	4.25098	4.36998	4.54918	4.78398	5.06763	5.39149	5.74341	6.10533	6.4548	6.77845	7.08342	7.39188	7.72472	8.09713	8.52026	9.00249	9.54849	10.1558	10.8094
22.1828	21.3499	20.6022	19.8472	19.0352	18.0413	17.0561	16.1112	15.1219	14.099	13.11	12.1758	11.3218	10.5547	9.8733	9.27371	8.72942	8.20493	7.66848	7.11634	6.57029	6.05413	5.58301	5.1646	4.80344	4.50247	4.26295	4.08457	3.96635	3.9078	3.90936	3.97187	4.09555	4.27922	4.51998	4.81304	5.15089	5.52098	5.903	6.27118	6.60909	6.92281	7.2346	7.56443	7.92596	8.3298	8.78578	9.30047	9.87258	10.4854
21.874	21.0438	20.2852	19.5335	18.7124	17.7662	16.7899	15.8367	14.8419	13.8084	12.8047	11.8653	11.0067	10.2352	9.54914	8.94297	8.38814	7.84902	7.29957	6.74353	6.20479	5.70438	5.25341	4.8558	4.51306	4.22652	3.99749	3.82688	3.71511	3.66246	3.66931	3.73606	3.86283	4.04921	4.29386	4.59374	4.94263	5.32826	5.72925	6.11713	6.47158	6.79572	7.11094	7.43673	7.78593	8.16945	8.59909	9.08389	9.62416	10.2049
21.656	20.8226	20.042	19.2785	18.4415	17.5253	16.5588	15.5969	14.5995	13.5586	12.5469	11.6016	10.7372	9.95823	9.26289	8.64386	8.07341	7.51929	6.96203	6.40841	5.88002	5.39447	4.96043	4.58019	4.25382	3.98162	3.76459	3.60395	3.50064	3.45519	3.4679	3.53893	3.66851	3.85685	4.1038	4.40771	4.76369	5.16064	5.5778	5.98548	6.35876	6.69525	7.01429	7.33626	7.67498	8.04219	8.45075	8.911	9.42471	9.98098
21.5073	20.6709	19.8648	19.0803	18.224	17.3195	16.3635	15.3967	14.3991	13.3534	12.3388	11.3874	10.5161	9.72708	9.01811	8.38022	7.78861	7.21716	6.6536	6.10534	5.58922	5.11844	4.69946	4.3339	4.02169	3.76296	3.55852	3.40939	3.31628	3.27949	3.29909	3.37518	3.50813	3.69861	3.94713	4.25296	4.61232	5.01577	5.44473	5.87031	6.26345	6.6138	6.93684	7.25514	7.58578	7.94156	8.33457	8.77451	9.26443	9.79934
21.4006	20.5667	19.7422	18.9379	18.0655	17.1618	16.2171	15.2514	14.252	13.2016	12.1853	11.2269	10.3469	9.54566	8.81933	8.15775	7.54074	6.94972	6.37916	5.83592	5.3315	4.87441	4.46879	4.11589	3.81604	3.56977	3.37783	3.24079	3.15873	3.13138	3.15857	3.24044	3.37759	3.5709	3.82107	4.12768	4.48767	4.89324	5.32876	5.76807	6.17944	6.5433	6.86866	7.18084	7.50259	7.84853	8.22876	8.65079	9.11854	9.63301
21.3252	20.499	19.6696	18.854	17.9705	17.0644	16.131	15.1722	14.1637	13.1049	12.0851	11.1173	10.2268	9.41148	8.66553	7.97822	7.33508	6.72494	6.14713	5.60715	5.1118	4.66563	4.27083	3.9284	3.63922	3.40422	3.22408	3.09875	3.02751	3.00945	3.04418	3.13203	3.27386	3.47062	3.72285	4.02989	4.38885	4.79313	5.23002	5.67693	6.10136	6.47501	6.79861	7.1	7.40915	7.74385	8.11241	8.51964	8.96889	9.46423
21.2967	20.4762	19.6512	18.832	17.9385	17.0296	16.1063	15.1587	14.128	13.0543	12.0268	11.0467	10.1439	9.31406	8.54906	7.83831	7.17298	6.54761	5.96398	5.42574	4.93618	4.49721	4.10994	3.77542	3.49495	3.26967	3.09997	2.98514	2.92365	2.914	2.95559	3.04894	3.19522	3.39545	3.64984	3.95713	4.31396	4.71422	5.14731	5.59411	6.02306	6.39998	6.71805	7.00662	7.30191	7.62515	7.98359	8.37963	8.8137	9.28817
21.3381	20.5141	19.6928	18.8714	17.9612	17.0483	16.1326	15.1988	14.1319	13.0373	11.9976	11.0027	10.0868	9.24381	8.4632	7.73493	7.05435	6.4193	5.83202	5.29437	4.80749	4.3721	3.98913	3.66	3.38623	3.16885	3.00778	2.90171	2.84846	2.84603	2.89354	2.99157	3.14152	3.34452	3.60045	3.9072	4.26034	4.65319	5.07623	5.51341	5.93622	6.30985	6.62292	6.90334	7.1892	7.50357	7.85278	8.23694	8.6513	9.09303
21.461	20.6201	19.7931	18.965	18.0273	17.1082	16.1964	15.2755	14.1677	13.0517	11.997	10.9867	10.0574	9.2024	8.40971	7.66966	6.97985	6.33931	5.74955	5.21105	4.72399	4.28908	3.90779	3.58203	3.31333	3.10225	2.94812	2.84908	2.8026	2.80632	2.85906	2.96117	3.11404	3.3188	3.57493	3.8792	4.22548	4.60565	5.01047	5.42724	5.83325	6.19876	6.51112	6.79232	7.0762	7.38492	7.72343	8.08904	8.47113	8.86349
21.6586	20.786	19.94	19.0985	18.1284	17.203	16.2921	15.3792	14.2399	13.1077	12.0362	11.0115	10.0668	9.19903	8.3948	7.64517	6.94855	6.30377	5.71099	5.16966	4.67984	4.24299	3.8615	3.53776	3.27307	3.06732	2.9191	2.82604	2.78542	2.79473	2.8525	2.95862	3.11408	3.31961	3.57398	3.87255	4.207	4.56739	4.94481	5.33074	5.7106	6.0636	6.37836	6.66787	6.95652	7.26257	7.58912	7.93076	8.27383	8.61532
21.9082	20.9908	20.1128	19.2522	18.2594	17.3319	16.4207	15.5083	14.3549	13.2133	12.1231	11.084	10.1195	9.23573	8.41747	7.65722	6.9533	6.30358	5.70656	5.16082	4.66661	4.22642	3.84363	3.52107	3.25982	3.0591	2.91668	2.82961	2.79486	2.80983	2.87274	2.98294	3.1406	3.34555	3.59538	3.88371	4.2	4.53261	4.87354	5.21943	5.56515	5.90058	6.21731	6.51897	6.81785	7.12571	7.44415	7.76694	8.08161	8.39065
22.1786	21.2083	20.2872	19.4032	18.409	17.4869	16.5757	15.6589	14.5063	13.3592	12.2469	11.1917	10.2022	9.29904	8.46434	7.69244	6.98066	6.32573	5.72435	5.17422	4.67578	4.23229	3.84802	3.52621	3.268	3.07225	2.93611	2.85586	2.8278	2.84884	2.9168	3.03039	3.18876	3.3904	3.63128	3.903	4.19278	4.48776	4.78215	5.07971	5.38618	5.70172	6.0204	6.33704	6.65132	6.96714	7.28589	7.60381	7.9121	8.21387
22.441	21.4148	20.4431	19.5318	18.5543	17.6451	16.7356	15.8157	14.6726	13.5167	12.3783	11.3055	10.2894	9.36776	8.51822	7.73672	7.01873	6.35993	5.75565	5.20287	4.70202	4.25669	3.87158	3.55038	3.29462	3.10339	2.97364	2.90091	2.88036	2.90775	2.97998	3.09496	3.25073	3.44413	3.66901	3.91446	4.16559	4.41026	4.64883	4.89527	5.16525	5.46487	5.7879	6.12134	6.45376	6.78111	7.10573	7.4297	7.74921	8.06085
22.6739	21.5963	20.5733	19.6347	18.6782	17.7847	16.8798	15.964	14.8346	13.6567	12.4912	11.4019	10.3655	9.43182	8.57349	7.78727	7.06628	6.40561	5.80004	5.24656	4.74554	4.30032	3.9154	3.59466	3.34025	3.15205	3.02742	2.96149	2.94809	2.98118	3.05606	3.16932	3.3176	3.49561	3.69435	3.90023	4.09857	4.28361	4.46674	4.67077	4.91487	5.20491	5.53229	5.87881	6.22517	6.5603	6.88731	7.215	7.54498	7.86263
22.8638	21.751	20.6871	19.7277	18.7885	17.9087	17.0111	16.1056	14.9955	13.7787	12.5883	11.4862	10.4395	9.50155	8.6409	7.85446	7.13305	6.47144	5.86494	5.31141	4.81136	4.36744	3.98326	3.66237	3.40752	3.21966	3.09711	3.03511	3.02637	3.06285	3.13762	3.24521	3.38004	3.53389	3.69471	3.84875	3.98766	4.1174	4.25845	4.43499	4.66301	4.94496	5.2701	5.61831	5.96674	6.29936	6.61931	6.94013	7.26702	7.5746
23.0126	21.8879	20.8008	19.8308	18.9052	18.0355	17.147	16.2534	15.1742	13.9104	12.6988	11.5865	10.5364	9.59791	8.73818	7.95327	7.23207	6.56894	5.96034	5.40567	4.90591	4.46281	4.07863	3.75617	3.49849	3.30766	3.18311	3.12051	3.11188	3.1474	3.21763	3.31431	3.42862	3.54913	3.66309	3.76224	3.8495	3.94015	4.05591	4.21621	4.43162	4.70107	5.01297	5.34821	5.68418	6.00309	6.30851	6.617	6.93554	7.23288
23.1396	22.0167	20.9228	19.9499	19.0355	18.1738	17.2958	16.4159	15.383	14.0818	12.8519	11.7296	10.6776	9.73817	8.87898	8.09454	7.37234	6.70598	6.09313	5.53494	5.03308	4.58857	4.20229	3.87616	3.6133	3.41655	3.28618	3.21817	3.20408	3.23264	3.29199	3.37065	3.45643	3.53642	3.60176	3.65404	3.70574	3.77438	3.87705	4.02668	4.22883	4.48015	4.7696	5.08063	5.39276	5.68933	5.97604	6.27255	6.58764	6.89004
23.2687	22.1366	21.0432	20.0683	19.1619	18.3104	17.4495	16.5916	15.6161	14.3092	13.062	11.9263	10.8714	9.92756	9.06609	8.27939	7.55406	6.88247	6.26315	5.69876	5.19176	4.74279	4.35179	4.01996	3.75028	3.54577	3.40685	3.32937	3.30431	3.31909	3.35964	3.41161	3.46085	3.49646	3.51723	3.53427	3.56451	3.62292	3.72017	3.8629	4.05259	4.28457	4.54887	4.83097	5.11246	5.38006	5.64399	5.92778	6.24299	6.56398
23.4036	22.2287	21.1348	20.1528	19.2525	18.4189	17.5911	16.7724	15.8537	14.5892	13.324	12.1676	11.1076	10.1549	9.2873	8.49556	7.76546	7.08778	6.46122	5.8894	5.37548	4.92006	4.52267	4.18404	3.90679	3.69359	3.54427	3.45391	3.41252	3.40608	3.41861	3.43413	3.43941	3.42903	3.41033	3.40063	3.41757	3.4724	3.57008	3.71162	3.89464	4.11273	4.35561	4.60892	4.85618	5.09014	5.32767	5.59576	5.90876	6.25031
23.5206	22.2786	21.1821	20.1911	19.297	18.4881	17.709	16.9484	16.0749	14.9005	13.6168	12.4299	11.3629	10.3976	9.51991	8.7214	7.9863	7.30375	6.6719	6.09448	5.575	5.1139	4.71038	4.36489	4.07971	3.85683	3.69505	3.58804	3.52416	3.48772	3.46163	3.43083	3.38655	3.33089	3.27782	3.24697	3.25466	3.30916	3.41157	3.55849	3.7434	3.95656	4.18488	4.41236	4.62551	4.82577	5.03689	5.2875	5.59338	5.94674
23.5997	22.3127	21.2172	20.2217	19.3335	18.5462	17.8145	17.115	16.2728	15.2101	13.9176	12.6953	11.6208	10.6411	9.75003	8.9433	8.20287	7.51693	6.88298	6.30409	5.78305	5.31934	4.91134	4.55914	4.26492	4.03018	3.85243	3.7233	3.62887	3.55226	3.47766	3.3946	3.30129	3.20628	3.12632	3.07997	3.08112	3.136	3.24375	3.39837	3.58989	3.80447	4.02444	4.23136	4.41598	4.58881	4.77838	5.01283	5.30801	5.66136
23.6577	22.3829	21.295	20.301	19.4159	18.6395	17.9355	17.2763	16.4554	15.4931	14.2228	12.9735	11.8929	10.8984	9.99029	9.17181	8.42242	7.73075	7.09472	6.5163	5.9964	5.53214	5.12008	4.75972	4.45343	4.20255	4.00316	3.84443	3.71065	3.58606	3.45983	3.32833	3.19552	3.07255	2.9753	2.91947	2.91623	2.97023	3.07983	3.23817	3.43374	3.64985	3.86473	4.05782	4.22368	4.37923	4.55464	4.77643	5.05996	5.4048
23.7341	22.5278	21.4512	20.4618	19.5731	18.792	18.0853	17.4267	16.6216	15.7364	14.542	13.2898	12.2065	11.1965	10.2665	9.4297	8.66364	7.95862	7.31428	6.73172	6.20928	5.74092	5.32081	4.94767	4.62416	4.35137	4.12391	3.92914	3.75173	3.58026	3.4105	3.24397	3.08654	2.94845	2.84292	2.78257	2.77614	2.82703	2.93334	3.08863	3.28185	3.49564	3.70601	3.89102	4.0473	4.1945	4.36211	4.57479	4.84729	5.17961
23.857	22.7583	21.6883	20.6993	19.7944	18.9831	18.2341	17.527	16.7281	15.896	14.8414	13.6343	12.5603	11.5374	10.5817	9.71919	8.92731	8.19814	7.53388	6.93518	6.39854	5.91574	5.47946	5.08777	4.74285	4.44471	4.18665	3.95594	3.74014	3.53311	3.33527	3.15002	2.98233	2.83997	2.73303	2.6714	2.66202	2.70762	2.8068	2.95449	3.14117	3.34993	3.55571	3.73567	3.88716	4.0303	4.19301	4.39817	4.6598	4.97804
24.0378	23.0583	21.9675	20.9598	20.0179	19.1369	18.3068	17.5163	16.7069	15.8941	14.9861	13.8859	12.8498	11.8344	10.8637	9.97796	9.15993	8.40173	7.70856	7.0821	6.5196	6.01349	5.55671	5.14625	4.78206	4.46171	4.1775	3.91833	3.67566	3.4474	3.23609	3.04503	2.87749	2.7382	2.63402	2.57246	2.55967	2.59901	2.69069	2.83151	3.01299	3.21795	3.42008	3.59593	3.7435	3.88286	4.04029	4.23695	4.48614	4.78874
24.2743	23.3676	22.1762	21.1155	20.1201	19.1468	18.2398	17.3794	16.5519	15.728	14.8561	13.8228	12.8251	11.849	10.9102	10.0424	9.23561	8.47656	7.77149	7.12599	6.54249	6.01762	5.54611	5.12374	4.74745	4.41203	4.10926	3.83041	3.57076	3.33105	3.11464	2.92425	2.76134	2.62767	2.52683	2.46458	2.44755	2.48129	2.56851	2.70736	2.88894	3.09426	3.29536	3.46884	3.61376	3.74987	3.90155	4.08818	4.3227	4.60782
24.4303	23.421	22.0873	20.992	19.9722	18.9639	18.0397	17.1578	16.3261	15.488	14.557	13.4991	12.4948	11.5418	10.6522	9.84017	9.09261	8.38349	7.70871	7.07398	6.48898	5.95794	5.48018	5.05233	4.66972	4.3251	4.00977	3.71705	3.44539	3.19768	2.97772	2.78756	2.6271	2.49573	2.39472	2.32897	2.30653	2.33558	2.42098	2.56133	2.74657	2.95601	3.16122	3.33949	3.48948	3.62846	3.77788	3.95576	4.17568	4.4431
24.108	22.934	21.6508	20.5943	19.6012	18.638	17.7525	16.8943	16.08	15.243	14.2244	13.1292	12.1073	11.1598	10.2989	9.53148	8.84153	8.19571	7.57359	6.97096	6.39949	5.87128	5.39238	4.96248	4.57694	4.22703	3.90316	3.59977	3.31757	3.06102	2.83407	2.63805	2.47197	2.33439	2.22617	2.15261	2.1228	2.1461	2.22795	2.36692	2.55307	2.7674	2.98467	3.18291	3.35547	3.51186	3.66892	3.84439	4.05416	4.30718
23.352	22.2003	21.0631	20.075	19.1352	18.2446	17.4194	16.6109	15.8324	15.0181	13.9244	12.8126	11.7809	10.8371	9.99228	9.25227	8.59961	7.99959	7.42151	6.85055	6.29588	5.77462	5.29843	4.87001	4.48504	4.13334	3.80399	3.4917	3.19855	2.92987	2.68934	2.4778	2.29461	2.13983	2.01619	1.93006	1.89029	1.90514	1.97902	2.11053	2.29207	2.51011	2.74611	2.9796	3.19497	3.38821	3.56821	3.75277	3.96154	4.20751
22.5757	21.4839	20.4583	19.5364	18.6587	17.838	17.0741	16.3246	15.5921	14.8194	13.6894	12.5828	11.5502	10.6117	9.7772	9.05323	8.42054	7.84362	7.28713	6.73254	6.18869	5.67512	5.20546	4.78303	4.40281	4.05285	3.72052	3.40003	3.09409	2.80827	2.54604	2.30878	2.09817	1.91776	1.77318	1.67151	1.62014	1.62499	1.68888	1.81086	1.98643	2.20774	2.46284	2.73423	3.00045	3.24402	3.46235	3.67054	3.89118	4.14079
21.8965	20.8486	19.8916	19.024	18.2072	17.4494	16.7437	16.0543	15.3717	14.6487	13.5353	12.4517	11.4263	10.4947	9.66679	8.95025	8.32333	7.74885	7.19055	6.63367	6.09082	5.58248	5.12084	4.70737	4.33509	3.98963	3.65587	3.32662	3.00452	2.69562	2.40442	2.13487	1.89253	1.6847	1.51895	1.40205	1.33947	1.33497	1.39027	1.505	1.67692	1.90167	2.17118	2.47094	2.77901	3.07131	3.33534	3.57967	3.82564	4.09073
21.3347	20.3127	19.3934	18.5642	17.7981	17.0943	16.443	15.813	15.1816	14.5072	13.4611	12.4173	11.4082	10.4856	9.66102	8.94333	8.30814	7.71753	7.13874	6.56572	6.01548	5.50747	5.05102	4.64527	4.28086	3.94033	3.6049	3.26471	2.92225	2.58547	2.26218	1.96044	1.68946	1.45854	1.27547	1.14598	1.07398	1.06189	1.11094	1.22122	1.39166	1.61915	1.89693	2.21223	2.54519	2.87219	3.17704	3.46142	3.74094	4.03014
20.8919	19.8825	18.9812	18.175	17.4439	16.7812	16.1762	15.6015	15.0214	14.3888	13.4444	12.4569	11.4762	10.566	9.74136	9.01216	8.35305	7.73056	7.12106	6.52719	5.96594	5.45334	4.99634	4.59292	4.23205	3.89318	3.55328	3.19931	2.83415	2.46926	2.11713	1.78959	1.49761	1.25049	1.05518	0.916405	0.837169	0.819345	0.864033	0.971614	1.14124	1.36973	1.65013	1.97035	2.31304	2.65827	2.99109	3.30885	3.62017	3.93438
20.5618	19.5559	18.6606	17.8651	17.1535	16.5165	15.9438	15.4125	14.8772	14.2717	13.43	12.506	11.5675	10.6748	9.84849	9.09763	8.40213	7.74229	7.10624	6.49831	5.92921	5.41031	4.94779	4.54017	4.17593	3.83271	3.48469	3.11668	2.73194	2.345	1.97217	1.62758	1.32248	1.06528	0.861998	0.716752	0.632282	0.610366	0.652113	0.75785	0.926403	1.15392	1.43281	1.75129	2.09437	2.44606	2.79402	3.13355	3.46777	3.8013
20.3317	19.3229	18.426	17.6325	16.9278	16.3009	15.7424	15.2303	14.7139	14.0991	13.3197	12.4443	11.5538	10.6868	9.86684	9.09953	8.37716	7.69706	7.05494	6.44864	5.88018	5.35747	4.88792	4.47206	4.0992	3.7475	3.39142	3.01491	2.61973	2.22063	1.83595	1.48142	1.16848	0.904941	0.696292	0.546484	0.45831	0.433616	0.473417	0.57769	0.744645	0.969699	1.24478	1.55856	1.89793	2.24986	2.60408	2.95514	3.303	3.64913
20.1847	19.1683	18.2641	17.466	16.7545	16.1154	15.5336	14.9732	14.3917	13.7139	12.9686	12.1537	11.3261	10.504	9.7131	8.9585	8.24315	7.57334	6.94798	6.35719	5.79676	5.27369	4.79833	4.37433	3.99311	3.63528	3.27757	2.90296	2.50901	2.10768	1.7181	1.3579	1.03958	0.771235	0.558369	0.405044	0.314168	0.287548	0.325887	0.428593	0.593216	0.814676	1.08484	1.39302	1.72739	2.07655	2.43145	2.78678	3.14134	3.49494
20.1025	19.0744	18.1589	17.351	16.6104	15.9164	15.2407	14.5351	13.8161	13.0792	12.3716	11.6525	10.9204	10.1738	9.43538	8.71802	8.03355	7.39191	6.79367	6.22365	5.67405	5.15275	4.67407	4.24539	3.86097	3.50427	3.15413	2.79177	2.40915	2.01375	1.62454	1.26135	0.938744	0.666013	0.44931	0.292985	0.199965	0.171777	0.208566	0.309042	0.470186	0.686755	0.950989	1.25295	1.58162	1.92627	2.27834	2.63301	2.98908	3.34558
20.0667	19.0247	18.096	17.2757	16.4414	15.6015	14.7452	13.8747	13.0606	12.3154	11.6524	11.0309	10.4132	9.77081	9.10742	8.44066	7.79338	7.18234	6.61077	6.06163	5.52468	5.00834	4.53037	4.10177	3.7197	3.37013	3.03335	2.68899	2.32391	1.94052	1.55634	1.19292	0.867297	0.590697	0.370438	0.211361	0.116347	0.0864653	0.121142	0.218343	0.374587	0.584706	0.84157	1.13613	1.45807	1.797	2.14443	2.49571	2.84952	3.20445
20.0564	19.0044	18.066	17.2351	16.1603	15.1122	14.1029	13.1543	12.3128	11.5801	10.9509	10.3952	9.86992	9.33168	8.75758	8.15399	7.54865	6.96792	6.42037	5.89154	5.36996	4.86319	4.39059	3.96593	3.58911	3.24842	2.92556	2.59957	2.25397	1.88645	1.51166	1.15147	0.824994	0.545672	0.322333	0.160533	0.0632022	0.0309981	0.0626751	0.155523	0.305662	0.508022	0.756095	1.04177	1.35568	1.68801	2.03027	2.37718	2.72651	3.07605
20.052	19.0032	18.0662	17.2323	15.7472	14.5544	13.4756	12.5058	11.6623	10.9419	10.3339	9.81465	9.34639	8.88496	8.39364	7.86128	7.30771	6.76309	6.24156	5.73411	5.23	4.73566	4.27086	3.85164	3.4805	3.14801	2.83728	2.52753	2.2006	1.85055	1.48837	1.1348	0.810131	0.529722	0.303954	0.139248	0.0388218	0.0032067	0.0307782	0.118359	0.261714	0.455712	0.694227	0.969996	1.27479	1.59974	1.93636	2.27823	2.62142	2.96273
20.0518	19.0234	18.1027	17.2768	15.299	14.048	12.9439	11.9709	11.1305	10.418	9.8211	9.31864	8.87797	8.45942	8.02635	7.55923	7.06511	6.56749	6.08083	5.60025	5.11627	4.63495	4.1773	3.76238	3.39586	3.07063	2.77086	2.47579	2.16616	1.8334	1.48518	1.14045	0.819867	0.540081	0.31267	0.144861	0.0403696	0	0.0221935	0.103637	0.23983	0.425435	0.654426	0.920158	1.2154	1.5321	1.86169	2.19648	2.53101	2.8614
20.0806	19.0831	18.1893	17.3806	14.9092	13.6439	12.5292	11.5559	10.7176	10.0072	9.41183	8.91088	8.47543	8.07167	7.66937	7.24973	6.81158	6.36773	5.92738	5.4849	5.02875	4.56329	4.11196	3.69907	3.33501	3.01558	2.72583	2.44456	2.15121	1.83495	1.50074	1.16591	0.851094	0.573599	0.345581	0.17477	0.0654433	0.0190201	0.03444	0.108629	0.237052	0.414225	0.634134	0.890451	1.17638	1.48396	1.80415	2.12834	2.45044	2.76672
20.1749	19.2081	18.342	17.5516	14.6122	13.3489	12.2262	11.2507	10.4105	9.69523	9.09114	8.57787	8.1307	7.72309	7.33239	6.94235	6.54739	6.15286	5.76365	5.37136	4.95744	4.5181	4.07689	3.66533	3.30101	2.98397	2.70102	2.43111	2.15258	1.85231	1.53245	1.2087	0.901459	0.628146	0.400929	0.22768	0.113205	0.059728	0.0669885	0.132488	0.252008	0.420242	0.631319	0.878939	1.15596	1.45361	1.7619	2.07181	2.37767	2.67659
20.3611	19.4182	18.569	17.7862	14.4054	13.1496	12.0151	11.0323	10.1841	9.45514	8.8315	8.29472	7.826	7.40659	7.0192	6.64761	6.28241	5.92526	5.58126	5.24324	4.8863	4.49072	4.07097	3.66417	3.29757	2.97783	2.69553	2.4318	2.16527	1.88066	1.57665	1.26644	0.969463	0.702718	0.478027	0.303266	0.183795	0.122748	0.120805	0.176259	0.285543	0.443898	0.645788	0.884745	1.1527	1.43945	1.73388	2.02701	2.3141	2.59321
20.6383	19.7091	18.854	18.0545	14.2729	13.0242	11.8664	10.8678	10.0026	9.25008	8.59782	8.0323	7.54124	7.11108	6.72558	6.36611	6.0203	5.68895	5.37991	5.09102	4.79763	4.46418	4.08388	3.69087	3.32284	2.99627	2.70835	2.44477	2.18629	1.91633	1.62987	1.33651	1.05337	0.79608	0.575831	0.400651	0.276709	0.208201	0.19679	0.241599	0.339819	0.487378	0.679146	0.908453	1.16622	1.44079	1.71999	1.99502	2.26206	2.51978
20.9398	20.0114	19.1231	18.2848	14.2054	12.9577	11.7524	10.7253	9.83214	9.04734	8.36272	7.77082	7.26329	6.82712	6.44332	6.09014	5.75463	5.43971	5.15652	4.90781	4.67427	4.4135	4.09282	3.72903	3.36609	3.03328	2.73735	2.47023	2.21601	1.95829	1.68966	1.41594	1.15043	0.905869	0.692178	0.517766	0.390131	0.314871	0.294679	0.329367	0.41666	0.552953	0.733449	0.951454	1.19728	1.45816	1.72099	1.97697	2.22284	2.45775
21.1012	20.1595	19.2458	18.3896	14.2121	12.949	11.6541	10.5854	9.65468	8.83424	8.11985	7.50771	6.98948	6.54939	6.16444	5.81085	5.47778	5.17203	4.90729	4.68907	4.50407	4.3131	4.06642	3.7524	3.40933	3.07856	2.77847	2.50812	2.25564	2.00688	1.7546	1.50203	1.25761	1.02937	0.824751	0.652523	0.522127	0.441103	0.413329	0.439093	0.516223	0.641185	0.809413	1.01451	1.24671	1.49247	1.73769	1.97321	2.19622	2.40658
21.0576	20.0979	19.1955	18.3615	14.3146	12.996	11.5603	10.4429	9.47283	8.6204	7.88224	7.25432	6.72583	6.27778	5.88478	5.52407	5.18857	4.88802	4.63632	4.43921	4.28757	4.15044	3.97697	3.73119	3.43027	3.11836	2.82455	2.55556	2.30467	2.06224	1.82422	1.59312	1.37255	1.16439	0.972042	0.804008	0.672008	0.586078	0.551564	0.569171	0.636563	0.750035	0.905265	1.09639	1.31382	1.54323	1.76927	1.98229	2.18023	2.3642
20.953	19.975	19.084	18.2732	14.534	13.0616	11.4641	10.3028	9.29988	8.42227	7.6645	7.01979	6.47451	6.0084	5.5978	5.22491	4.88658	4.59198	4.35184	4.16981	4.03845	3.93472	3.8175	3.64383	3.40612	3.13544	2.86434	2.60633	2.3608	2.12464	1.89936	1.68885	1.49327	1.3083	1.13196	0.971136	0.839359	0.749319	0.708157	0.717262	0.774332	0.875677	1.01736	1.19405	1.39599	1.6077	1.81251	2.00073	2.17165	2.32795
20.8924	19.8937	18.9964	18.1899	14.8765	13.0527	11.3638	10.1701	9.14214	8.24278	7.46376	6.79506	6.22202	5.72695	5.29253	4.90769	4.57079	4.28673	4.0606	3.89253	3.77501	3.69025	3.60826	3.49306	3.32455	3.11349	2.88417	2.65176	2.42059	2.19442	1.98148	1.78919	1.61687	1.4559	1.29886	1.1493	1.02089	0.928316	0.880641	0.880466	0.926167	1.0146	1.14241	1.30438	1.48999	1.6822	1.86343	2.02484	2.16768	2.29612
20.9062	19.8832	18.9664	18.1479	15.2558	12.875	11.2427	10.0262	8.97687	8.05495	7.24973	6.54976	5.94301	5.41788	4.96416	4.57471	4.24604	3.97736	3.76817	3.61539	3.51089	3.43975	3.37974	3.3046	3.19442	3.04671	2.87247	2.68142	2.4779	2.26944	2.0703	1.89306	1.73938	1.59983	1.46337	1.32924	1.20881	1.11704	1.06451	1.05552	1.08983	1.1654	1.27941	1.4263	1.59415	1.76448	1.91982	2.05329	2.1682	2.26958
21.0039	19.953	19.0092	17.9486	15.0886	12.5287	11.0491	9.82321	8.75731	7.81727	6.98876	6.26225	5.63061	5.08769	4.62713	4.24214	3.92619	3.67397	3.48134	3.34353	3.25246	3.19473	3.15203	3.10449	3.03642	2.94176	2.82319	2.68326	2.52104	2.34141	2.16077	1.997	1.85692	1.73409	1.61714	1.50153	1.39432	1.30843	1.25493	1.23979	1.26464	1.32875	1.42966	1.56089	1.70895	1.85473	1.98243	2.08792	2.17598	2.25171
21.1944	20.1113	19.1354	17.363	14.3124	12.0977	10.7529	9.54114	8.47297	7.52982	6.69272	5.95545	5.31499	4.76817	4.31004	3.93318	3.62892	3.3894	3.20888	3.08258	3.00337	2.95901	2.93247	2.90607	2.86678	2.80967	2.73624	2.64646	2.53393	2.39524	2.24189	2.09433	1.96593	1.85646	1.7574	1.66221	1.57289	1.49847	1.44909	1.43197	1.45063	1.50564	1.59451	1.70947	1.83561	1.95453	2.05371	2.13201	2.19477	2.24652
21.4862	20.3649	19.3499	16.4984	13.5499	11.6619	10.402	9.22598	8.17292	7.24166	6.41046	5.67549	5.03638	4.49151	4.03691	3.6652	3.36699	3.13364	2.95921	2.8396	2.76893	2.73592	2.72367	2.71401	2.69416	2.66099	2.61869	2.56949	2.50575	2.41582	2.30044	2.17667	2.06304	1.96711	1.88562	1.81206	1.7441	1.68594	1.64557	1.6307	1.64652	1.69486	1.77292	1.87129	1.97408	2.06497	2.13576	2.18807	2.22711	2.25662
21.8866	20.7167	19.6492	15.6774	12.9214	11.2663	10.0621	8.93298	7.90708	6.99618	6.17874	5.45156	4.81591	4.27143	3.81563	3.44241	3.1433	2.91016	2.73727	2.62078	2.55528	2.53009	2.52833	2.53088	2.52425	2.50658	2.48514	2.46567	2.44256	2.40046	2.32957	2.23829	2.14583	2.06641	2.00298	1.95102	1.90569	1.86679	1.83928	1.83046	1.84677	1.89112	1.96016	2.04262	2.1221	2.18538	2.2289	2.25663	2.27355	2.28294
22.4018	21.1627	20.0208	14.9891	12.4344	10.9366	9.7719	8.69056	7.69617	6.80816	6.00645	5.28678	4.65159	4.10223	3.63885	3.25806	2.95351	2.71792	2.54514	2.43029	2.36737	2.34596	2.34974	2.3597	2.36243	2.35706	2.35245	2.35616	2.3646	2.36243	2.33412	2.27933	2.2136	2.15407	2.10864	2.07601	2.05128	2.03178	2.01961	2.0207	2.04169	2.08584	2.14875	2.21725	2.27502	2.31263	2.33106	2.33632	2.33346	2.32562
23.0387	21.6916	20.4481	14.4474	12.0876	10.6935	9.55301	8.51148	7.54404	6.67514	5.88538	5.16865	4.52871	3.9696	3.49514	3.1052	2.79536	2.5584	2.38656	2.27282	2.21007	2.18831	2.19259	2.20546	2.21493	2.22113	2.23292	2.25723	2.29069	2.31882	2.32481	2.30352	2.26598	2.22847	2.20085	2.18445	2.17625	2.17374	2.17763	2.19202	2.22225	2.2705	2.33061	2.38766	2.42631	2.4415	2.43855	2.42511	2.40631	2.38514
23.7995	22.2849	20.9212	14.0545	11.8784	10.5537	9.42011	8.40407	7.45062	6.59053	5.80369	5.08329	4.43494	3.86572	3.38247	2.98708	2.67567	2.4399	2.26961	2.15552	2.08972	2.06334	2.0636	2.07541	2.08885	2.10507	2.13204	2.17469	2.22823	2.27841	2.30917	2.31459	2.30304	2.28821	2.279	2.27765	2.28328	2.29525	2.31443	2.34341	2.38533	2.44011	2.49937	2.54706	2.56993	2.56759	2.54894	2.52252	2.49306	2.46315
24.7328	22.9376	21.4485	13.8107	11.8045	10.5283	9.38048	8.37161	7.41358	6.54781	5.7531	5.02441	4.36891	3.79492	3.30976	2.91519	2.6064	2.37325	2.20326	2.08554	2.01245	1.97709	1.96933	1.97644	1.9903	2.01273	2.05077	2.10729	2.17572	2.24153	2.28998	2.31624	2.3276	2.33513	2.34554	2.36053	2.38033	2.40587	2.43873	2.48069	2.53305	2.59352	2.65192	2.69219	2.70394	2.69071	2.66352	2.6309	2.59666	2.56282
25.7334	23.6247	22.0401	13.716	11.8632	10.623	9.43135	8.40692	7.42361	6.53763	5.72716	4.99026	4.33352	3.76328	3.28441	2.89666	2.59345	2.36272	2.1903	2.06488	1.98024	1.93209	1.91288	1.91192	1.92234	1.94614	1.98946	2.05374	2.13127	2.20761	2.26955	2.31338	2.34544	2.37444	2.40518	2.43853	2.47444	2.51379	2.5582	2.60934	2.66807	2.73116	2.78791	2.82356	2.83052	2.81436	2.78634	2.7543	2.72119	2.68856
27.1614	24.4131	22.7321	13.7706	12.0524	10.8396	9.55784	8.4895	7.46331	6.5471	5.71829	4.97647	4.32509	3.7661	3.30008	2.92358	2.62773	2.39881	2.22191	2.08642	1.98822	1.9255	1.89291	1.88162	1.88581	1.90726	1.95098	2.01732	2.09833	2.18065	2.25278	2.31173	2.36238	2.41128	2.46207	2.51503	2.56878	2.62223	2.67574	2.73149	2.79157	2.85374	2.90843	2.94317	2.95248	2.94167	2.92046	2.89573	2.87006	2.84474
inf	25.2824	23.5217	13.9743	12.371	11.1758	9.73532	8.59359	7.51804	6.56931	5.72344	4.97864	4.33446	3.78846	3.33682	2.97263	2.68464	2.45799	2.27786	2.13469	2.02574	1.95053	1.90551	1.88402	1.88163	1.89953	1.941	2.00526	2.08489	2.16858	2.24702	2.31759	2.38359	2.44977	2.51906	2.59133	2.66336	2.7307	2.79141	2.84822	2.9057	2.96405	3.0163	3.05315	3.07074	3.07267	3.06576	3.05562	3.04483	3.03455
inf	26.24	24.4248	14.3272	12.819	11.6225	9.94326	8.70978	7.59201	6.61422	5.75265	5.00233	4.36005	3.82062	3.37734	3.02089	2.73861	2.51542	2.33694	2.1935	2.08138	1.99963	1.94614	1.91721	1.91031	1.92574	1.96435	2.024	2.09846	2.1794	2.26002	2.33799	2.41518	2.49502	2.57993	2.66932	2.75821	2.83886	2.90654	2.96386	3.01741	3.07014	3.11868	3.15793	3.18636	3.20606	3.22048	3.2331	3.24608	3.26011
inf	27.4813	25.5537	14.8292	13.3977	12.1552	10.1848	8.85655	7.70845	6.70509	5.82696	5.06545	4.41598	3.87226	3.42651	3.06881	2.7867	2.56612	2.39315	2.25646	2.14877	2.06664	2.0091	1.9761	1.96754	1.98263	2.01919	2.0735	2.14093	2.21668	2.29657	2.37848	2.46313	2.55301	2.65005	2.75314	2.85619	2.94939	3.02552	3.0856	3.13636	3.18275	3.22551	3.265	3.30355	3.34336	3.38509	3.42905	3.47555	3.52398
inf	31.3813	26.8746	15.4805	14.109	12.7255	10.4867	9.06488	7.89401	6.86532	5.96813	5.1897	4.52491	3.96722	3.50888	3.14054	2.85117	2.62849	2.45924	2.32978	2.22808	2.14709	2.08666	2.05069	2.04181	2.05814	2.09423	2.14452	2.20583	2.27659	2.35495	2.43914	2.5291	2.62659	2.73301	2.84671	2.96132	3.06641	3.15283	3.21862	3.26857	3.3088	3.34467	3.38273	3.43022	3.49114	3.56478	3.64801	3.73764	3.83043
inf	33.3609	31.676	16.2809	14.9556	13.2839	10.8803	9.35996	8.16846	7.11164	6.19254	5.39278	4.70693	4.12834	3.64966	3.26264	2.95817	2.72598	2.55342	2.42465	2.32315	2.2386	2.17189	2.13077	2.12021	2.13735	2.17393	2.22256	2.28072	2.34896	2.42716	2.51407	2.60926	2.71378	2.82825	2.9507	3.07511	3.19136	3.28879	3.36199	3.413	3.44907	3.48025	3.51882	3.57646	3.65972	3.7683	3.89686	4.03812	4.18469
inf	inf	inf	17.2306	15.9975	13.846	11.3876	9.75674	8.54393	7.45391	6.51009	5.68532	4.97377	4.36847	3.86266	3.44963	3.12243	2.8726	2.68772	2.54979	2.43884	2.34297	2.26485	2.21505	2.19958	2.21458	2.25009	2.29777	2.35529	2.42406	2.50481	2.59674	2.69902	2.81152	2.9338	3.06381	3.19655	3.3227	3.43039	3.51134	3.56582	3.60271	3.63584	3.68115	3.75304	3.8605	4.00521	4.18203	4.38108	4.59017
inf	inf	inf	18.3294	17.1403	14.4413	12.01	10.2603	9.02548	7.89533	6.92361	6.06956	5.32715	4.68892	4.14923	3.70349	3.34702	3.07262	2.86736	2.71113	2.58208	2.46861	2.37545	2.31412	2.29	2.29816	2.32838	2.37276	2.42947	2.50014	2.58577	2.68559	2.79766	2.91974	3.04975	3.18594	3.32519	3.45958	3.57667	3.66642	3.72875	3.77434	3.81896	3.87943	3.97093	4.10428	4.28418	4.50825	4.76717	5.04566
inf	inf	inf	28.4208	21.4568	15.1548	12.7032	10.8609	9.60533	8.42794	7.42508	6.53678	5.75826	5.08136	4.50245	4.01963	3.63011	3.32708	3.09637	2.91609	2.76383	2.62951	2.51916	2.44367	2.40683	2.40311	2.42309	2.46023	2.51338	2.58451	2.675	2.78395	2.90757	3.04036	3.17788	3.31888	3.46298	3.60466	3.73193	3.83416	3.91135	3.97503	4.04097	4.12482	4.2409	4.40109	4.6133	4.87958	5.1947	5.5445
inf	inf	inf	inf	21.977	15.9777	13.258	11.4928	10.2317	9.0157	7.98534	7.06294	6.24821	5.53201	4.91368	4.39423	3.97207	3.63993	3.38205	3.17506	2.99681	2.839	2.70842	2.61485	2.56085	2.54099	2.54705	2.57347	2.61944	2.68739	2.77972	2.89589	3.03031	3.17378	3.31892	3.46473	3.61375	3.76356	3.90393	4.0246	4.12519	4.21651	4.31283	4.42736	4.57239	4.75985	5.00046	5.30136	5.66373	6.0795
inf	inf	inf	inf	22.6463	16.9497	13.5145	12.0104	10.7846	9.58526	8.55277	7.614	6.7766	6.03086	5.3803	4.82968	4.37852	4.0188	3.73297	3.49628	3.28752	3.10084	2.9444	2.82758	2.75245	2.71396	2.70443	2.71818	2.75403	2.81488	2.90454	3.02344	3.16526	3.31815	3.47198	3.62518	3.78209	3.94317	4.1008	4.24606	4.37815	4.50596	4.64114	4.79351	4.97213	5.18769	5.45296	5.78011	6.17758	6.64611
inf	inf	inf	inf	23.4648	22.1979	13.6544	12.3239	11.1548	10.0437	9.05728	8.14672	7.32125	6.57056	5.90335	5.33096	4.85539	4.46836	4.15035	3.87581	3.62645	3.40157	3.21221	3.06782	2.96979	2.91266	2.88805	2.88917	2.91401	2.96579	3.04949	3.16676	3.31185	3.47254	3.63736	3.8032	3.97399	4.15153	4.33071	4.50486	4.67379	4.84484	5.02666	5.22468	5.44303	5.6892	5.97685	6.32331	6.74462	7.25086
inf	inf	inf	inf	24.4324	23.1667	13.8888	12.6191	11.4865	10.4549	9.52843	8.67477	7.88992	7.15737	6.4868	5.89847	5.39804	4.97694	4.61384	4.28519	3.98096	3.70887	3.48266	3.31033	3.19123	3.11821	3.08133	3.0724	3.08861	3.13303	3.21105	3.3252	3.47145	3.63946	3.81843	4.00355	4.19619	4.39703	4.60202	4.80684	5.01369	5.23078	5.46514	5.71727	5.98411	6.2666	6.57719	6.93843	7.37441	7.90329
inf	inf	inf	inf	25.5493	24.2835	14.2724	13.0078	11.8895	10.898	10.0063	9.20134	8.46028	7.75684	7.09109	6.4893	5.95887	5.49092	5.06566	4.66905	4.30445	3.98641	3.72745	3.53194	3.39647	3.31208	3.26749	3.2534	3.26627	3.30849	3.38497	3.49866	3.6476	3.82467	4.02138	4.23209	4.45489	4.68717	4.92332	5.15985	5.40232	5.66317	5.95148	6.26459	6.59096	6.92023	7.25904	7.63448	8.07941	8.61946
inf	inf	inf	inf	inf	inf	14.8052	13.5326	12.4187	11.4452	10.5443	9.74568	9.00271	8.29233	7.61018	6.98502	6.42	5.90447	5.42358	4.97455	4.56892	4.22155	3.94151	3.73041	3.58359	3.49172	3.44326	3.42854	3.44339	3.48928	3.57015	3.68895	3.84547	4.03576	4.25417	4.49552	4.7556	5.02776	5.30219	5.57318	5.84845	6.14717	6.48506	6.86099	7.25754	7.64887	8.02786	8.42281	8.87662	9.42262
inf	inf	inf	inf	inf	inf	15.4872	14.1989	13.085	12.1144	11.1115	10.2409	9.41133	8.63087	7.90775	7.26259	6.68586	6.15916	5.66636	5.20675	4.79263	4.4376	4.1495	3.92977	3.77471	3.67641	3.62464	3.6104	3.62939	3.68234	3.77235	3.9021	4.07234	4.28123	4.52547	4.80113	5.10343	5.42293	5.74441	6.05634	6.3648	6.69594	7.07552	7.50977	7.98317	8.45542	8.89459	9.31964	9.78411	10.3309
inf	inf	inf	inf	inf	inf	16.3184	14.9992	13.8809	12.9035	11.6215	10.6205	9.6826	8.83517	8.08411	7.43155	6.85854	6.34166	5.86224	5.41718	5.01576	4.66885	4.38286	4.15961	3.99741	3.89132	3.83406	3.81858	3.84111	3.90199	4.0037	4.14852	4.33733	4.56927	4.84258	5.15487	5.50238	5.87506	6.25304	6.61671	6.96447	7.32734	7.74179	8.22593	8.77646	9.34992	9.88573	10.3704	10.8616	11.4134
inf	inf	inf	inf	inf	inf	17.2988	15.9204	14.7819	13.7782	12.0335	10.9336	9.93636	9.05616	8.29181	7.63232	7.05601	6.54056	6.07007	5.64168	5.2605	4.93118	4.65515	4.4326	4.26394	4.14868	4.08418	4.06653	4.09291	4.16311	4.27867	4.4411	4.6508	4.90712	5.20956	5.558	5.95126	6.38124	6.8255	7.25592	7.65523	8.05421	8.496	9.01207	9.61351	10.2614	10.8853	11.4357	11.9599	12.5098
inf	inf	inf	inf	inf	inf	inf	17.6146	16.2906	15.1234	12.4684	11.3087	10.2784	9.37592	8.59747	7.92299	7.33047	6.80188	6.32731	5.90655	5.54133	5.22903	4.96376	4.74227	4.56683	4.4424	4.372	4.35526	4.39001	4.47457	4.60846	4.79146	5.02273	5.30141	5.62858	6.00782	6.44289	6.93106	7.45113	7.96907	8.44353	8.89729	9.36818	9.91138	10.5624	11.3127	12.1642	13.1259	14.3489	15.3782
inf	inf	inf	inf	inf	inf	inf	18.4696	17.069	15.874	12.9456	11.7787	10.7345	9.81389	9.01673	8.31737	7.69586	7.14135	6.65079	6.22612	5.86558	5.55997	5.29713	5.07137	4.88771	4.75653	4.6858	4.67778	4.73013	4.83861	4.99917	5.2082	5.46231	5.7597	6.10352	6.50269	6.96823	7.50604	8.10169	8.7228	9.3029	9.85065	10.3579	10.9286	11.6208	12.4281	13.376	14.5005	17.0561	18.0141
inf	inf	inf	inf	inf	inf	inf	19.4875	17.9651	16.7401	13.5641	12.3904	11.319	10.3696	9.54111	8.80449	8.14366	7.55628	7.04369	6.60649	6.23805	5.92398	5.64974	5.41156	5.21879	5.08559	5.02218	5.03179	5.1115	5.25451	5.45226	5.69581	5.97685	6.2911	6.64397	7.05105	7.53229	8.10379	8.76447	9.49851	10.2358	10.9896	11.5394	12.1148	12.8077	13.5986	14.5391	15.6126	18.4891	19.7064
inf	inf	inf	inf	inf	inf	inf	22.1032	19.2618	17.9095	14.3286	13.1464	12.0128	11.018	10.1425	9.35904	8.65622	8.03808	7.50523	7.05294	6.6685	6.33429	6.03805	5.78209	5.58064	5.44935	5.39822	5.4302	5.5421	5.72579	5.96911	6.25675	6.57248	6.90646	7.26574	7.67356	8.15937	8.74761	9.44945	10.27	11.1878	12.5872	13.535	14.4643	15.8825	16.9036	inf	inf	inf	inf
inf	inf	inf	inf	inf	inf	inf	inf	20.2607	19.0049	15.2359	14.0443	12.7658	11.7095	10.7759	9.94712	9.21209	8.57487	8.03086	7.56766	7.16673	6.80958	6.48945	6.21623	6.00811	5.88082	5.84319	5.89747	6.04055	6.26443	6.55565	6.89402	7.25371	7.6148	7.98328	8.38988	8.87429	9.46707	10.1875	11.0465	12.0434	14.6279	16.8614	17.6469	18.5792	19.6602	inf	inf	inf	inf
inf	inf	inf	inf	inf	inf	inf	inf	21.3672	20.1114	16.2972	15.0942	13.5031	12.387	11.4032	10.5454	9.79693	9.15687	8.61439	8.14938	7.73808	7.36267	7.02332	6.73721	6.52556	6.40384	6.37973	6.45476	6.62596	6.88631	7.22341	7.61589	8.03009	8.43141	8.81781	9.22489	9.70432	10.2915	11.0107	11.8681	12.8684	20.9941	21.9874	23.1945	inf	inf	inf	inf	inf	inf
inf	inf	inf	inf	inf	inf	inf	inf	inf	inf	inf	17.6386	14.2777	13.0962	12.0676	11.1894	10.4369	9.80226	9.26948	8.81128	8.39844	8.01312	7.66157	7.36739	7.15458	7.03879	7.02718	7.12088	7.31705	7.60965	7.98817	8.43267	8.90507	9.35479	9.76538	10.1736	10.6467	11.2251	11.939	12.7902	13.7865	23.8991	inf	inf	inf	inf	inf	inf	inf	inf
inf	inf	inf	inf	inf	inf	inf	inf	inf	inf	inf	19.0547	14.8984	13.7411	12.7258	11.8623	11.1287	10.5155	10.0052	9.56546	9.1611	8.77312	8.41396	8.1142	7.90113	7.79103	7.791	7.90228	8.12265	8.44775	8.87055	9.37611	9.92651	10.4503	10.8996	11.3059	11.7662	12.3291	13.0336	13.8759	14.8697	24.9734	inf	inf	inf	inf	inf	inf	inf	inf
inf	inf	inf	inf	inf	inf	inf	inf	inf	inf	inf	inf	15.6494	14.5091	13.5044	12.6518	11.9325	11.3359	10.8439	10.4207	10.0266	9.64117	9.28064	8.98035	8.76984	8.66602	8.67611	8.80123	9.03898	9.38524	9.83561	10.3864	11.0342	11.7775	12.6454	13.6169	14.8276	15.8896	21.3252	22.3639	inf	inf	inf	inf	inf	inf	inf	inf	inf	inf
inf	inf	inf	inf	inf	inf	inf	inf	inf	inf	inf	inf	16.5229	15.3907	14.3941	13.5495	12.8442	12.2679	11.8064	11.426	11.0799	10.7319	10.3912	10.1007	9.90085	9.81577	9.85729	10.0299	10.3338	10.7664	11.3235	12.001	12.7945	13.7059	14.9002	16.08	inf	inf	inf	inf	inf	inf	inf	inf	inf	inf	inf	inf	inf	inf
inf	inf	inf	inf	inf	inf	inf	inf	inf	inf	inf	inf	17.5639	16.4346	15.4493	14.613	13.9189	13.3576	12.9149	12.5537	12.2196	11.8713	11.5233	11.2265	11.0234	10.9374	10.9792	11.1525	11.4571	11.8898	12.4458	13.1205	13.9092	14.813	15.9967	17.1029	inf	inf	inf	inf	inf	inf	inf	inf	inf	inf	inf	inf	inf	inf
inf	inf	inf	inf	inf	inf	inf	inf	inf	inf	inf	inf	inf	inf	19.7432	18.4576	17.279	16.2948	15.4539	14.7553	14.1979	13.7808	13.5031	13.3644	13.3644	13.5032	13.7813	14.1994	14.7584	15.4592	16.303	17.3546	18.5323	inf	inf	inf	inf	inf	inf	inf	inf	inf	inf	inf	inf	inf	inf	inf	inf	inf
inf	inf	inf	inf	inf	inf	inf	inf	inf	inf	inf	inf	inf	inf	inf	inf	19.7072	18.5819	17.6057	16.7787	16.1009	15.5722	15.1928	14.9625	14.8814	14.9495	15.1668	15.5332	16.0489	16.7137	17.5277	18.4909	19.6033	inf	inf	inf	inf	inf	inf	inf	inf	inf	inf	inf	inf	inf	inf	inf	inf	inf
inf	inf	inf	inf	inf	inf	inf	inf	inf	inf	inf	inf	inf	inf	inf	inf	inf	inf	inf	inf	inf	inf	inf	inf	inf	inf	inf	inf	inf	inf	inf	inf	inf	inf	inf	inf	inf	inf	inf	inf	inf	inf	inf	inf	inf	inf	inf	inf	inf	inf
inf	inf	inf	inf	inf	inf	inf	inf	inf	inf	inf	inf	inf	inf	inf	inf	inf	inf	inf	inf	inf	inf	inf	inf	inf	inf	inf	inf	inf	inf	inf	inf	inf	inf	inf	inf	inf	inf	inf	inf	inf	inf	inf	inf	inf	inf	inf	inf	inf	inf
inf	inf	inf	inf	inf	inf	inf	inf	inf	inf	inf	inf	inf	inf	inf	inf	inf	inf	inf	inf	inf	inf	inf	inf	inf	inf	inf	inf	inf	inf	inf	inf	inf	inf	inf	inf	inf	inf	inf	inf	inf	inf	inf	inf	inf	inf	inf	inf	inf	inf
inf	inf	inf	inf	inf	inf	inf	inf	inf	inf	inf	inf	inf	inf	inf	inf	inf	inf	inf	inf	inf	inf	inf	inf	inf	inf	inf	inf	inf	inf	inf	inf	inf	inf	inf	inf	inf	inf	inf	inf	inf	inf	inf	inf	inf	inf	inf	inf	inf	inf
inf	inf	inf	inf	inf	inf	inf	inf	inf	inf	inf	inf	inf	inf	inf	inf	inf	inf	inf	inf	inf	inf	inf	inf	inf	inf	inf	inf	inf	inf	inf	inf	inf	inf	inf	inf	inf	inf	inf	inf	inf	inf	inf	inf	inf	inf	inf	inf	inf	inf
inf	inf	inf	inf	inf	inf	inf	inf	inf	inf	inf	inf	inf	inf	inf	inf	inf	inf	inf	inf	inf	inf	inf	inf	inf	inf	inf	inf	inf	inf	inf	inf	inf	inf	inf	inf	inf	inf	inf	inf	inf	inf	inf	inf	inf	inf	inf	inf	inf	inf
[truncated: 151 more columns]
