# Supplementary material for: Structural and dynamic mechanisms of GABAA receptor modulators with opposing activities
Source: Nat Commun. 2022 Aug 6;13:4582. doi: 10.1038/s41467-022-32212-4 (PMC9357065; doi:10.1038/s41467-022-32212-4)
Supplement: Supplementary file 4 — Source Data [file 41467_2022_32212_MOESM4_ESM.zip › Source Data_Figure_5.xlsx]

## Sheet: ECD PCA
GABA	Bicuculine	Diazepam	Etomidate	Propofol	Phenobarbital	Flumazenil	Picrotoxin	Zolpidem	DMCM
3.79575	-28.4988	3.73354	3.41456	0.40484	3.91842	1.32632	2.29748	4.80221	4.8174
8.84541	0.747735	-0.288968	-1.527	-1.65011	9.6683	-15.4301	9.71443	1.26507	-11.1709

## Sheet: ECD Expansion
GABA	Bicuculine	Diazepam	Etomidate	Propofol	Phenobarbital	Flumazenil	Picrotoxin	Zolpidem	DMCM
22.2663	0.754051	0.215671	0.309826	0.401401	0.0208785	0.703238	0.00932333	0.155169	0.504992
22.2966	0.790714	0.303435	0.310365	0.31677	0.0322863	0.690367	-0.00479347	0.207811	0.53448

## Sheet: DMCM Twist
ECD	NONE	TMD	ECD+TMD
16.872	10.2174	10.9393	13.9726
16.5841	10.9	11.7173	13.4631
16.8965	11.5819	11.9174	14.4842
17.6418	10.7478	11.2628	14.7421
17.1616	10.6217	11.2072	14.734
17.3545	11.1199	11.3574	14.7865
17.2794	11.2859	11.3151	14.9347
17.0289	10.9532	11.081	13.5132
16.8175	11.3309	11.3532	12.8477
16.8776	11.3482	10.7106	13.9904
17.2579	10.1328	11.5494	13.8814
16.0923	11.8476	11.425	13.5361
17.7352	10.3735	11.4586	13.5931
16.6705	12.0584	12.2322	14.0539
17.0085	11.6166	11.8923	14.1074
17.1697	11.3804	11.5388	12.776
16.6366	12.0107	11.2333	13.6201
17.4866	10.4442	11.1691	13.4315
16.7052	11.4916	11.0313	14.3128
17.3206	11.5201	11.4788	13.8814
17.7988	12.447	11.8442	13.0757
16.8752	10.0419	12.2791	14.4731
17.739	11.1215	12.4373	14.0711
17.8614	12.137	12.2738	12.6881
17.3178	10.869	11.7786	12.5287
17.1551	10.922	11.4686	13.1647
16.9817	12.2994	10.6067	13.7124
16.6474	10.8853	10.8417	12.892
17.6831	10.8953	10.6839	13.5734
16.5168	11.5738	12.4187	14.5857
15.8915	11.8653	12.1101	13.9245
16.338	10.3059	11.9581	13.1231
16.951	11.2509	12.8138	12.8158
16.1944	9.24239	12.4736	13.8266
17.5639	11.6061	12.6848	13.836
17.4762	11.3972	11.7138	14.2322
15.9319	10.8072	12.4186	14.8214
16.7873	11.2595	11.8164	13.7546
15.1862	10.1566	13.0431	14.0211
16.8598	10.9366	11.5036	14.3518
17.7857	10.3593	13.4764	14.2182
16.9049	11.3952	11.6288	15.9178
17.2491	11.5088	12.0024	14.5183
17.1157	10.4157	11.9783	14.9003
17.408	10.6057	11.2872	14.4522
17.6469	10.2433	11.4554	14.1025
17.2765	11.6543	12.664	13.9182
17.4636	11.121	12.0106	14.2816
18.5282	11.458	13.2254	14.4608
18.323	11.1958	12.1652	13.9868
16.9571	10.111	12.5551	13.4358
17.5272	11.5345	11.5716	14.0038
17.6972	10.4022	11.3697	14.8093
16.9324	10.3471	11.4648	14.2238
16.7607	11.0512	12.1308	14.4913
17.2631	11.7809	10.6895	13.9503
17.1274	10.1023	10.5719	13.9066
16.6287	12.2563	10.9271	14.7087
16.6722	10.821	11.0761	14.5348
17.5323	11.79	11.6967	14.8629
16.7003	11.3411	12.109	14.9775
17.2681	11.6721	11.9761	14.0305
17.5658	11.538	11.9459	14.6257
17.4023	11.9713	11.8155	14.2071
16.7881	11.9443	10.8056	14.8047
17.3194	11.1219	12.0208	14.6692
17.4022	11.3924	11.6262	14.5965
18.0976	12.5873	10.6301	14.2892
17.083	12.1978	11.853	13.8581
17.2278	10.8885	11.1864	13.4265
16.6498	12.0115	11.9934	14.6255
16.3833	12.3156	12.5318	14.0407
17.5138	11.6297	11.8861	14.0109
17.0734	12.7043	10.4694	14.7543
17.1857	12.2765	11.9297	15.0115
16.8263	12.1132	11.7771	14.8731
17.0955	11.3417	12.2228	14.1572
17.2683	11.1989	11.1062	15.0327
15.8396	11.6693	10.5038	14.22
17.354	11.5901	11.7619	14.4902
16.9319	13.3296	10.8168	14.2267
16.5594	12.8564	11.6838	14.5172
15.3031	12.3417	10.4546	13.992
16.8424	11.5969	10.4564	13.4269
16.5442	11.3611	10.2796	13.774
16.149	12.1723	10.9352	15.0826
15.5215	11.844	11.3302	14.3808
16.0928	11.2252	11.5529	13.1277
15.6208	12.2687	10.2228	14.4571
16.0902	11.398	11.4713	14.2129
17.3686	11.5473	11.9067	13.8517
17.3565	11.6687	11.0864	11.953
16.4257	12.6835	10.5706	13.6879
17.1227	13.2666	11.72	13.6308
17.6117	13.961	11.6595	14.34
17.9208	12.7524	11.2636	13.9149
17.7235	12.5192	12.148	12.4282
17.3723	12.7127	12.3046	13.9501
17.5525	13.2942	11.7734	14.0836
18.1151	11.4087	10.9679	13.9052
17.2385	12.6118	11.3282	13.471
15.9191	10.9283	13.0894	13.2321
16.4096	11.593	12.5451	13.373
16.3152	11.7396	12.066	14.4408
17.756	11.5386	10.8316	14.8475
16.0524	11.8139	12.4821	14.2012
16.9257	12.2003	11.1628	13.1802
16.714	10.9174	10.959	13.5524
18.1019	11.9468	11.41	13.7719
16.8079	12.0989	10.4366	13.1514
17.0448	11.0089	10.6427	13.2322
17.4275	12.1767	10.3748	14.5519
16.7864	10.8911	10.4918	14.3729
17.033	10.1404	10.3038	13.3884
17.8194	12.5027	11.091	13.7728
17.4375	11.763	11.5796	14.9235
17.0761	11.7359	11.9387	14.066
17.8448	11.6386	11.1415	14.8793
16.8833	12.3366	10.7231	13.8381
16.8878	11.6315	11.9763	13.3504
15.9586	11.8025	11.6695	13.5817
17.0619	10.9928	11.0152	14.5044
17.3579	11.9095	11.0852	13.9479
18.3746	12.253	10.6936	14.0441
15.4732	11.3549	11.3786	12.4476
16.6133	10.6726	11.7545	12.467
17.0913	11.8231	11.1423	14.1736
16.7182	12.4465	12.5817	15.0396
17.0028	10.9522	11.8583	14.2222
16.8714	11.3816	11.462	14.3669
17.4699	11.6523	11.0377	13.2516
16.6287	10.8498	11.6191	13.0892
16.5397	10.9947	11.9712	13.5141
17.5567	12.1816	11.1227	13.4669
17.4966	11.9077	11.5122	14.4122
17.5218	11.4703	11.8423	13.5181
17.8679	11.2107	11.7171	13.9055
17.9311	12.1812	11.6404	14.8673
17.9189	11.9407	11.681	14.0197
17.1472	11.797	10.8928	14.8517
17.8159	12.0316	12.3545	14.8281
18.0308	11.9523	11.6564	14.9222
18.2567	10.4525	10.2181	15.1105
17.1973	11.7636	11.1312	14.4524
17.0933	11.3244	11.6093	13.9811
17.3845	10.425	11.0837	14.5583
17.2573	10.7001	10.7557	14.3056
16.7147	10.6265	10.6182	14.0539
16.1056	10.6668	10.6066	14.6003
17.2592	11.3312	10.8647	13.8822
16.9157	11.3701	11.1677	14.2559
17.2894	10.1361	11.2645	14.4911
16.8585	10.4322	10.3463	14.5439
16.5716	11.5147	11.0251	14.0851
17.2517	11.2794	10.2914	14.665
17.3454	11.4811	10.4633	14.58
18.8107	11.3988	10.346	13.781
18.6174	10.4657	10.2963	13.3271
18.0395	10.6357	11.5245	13.7592
17.4414	9.81573	10.3465	14.3067
17.5714	10.0491	11.1864	15.1796
17.0635	11	11.0888	14.6109
17.7995	11.362	10.2823	15.6166
17.1981	10.8581	10.6232	14.3403
16.2988	10.6682	10.4542	14.1713
16.4063	9.70997	10.1536	14.4105
16.613	9.81153	10.2531	14.1303
17.2822	10.8415	11.7877	14.4249
16.7726	11.2174	10.4834	12.8428
17.3484	10.4406	11.112	14.4321
17.6865	10.9883	12.6873	14.5067
17.9051	11.3571	10.4334	15.0413
17.6387	11.2714	10.7532	14.4808
17.232	10.7447	11.0285	13.4779
17.359	12.2525	11.2057	14.5952
16.3851	11.2557	10.9427	13.5415
17.3012	10.6735	10.4946	13.8155
17.0735	12.242	11.3892	13.8666
17.142	12.5482	11.7298	13.343
17.0173	12.5006	10.7169	13.7936
16.9058	12.676	11.4794	14.8809
16.3724	12.833	10.6531	13.9784
17.2091	13.1878	11.0013	13.7092
17.9753	11.9998	10.4293	14.6447
18.2145	11.9563	10.7939	15.3419
16.98	12.0058	10.4877	14.9701
17.4958	12.1504	11.5449	14.705
16.8773	11.7181	11.1	14.3658
18.0213	11.5749	11.7814	14.3395
18.5957	11.1388	12.0604	14.1289
16.5803	12.0346	11.1251	13.8538
17.2775	11.3753	10.3492	13.7742
17.5548	12.7275	11.05	14.607
17.1318	11.8388	11.5777	14.1509
17.1353	10.4987	10.8988	14.0907
17.8059	11.3044	12.355	14.8081
17.9392	11.7442	11.206	15.1446
17.2141	11.552	10.351	13.7958
17.624	11.0634	11.7259	14.0799
17.6919	11.7161	11.6841	14.8436
17.1432	11.803	12.0175	14.3866
16.8396	11.7201	11.4949	14.4618
16.9717	12.3799	11.2851	13.7737
17.7903	11.4641	12.4356	14.3207
17.4269	12.1942	11.7332	13.8784
17.6851	11.843	11.3706	13.0269
17.8653	11.777	12.7368	14.5041
17.5409	10.9021	11.6095	14.9207
17.766	11.1103	10.9888	14.2517
17.2363	10.3497	11.0471	13.4257
16.1837	11.1933	11.8544	15.1305
18.0796	11.0226	11.422	13.5485
17.7617	10.6866	12.369	13.3378
17.1711	11.4661	10.8081	14.1248
17.0881	11.427	11.6512	14.5721
16.502	10.5563	11.5161	13.9276
16.9593	10.8833	10.1058	13.9998
17.2171	11.8019	10.8424	13.6987
15.5957	10.5706	10.9282	13.6379
17.4667	12.2905	11.103	14.0221
16.5224	11.7984	10.0838	14.4078
16.8263	11.6343	10.5187	14.8123
16.5056	11.2106	9.55652	14.4886
16.5712	9.92512	10.0264	14.2428
16.7562	11.3742	10.1399	15.4832
15.7979	11.5514	10.3449	14.6114
16.4233	12.3682	10.0949	14.7029
16.6204	11.5139	11.3071	15.6414
16.0637	11.954	10.0701	13.7737
15.6578	12.04	9.88353	13.5786
17.1343	12.145	10.5368	15.1192
16.0024	11.1818	10.4716	14.5397
17.4125	11.2529	10.3889	13.7994
16.9543	12.0557	10.1746	14.7336
16.1214	12.7637	10.548	15.3012
16.6581	11.7551	10.6183	14.3057
17.2795	12.7993	10.3353	15.3757
16.6788	12.258	11.6686	13.8645
16.9593	11.5316	11.1372	14.5579
16.9586	10.5389	12.4474	14.2577
16.9141	10.7747	13.1001	15.6627
16.5532	10.0519	11.1005	15.0986
17.5965	12.0261	11.7318	15.4438
17.2003	12.199	12.5739	15.1061
17.2922	11.1569	11.4535	15.1993
17.9659	11.3542	12.3678	14.7032
16.9724	11.6652	11.6947	14.1424
17.9782	12.0575	12.0784	13.652
17.0088	11.7836	11.8807	13.6443
17.9723	10.6074	11.4138	13.4412
16.5556	11.5718	10.6005	14.5182
16.6197	11.659	12.0373	12.949
16.5505	11.9289	11.3665	13.5256
17.2137	13.5038	11.4125	13.8209
16.641	12.0675	10.4952	14.316
16.4812	11.7097	11.8094	13.7629
16.8859	13.2571	10.945	14.4871
16.1075	12.2363	12.0609	13.835
16.5214	12.9064	10.5237	13.9495
16.6072	10.9045	10.7135	13.6929
17.1537	13.1612	11.8416	13.7596
17.1435	11.4629	10.4737	14.8632
17.2034	11.911	10.6647	15.3735
16.607	11.2705	10.9709	15.243
17.1163	11.0832	11.2793	15.1637
17.1062	12.4895	12.0388	14.4348
16.5674	12.2947	11.9363	15.806
17.3386	12.5273	10.9669	14.6621
16.7052	11.3262	12.0757	13.7885
17.1838	12.0123	11.3481	13.1977
16.4088	11.6403	9.68543	14.3293
16.4803	12.4578	11.3996	13.4523
17.6564	12.3759	11.2172	13.1082
16.2991	11.2142	10.8716	13.5568
17.6386	11.5922	11.0086	14.1351
16.9324	12.6696	12.2018	13.5964
16.9195	12.5428	10.9832	12.9404
17.3689	12.5957	12.0386	13.5908
17.0515	12.6126	11.876	13.8862
16.9077	11.8786	10.8639	14.4536
16.8227	12.1499	11.3609	14.3143
15.6682	10.2581	11.83	14.5425
15.86	10.808	10.8453	14.4764
16.057	12.2508	10.2636	14.287
16.3974	12.5008	9.65718	13.6745
15.859	11.5078	10.8066	13.2307
15.9505	12.1992	11.4717	12.9166
15.8079	11.4844	11.7524	12.3342
16.9913	10.9363	12.2663	13.0921
16.3961	11.7871	11.8447	12.8664
16.1943	11.9446	11.6255	12.5006
15.9441	11.7666	11.7281	13.0323
17.093	11.9961	11.0671	12.086
15.3957	10.9708	11.7142	13.5454
16.1316	12.751	11.3607	14.0749
15.9228	11.3525	10.812	12.9272
16.0362	11.7357	12.1596	14.1896
16.4575	12.3145	10.3226	12.1478
15.0428	12.4767	11.9483	13.2204
16.1395	11.4877	11.7796	11.6019
15.7175	10.919	11.5203	13.5966
16.0056	11.6676	11.2628	12.883
15.7169	10.9369	10.5033	13.0998
16.9076	11.4646	10.4218	13.0841
16.2093	10.9287	11.0566	13.7416
16.5293	11.5974	11.2024	13.5488
16.2222	11.7139	10.7011	13.9227
16.46	11.6389	10.546	12.3051
17.1516	12.0934	11.7617	13.4232
16.1871	11.2359	10.8796	13.5758
16.0586	13.032	10.8811	13.1302
16.6925	13.1315	10.8181	13.779
16.0868	12.0285	11.9503	12.553
16.0091	12.1098	11.2111	12.2815
16.74	12.6128	11.0903	11.4499
17.126	12.4632	10.7855	13.6413
16.2908	12.4275	11.1323	12.8748
16.2798	12.3341	10.6052	14.0703
16.557	11.7861	11.7477	13.0395
16.5237	12.337	10.3951	13.4314
14.7716	13.2777	10.7145	13.3634
17.1516	12.5777	10.5474	13.7042
15.8887	11.7116	9.63476	13.7151
16.2735	12.1523	10.0608	12.7041
16.5247	11.725	10.3334	13.9738
17.8953	11.6443	9.81466	13.6283
16.7263	12.7847	11.7091	13.3303
16.6977	11.7393	10.5688	13.733
16.3517	11.2722	10.088	13.5428
17.1744	11.3084	10.7338	13.9456
15.9605	11.8887	9.84852	13.6816
15.2033	11.903	9.80825	14.0009
15.0327	12.0784	11.2536	13.5412
17.1304	11.8299	11.3185	15.0318
16.8131	11.7068	10.0336	13.4239
16.4254	11.3615	9.81901	13.9905
15.8012	10.9513	11.034	13.51
16.4254	11.5243	10.5591	14.9872
16.8761	11.8606	11.3253	13.9701
16.8139	10.5783	11.5307	13.929
16.0139	10.9432	11.1328	14.128
16.3094	11.7241	11.4611	13.7142
16.5326	10.7875	11.6462	13.6293
15.5736	10.8816	11.8231	14.1305
16.5263	11.3411	11.6254	12.7864
16.0037	10.9241	11.6022	13.1573
17.5412	11.2803	11.008	12.7727
17.0364	11.4403	11.601	14.3426
15.794	10.5302	12.2301	13.5449
16.8086	11.1474	11.7579	12.3473
16.357	12.0984	11.7923	13.7969
17.0468	10.1322	10.9831	13.8997
15.381	11.5947	11.5882	13.5559
16.399	10.8585	11.9098	13.8282
16.1338	12.6107	11.7818	14.327
16.2851	11.8552	11.9328	13.6408
16.7093	11.7835	11.3584	14.1551
15.9432	12.0056	11.7692	13.9407
16.7697	11.8026	11.4761	14.5904
16.2611	11.8485	11.8444	13.3494
16.2617	11.8359	11.7721	12.2064
15.5282	11.7008	11.7013	12.0939
16.945	11.0877	11.2353	13.3839
16.4385	11.1661	11.7495	13.0266
17.6559	12.2373	11.8889	13.1143
17.0667	12.285	12.4969	15.1345
18.497	12.4744	11.9401	12.9684
17.5599	11.8968	10.4349	13.2399
17.5308	11.429	12.3395	14.7132
17.0503	11.3598	10.5701	14.0038
16.7314	12.1602	10.887	13.418
17.6627	11.8602	11.1894	14.5415
17.4505	11.5979	10.6741	14.1596
16.8235	11.5749	11.1889	15.0164
17.0675	11.7055	11.3076	14.3593
16.9876	12.1	11.1891	13.3041
16.7772	11.363	10.8213	14.1382
17.3009	10.7276	11.5374	14.3665
16.722	11.5371	11.1781	14.6663
18.0679	10.8857	11.0832	13.7777
17.7658	11.4943	11.4797	13.7802
18.0921	11.1605	12.502	14.0421
17.713	12.0056	10.952	14.8783
17.3095	11.4003	11.2925	13.17
17.003	10.9567	11.5221	13.6756
15.8253	12.4592	11.438	13.297
15.4386	10.52	11.3285	14.0049
16.6953	11.3646	11.4585	13.4337
15.4553	11.0437	11.116	14.1518
16.2365	10.9731	11.6404	14.5284
16.9585	11.7386	10.8651	13.5997
16.8276	11.1494	10.3675	13.3609
16.5695	11.1069	11.4238	14.636
16.5396	12.1556	11.04	13.4884
17.6709	11.3719	10.6181	13.2498
17.2434	10.9271	11.4192	12.9324
18.0115	11.8256	11.1072	14.0942
17.7642	12.5551	11.6064	14.4814
17.5173	11.993	10.8942	13.0373
17.5807	12.6579	10.0661	14.1947
16.2623	11.1724	10.4354	13.7696
17.0895	12.1907	10.5	13.7721
17.4869	12.0705	12.0841	13.4068
17.0937	10.8323	11.378	11.8874
17.2617	11.2101	10.9292	12.5572
17.4602	12.2555	10.2656	13.2217
16.8547	12.2871	12.3018	12.7616
17.501	12.7037	10.5549	12.658
17.085	12.3189	10.8622	13.8391
16.7511	12.7095	11.3416	14.3273
16.3009	12.2144	10.6845	13.8481
16.1903	13.1665	10.3567	13.6821
16.8443	10.679	10.9783	13.6698
16.7561	11.146	10.5103	13.188
17.3119	12.4249	10.546	12.663
16.4495	12.0459	11.2774	13.228
17.1158	11.4751	10.9824	11.6447
17.145	12.4474	11.7313	11.4841
16.7346	12.79	11.6166	12.583
17.1661	11.4972	10.9782	12.5704
16.0824	11.9333	10.7896	13.0868
16.4352	11.2991	11.5192	12.6642
17.9967	11.7736	11.2794	12.0552
16.5976	10.9064	11.6286	12.8869
17.3131	11.7778	9.8561	13.0158
18.0031	11.5132	11.3765	12.0895
16.5119	11.9529	10.8441	13.4629
17.078	11.4345	10.7182	13.512
16.6423	11.2051	11.1382	12.9399
17.6758	9.78076	10.8598	13.8849
17.1946	10.9032	9.20991	14.1547
17.3788	11.4831	10.0461	13.9671
17.0429	10.5081	9.33282	13.4103
16.8093	11.3318	10.0015	13.8455
16.9595	11.6029	11.5381	13.1659
16.9027	11.7751	11.5601	13.2291
17.6846	10.6904	9.91731	13.3965
17.1066	11.5569	9.60699	13.0773
17.9678	12.5726	9.79054	13.1837
16.088	12.868	10.9714	12.9684
17.6906	11.572	9.94583	13.2964
16.7782	11.2726	10.2368	13.8284
17.0847	10.9739	10.2543	14.5564
17.4788	10.5435	10.256	13.3326
17.3302	11.071	10.4282	13.3092
18.67	10.6489	10.2037	13.4675
17.2623	9.90398	10.2506	12.7628
17.0022	10.9908	9.60428	12.2941
16.5092	10.6607	9.54882	13.1968
16.629	10.8407	9.71315	12.5164
16.5077	10.1515	9.57608	12.3487
17.4773	10.5661	9.76219	12.6626
17.5283	10.3861	10.8932	13.1636
16.8304	10.9661	9.8351	13.3851
17.3496	11.0086	10.1555	13.3785
16.2877	11.1757	9.81717	13.7362
17.384	9.49847	10.2614	13.3182
16.9553	10.1251	9.4483	12.5837
17.8003	11.1974	10.586	13.5394
17.2505	9.5962	10.2751	13.343
16.4851	10.4181	9.87667	14.0474
17.658	10.692	9.85949	13.0327
17.8588	11.5098	9.70384	13.6254
18.5365	11.7092	10.2727	13.4672
17.2929	11.5583	9.69974	13.1195
17.524	11.4049	9.3579	13.7938
17.4162	12.2337	11.2734	13.6858
15.3991	11.3004	10.2009	13.8025
16.8394	11.0046	9.69317	12.35
15.778	11.328	10.0178	15.168
17.4315	10.4636	11.3733	13.672
16.612	11.1621	10.6349	14.9213
15.3911	10.6578	10.768	13.5239
16.6904	10.1486	9.62566	13.7439
16.2168	10.8139	10.0366	13.5437
15.2172	10.2293	10.5203	12.8618
17.0416	10.7175	11.1235	12.9003
16.1943	10.3774	10.4837	12.9887
16.5724	10.9507	9.76241	12.9134
17.1481	9.66319	11.1836	12.6013
17.1728	10.7941	10.9517	13.0899
16.4038	12.6913	10.2609	13.4303
15.4567	11.0975	10.7266	14.0138
16.986	11.4472	9.69267	13.3004
16.7522	11.1038	10.5245	13.7883
16.6157	11.3994	10.7412	13.1603
16.1904	11.5357	10.3495	13.6145
15.9881	11.4693	10.0695	13.0645
16.7611	10.7845	9.69172	13.1209
16.1033	10.4702	10.1676	13.6235
15.9364	10.665	9.70964	12.6157
16.7871	8.35251	10.2881	12.9409
16.9309	10.0993	10.619	12.1052
16.0403	9.58785	10.8619	12.8837
16.1659	9.8802	9.84472	13.1893
17.4287	10.3732	10.9751	12.0248
16.2846	9.36272	9.87347	12.6324
16.0651	11.3337	9.72061	13.445
17.0086	10.5214	10.8048	13.8959
16.6661	9.14105	10.0747	13.7584
15.8229	9.53013	9.75139	13.5694
16.0451	9.53705	9.30753	12.5305
16.1483	9.98477	9.60834	13.7853
15.7157	9.50466	9.80771	13.113
15.8733	9.40378	9.019	14.7609
16.1346	10.0895	10.1192	14.1023
16.7531	10.987	10.5571	14.3735
16.2211	10.6858	8.50751	14.69
16.8799	9.40399	9.716	14.1273
16.0359	10.8875	9.26072	13.882
16.8013	10.8705	9.11959	15.6036
16.2306	11.037	8.8586	14.0726
14.5341	10.4658	8.51771	14.5148
16.6743	10.6891	9.78452	13.7826
15.4009	12.0202	10.5767	14.5905
15.4239	11.4684	9.75214	14.237
16.1591	11.3956	9.59928	13.8277
16.1029	10.3146	10.3081	14.4577
15.754	10.4456	10.3748	14.9057
16.2218	10.3012	10.2915	14.6903
15.2431	9.90759	11.9334	14.5462
15.3874	10.1525	10.7262	14.4676
14.723	10.3828	10.6726	14.3254
15.9612	10.4479	10.3061	13.3204
16.2156	11.3694	10.9377	15.1285
15.3429	9.6605	11.3246	13.62
16.5259	9.81378	11.5008	14.0821
14.9775	10.0085	10.9163	14.1024
16.1112	10.2026	10.7885	13.5905
15.0754	10.1697	11.1262	13.789
16.4104	11.1649	10.7557	13.6746
16.411	11.1766	10.3025	14.191
16.8552	11.3926	10.8464	13.7094
17.0792	9.76743	11.2012	13.8766
16.5285	10.8809	11.7545	13.7412
17.9923	11.2079	11.7663	13.0159
16.7852	10.5229	10.8068	12.971
16.4612	11.2405	10.9592	11.7461
16.8495	9.83741	10.4003	12.854
17.6401	10.5762	10.4608	12.419
16.6683	11.0194	9.8829	13.6197
16.6466	10.1255	10.9773	14.2531
16.6768	10.4115	10.248	13.7486
17.6785	10.9227	10.8381	14.217
17.5111	10.8448	10.0416	13.4232
17.3888	11.0441	10.1938	14.4135
15.9667	9.44597	9.76636	15.4891
16.0842	9.64197	10.8507	14.8323
16.411	10.3006	10.5887	13.9226
16.4928	10.4268	10.6168	13.4473
15.8723	10.988	9.93161	13.9978
15.7038	10.8052	10.4868	14.3014
16.2893	11.504	10.9974	13.9369
16.2513	11.4812	10.7673	13.997
16.6473	11.3531	9.55788	13.5995
17.2003	10.5671	10.7884	13.2491
17.6009	9.78858	11.2528	13.9286
16.8189	10.9186	9.69636	14.1702
15.4746	11.5163	9.37915	14.0263
16.8341	11.8424	10.7769	13.4898
16.5456	12.151	10.2892	13.7781
16.8227	10.3444	10.3147	13.4264
17.0422	10.2559	10.4498	13.5408
16.5587	11.8307	10.8156	13.4616
17.4208	10.9704	11.2484	13.8877
16.5111	10.3678	10.7981	13.7297
17.7123	10.7366	10.1067	13.2367
17.9326	11.1171	11.0387	12.9567
16.1746	10.6198	11.3498	13.5851
17.2283	11.5824	11.2629	13.4221
16.2093	9.71362	10.0627	13.7908
17.2864	10.5916	10.218	14.2621
17.0129	10.5936	10.6642	14.1469
17.3511	11.0388	10.9922	13.7642
17.8835	10.2952	10.6658	15.0839
17.4144	11.2113	10.6983	13.4578
17.6465	11.5273	10.3853	13.3629
17.5311	10.8185	11.147	14.6517
17.5474	10.7113	11.1578	13.6691
16.5958	10.0072	10.3244	13.5799
16.5268	9.68188	10.6196	13.2794
17.2877	10.9901	10.6301	14.1379
16.4276	10.0734	10.8716	12.8524
15.5716	10.3366	11.3981	13.4392
16.6963	10.3535	10.5202	13.0991
16.8917	10.658	11.2522	13.118
17.4028	10.649	10.2958	13.3541
18.2798	11.7096	10.3371	14.4968
17.0148	10.8138	10.9451	14.1675
16.4855	10.247	11.0042	14.487
17.1442	11.349	10.1799	13.3641
17.206	12.0061	9.85029	15.1132
16.3415	11.2274	10.602	13.7031
17.1738	10.8619	9.40118	14.7644
16.8039	11.4486	9.75567	14.5709
17.3609	11.3975	9.80268	13.8161
17.9414	11.3138	9.84334	14.9548
16.2838	11.1157	9.59454	15.8431
16.3602	11.6726	10.1223	14.3874
17.9926	11.2394	9.8911	14.5653
18.076	10.8303	10.1792	14.7259
17.0456	9.20077	10.493	14.6524
17.3068	10.4855	10.2799	14.73
16.5119	10.9131	10.3467	14.5686
17.1686	10.97	10.0763	15.0335
16.0945	10.5489	10.5698	14.1618
16.7284	11.9104	9.88815	14.5466
17.1572	12.1749	10.6078	13.4146
17.4416	12.5913	10.5057	13.3186
17.9254	10.8627	9.63198	13.4986
18.1945	11.7834	10.0997	13.5563
17.3576	10.9572	10.6442	14.5331
16.9405	10.5246	10.6496	13.7866
18.0375	12.0915	11.1529	13.8867
17.4315	10.067	10.6867	14.6269
18.1001	10.3581	11.1329	14.8591
16.4366	10.7306	11.3875	13.7228
17.7062	10.2559	11.6377	13.9471
16.2415	10.7644	11.7368	13.4513
16.4983	11.3066	11.169	12.9691
15.4148	10.7498	11.2617	15.6013
16.2282	11.4731	11.7658	14.9206
16.4059	11.257	10.9469	13.9208
15.0049	10.2915	10.579	13.0634
16.8783	10.8633	10.6269	13.9615
16.9525	10.8415	11.4154	14.4449
15.8153	11.2156	11.3971	14.0973
15.7346	11.4838	11.5494	14.9438
16.9982	10.4336	11.2383	13.6293
16.5772	10.5343	11.5484	13.8763
16.5275	11.8841	11.2949	14.5367
17.163	11.4491	11.5336	14.6116
18.2966	12.0711	11.8867	14.6939
16.7383	11.533	11.5978	14.5262
17.3573	12.2101	10.7934	14.4831
16.4018	10.868	11.0801	15.2416
16.6133	10.7834	11.4146	14.1252
16.3063	11.3299	12.3896	12.8408
18.5801	12.0372	11.3639	12.6094
17.8123	10.5716	11.2681	13.4527
18.5256	10.2981	11.311	14.5233
17.4361	11.2911	10.4654	13.4398
16.5246	10.9086	11.2381	13.5657
19.1284	11.792	10.6923	13.4068
17.1383	13.195	10.6063	13.76
18.1262	11.2308	11.0977	12.9255
17.6297	11.6947	10.9095	12.428
17.7369	12.2851	10.5637	14.0397
17.5053	11.3501	11.212	14.0348
17.6665	12.8051	11.3672	14.7595
17.3973	12.0279	12.0256	14.3459
17.3873	11.7177	11.7394	14.0526
17.7449	11.8003	12.3774	15.2314
17.9642	11.359	10.5259	13.1795
17.9242	12.0006	12.611	13.0117
17.7595	10.8593	11.2855	13.9461
17.2868	10.6853	11.575	13.2534
17.0721	10.6715	11.1635	13.7691
16.1201	11.8788	11.9161	13.6832
17.9221	12.3233	11.014	12.9393
17.5266	12.1456	13.6257	14.1612
16.5955	11.8519	11.9006	12.6617
17.0751	12.2306	11.0528	13.7448
17.0546	11.1844	11.4464	13.1397
16.2101	10.9097	12.3215	14.35
17.2485	10.395	10.7854	13.1488
17.4548	12.3366	11.1333	14.712
17.3175	10.4461	11.6489	14.0107
18.1966	11.0105	10.8718	12.6705
17.8479	12.2486	11.2242	13.3132
17.7749	10.8881	11.2037	12.2173
18.3034	12.1362	10.4036	13.273
17.5939	11.5634	9.26087	13.4631
17.1868	10.0258	10.9391	13.2427
18.5673	11.7811	11.3708	12.7849
16.3195	11.7574	11.349	13.3176
17.8449	11.4744	11.493	14.6999
17.6624	11.3906	11.9391	14.2053
17.3903	10.4126	11.6528	14.1734
18.0464	11.9875	11.2324	13.8358
17.9847	11.1325	12.1206	13.9865
17.4432	12.2132	11.1212	13.9333
15.9515	11.4293	12.2913	14.1649
16.4904	11.7056	12.3857	13.8006
17.1188	12.1528	12.2868	12.2922
17.8317	10.5391	11.6439	14.5258
16.2717	10.911	11.787	14.015
17.133	11.4217	11.2459	12.9398
17.2741	12.5159	11.4121	13.9052
15.507	12.2117	11.841	13.4258
15.6656	12.1813	11.2688	13.6655
15.9217	12.9965	11.746	13.4693
17.195	11.8839	10.82	12.5342
17.6746	12.2457	10.9849	12.7065
17.1121	12.3573	11.2376	13.6906
15.9313	11.7532	11.7941	14.7451
17.548	11.5056	12.5582	13.2254
17.3154	11.2324	12.2611	14.3019
16.2696	10.9957	11.8756	12.252
15.7445	10.1263	11.7238	13.0868
16.5864	11.5229	11.2906	13.8645
16.3215	10.8469	12.3321	13.0387
16.1185	10.3559	11.9737	13.4465
16.3614	10.9299	11.7622	12.1613
16.1002	11.2249	11.9781	13.9845
16.3685	12.3639	11.7404	14.2838
16.0979	12.062	11.4941	13.3935
16.4999	12.6292	11.723	12.7881
17.0738	12.3152	11.9087	13.4955
16.0569	10.9609	10.9955	13.1865
16.5487	12.2131	11.5485	12.8543
17.3074	12.4911	11.1452	13.6928
17.2936	12.7993	12.6619	13.0765
16.8369	11.9892	11.74	12.6489
16.2289	11.9313	11.6462	12.8278
15.5384	11.5971	11.4034	13.8162
16.3333	11.5862	11.3304	12.8067
16.5915	12.3881	11.2413	13.6446
16.0553	12.1692	11.9947	13.9299
16.1315	12.0361	10.962	12.5856
16.5607	11.8796	11.6837	14.4149
16.4171	12.1245	11.7475	12.999
16.3405	13.0623	11.4179	14.0089
16.2939	12.4024	11.1254	13.7995
15.2643	12.1358	11.9846	13.3146
16.664	10.8152	10.9106	14.4042
17.8848	12.2722	10.6381	12.4253
16.2903	11.8213	11.7721	12.4973
15.9824	10.5159	11.9391	13.2979
16.5158	10.8725	11.7996	13.2787
16.2989	11.5333	11.5547	13.1801
15.0809	11.2288	12.2597	13.201
15.8173	10.6592	12.7096	14.2649
15.0344	9.78228	11.8646	13.0581
15.7531	11.9371	11.5948	14.0013
15.6496	11.6439	11.4259	13.5409
15.792	11.4296	12.7035	14.4505
15.4592	10.5227	12.6214	13.7254
15.2993	9.71403	11.9231	14.2026
15.2572	10.1705	12.7872	14.1985
15.9561	10.988	10.8591	12.8749
16.5311	10.1811	11.6578	13.8135
15.0563	11.276	10.9504	12.5852
15.7768	11.6118	10.9143	13.1951
15.326	9.94395	11.0778	13.5428
15.3064	9.6135	10.5791	12.2857
15.7565	9.60068	11.0725	13.6646
15.4053	9.44668	11.7963	13.9241
15.2792	10.5814	12.2565	14.2158
13.8462	9.9549	12.597	14.4401
14.6968	9.30291	11.9254	14.0599
15.0048	10.5189	11.828	13.8029
14.6713	9.94518	11.6212	14.4973
15.0579	10.3947	11.4281	14.0239
15.0147	10.086	11.0751	12.7642
16.3001	11.038	11.6994	13.0033
16.0983	10.6325	11.4178	13.5728
16.2225	10.1528	10.9345	13.5737
15.1056	10.4655	11.5225	13.8179
16.0872	10.8979	11.0213	13.1561
15.3334	9.89914	12.0579	14.0505
15.5318	9.47222	12.4257	14.1862
16.138	10.3173	10.2516	13.0145
15.4134	11.2574	12.4032	12.7237
16.1979	10.1405	11.747	13.3706
15.2611	10.4406	12.1002	12.9696
16.6192	11.0035	11.6416	12.8716
15.9549	10.243	11.6832	13.4201
16.7298	10.9156	12.0964	13.6482
16.2288	10.5972	11.1633	13.9736
16.9062	11.3082	11.5374	13.6717
17.3493	11.0659	10.9462	12.224
16.7288	10.6706	11.6724	12.7308
17.0991	11.1837	11.7518	13.0012
17.5908	9.62032	12.4451	12.6375
17.1505	9.80906	11.0935	13.3672
17.1002	9.54532	13.1245	13.7267
17.7924	9.90386	11.1331	12.8009
18.1931	9.97909	11.5373	13.4903
18.106	9.78853	11.9857	14.6219
17.2294	9.65737	10.9084	14.103
17.833	10.3983	10.2097	13.365
17.8917	10.4173	11.4617	13.8337
16.9418	9.38485	11.8071	13.4691
17.2771	10.9173	11.4591	14.6227
16.9103	9.88393	11.5873	14.3047
17.6774	10.7533	11.4929	14.2423
17.2716	10.4772	11.4426	14.2651
17.9992	11.6226	11.6917	13.8848
17.2334	11.7343	11.0876	13.6179
18.0878	11.2287	11.1033	13.1107
17.911	11.3028	11.4695	13.5714
18.0392	11.2737	10.9814	12.4489
17.8237	11.1697	12.3392	12.7747
16.8883	11.6501	11.5485	14.046
16.5046	11.3783	11.4457	12.7269
16.9986	11.595	11.5162	14.5272
16.9606	12.1506	11.0267	13.1241
16.3293	12.8922	11.2783	13.9455
17.4655	12.1759	11.5808	13.5984
17.002	11.833	11.9289	13.9059
17.325	11.1819	11.2728	13.9316
17.5484	10.8097	10.3777	14.4949
17.2237	11.4642	10.5741	13.0191
17.6444	9.69492	12.2931	13.6266
18.3774	10.2065	10.7233	13.5563
17.5782	10.8196	10.1747	14.2286
17.251	11.0199	11.4579	13.8762
17.3169	10.969	11.4201	14.0691
16.9792	10.9675	12.17	15.0506
17.1323	10.8444	10.2546	13.1976
18.5922	9.63909	11.3785	14.7305
17.1582	10.0461	11.0307	14.5184
17.4547	9.88672	11.5181	14.8112
17.9347	9.73754	11.7071	14.2733
16.1631	10.7437	12.5043	13.8764
16.691	9.30315	10.8825	14.0079
18.3209	10.9732	12.4102	14.1306
17.4088	10.4886	11.2128	13.0783
17.2212	10.7624	11.8855	15.1658
15.6959	9.42386	10.8115	13.3402
15.8808	11.3202	11.0918	14.9311
16.6117	11.4927	11.9578	14.1478
16.0544	10.0189	12.3101	14.9861
16.2643	11.3404	11.5382	14.8101
16.9139	11.0535	12.9999	14.5028
15.3532	10.5615	13.2189	14.2609
17.0816	11.2909	12.1377	13.2277
17.7431	9.6505	12.3174	14.379
16.7279	10.8301	12.6091	14.1626
16.3143	10.9882	12.1305	14.1632
17.3304	10.7395	11.683	15.114
16.6551	10.2217	11.9475	13.5269
17.3787	11.1105	10.8055	13.2694
16.2018	11.1176	11.8529	13.55
16.4379	10.6186	12.195	13.6848
16.404	9.77958	12.1774	12.5251
16.9499	10.5332	10.8358	14.2902
16.3218	9.9685	11.9839	13.9544
15.6771	10.3033	10.664	15.0061
16.2341	11.0291	10.9388	15.664
15.7254	10.6138	10.9567	15.5303
15.8905	10.7511	10.9183	15.4084
16.7036	10.6724	11.4932	15.1822
16.3958	10.9985	11.5977	13.8893
15.9465	11.8468	12.396	13.6886
15.3397	11.1227	10.3531	13.6703
15.316	9.75891	10.8965	13.5658
16.4688	10.9287	10.9909	13.8288
16.0154	11.1381	11.6024	13.8779
17.888	11.3421	12.1281	15.0854
17.0633	10.1562	12.1583	14.5316
17.1199	10.6918	12.0616	15.1344
16.9255	11.3446	11.4985	15.0703
16.476	11.1871	12.2553	14.9293
16.6918	11.4212	12.2759	13.5902
15.5902	11.668	11.7461	13.5055
14.4524	11.2442	11.5596	14.6316
15.7488	10.7491	10.6248	13.7943
15.4823	10.7517	12.4071	14.3029
16.5894	10.8854	11.6202	15.05
17.1294	11.4929	12.2351	14.4981
16.2456	10.4901	11.7925	15.2739
17.0779	10.3189	11.1611	14.4496
15.6445	9.102	13.1251	15.5827
16.787	10.5466	10.6976	15.0216
16.317	11.4014	11.1231	14.2516
16.0829	11.8945	11.4177	13.8307
16.0012	11.1643	11.0181	14.5018
16.5577	11.3643	10.8409	15.3814
15.9963	11.6599	11.6596	13.9712
15.9199	10.9445	10.4725	14.5921
15.878	10.9085	11.4799	14.8275
17.05	10.34	11.8432	14.373
16.835	10.1297	11.4575	13.0005
17.1109	10.335	11.3084	13.3259
18.0037	10.878	11.0852	13.1817
17.4412	9.27362	11.7277	13.3525
17.3122	8.5386	11.8516	13.6427
16.6993	9.90841	11.6864	14.2203
17.3422	10.8835	10.7623	13.998
17.1659	9.68078	11.8372	13.6331
16.7393	10.4833	11.5287	12.7394
16.8884	10.3704	10.4635	14.1726
18.195	11.356	11.3787	13.0213
18.004	10.6256	11.3489	13.5718
16.4616	11.007	12.2511	13.6528
15.798	10.8266	11.7499	12.7325
15.8446	10.5921	10.5168	13.1759
15.8176	10.3882	11.6327	13.0999
16.7111	9.64533	10.1425	12.3194
16.1334	9.73932	11.7695	13.1851
15.7459	10.6621	10.9704	13.7119
15.2118	9.57366	10.8854	14.0687
15.6265	9.75984	10.0068	13.9437
15.1271	9.74767	11.1882	13.7582
15.2962	9.59267	10.8496	12.5177
16.2779	9.33689	10.9162	12.5007
16.7471	9.41147	10.3922	13.4307
15.6721	10.2561	11.0986	14.1251
16.4343	10.0055	11.0629	14.186
16.8204	9.07539	11.4621	12.6637
15.1689	9.64532	10.68	14.2761
16.0662	9.22875	11.0016	14.1119
16.3767	9.68518	11.5182	13.7762
16.8233	10.0243	11.6555	14.1545
16.575	9.66603	11.535	14.5721
16.44	9.91772	11.4277	14.7035
16.2386	9.24363	12.2672	14.4211
16.5594	7.84314	12.2557	14.5171
17.0647	9.38309	12.1956	13.1521
17.1314	9.39616	10.9194	13.2978
16.3192	9.13565	11.9371	13.5686
15.2398	10.0564	11.8902	13.9185
15.7775	10.4456	11.5112	14.2954
15.9153	10.9007	11.9126	13.4272
15.8463	9.78693	11.4262	14.3046
15.6669	10.4765	11.3481	12.582
15.3239	9.82212	11.4536	14.2664
15.9458	9.88522	10.9753	13.0318
15.764	10.2008	11.3316	14.7808
16.2842	9.98915	11.1185	14.58
15.5633	9.75067	10.6202	13.6728
16.1161	11.2784	11.1582	13.5657
15.0824	9.92945	12.1517	13.8751
15.5829	10.3967	11.9819	13.7265
15.9549	9.97974	11.7349	14.213
15.1652	9.97218	11.8392	14.1534
15.5767	10.4722	11.7214	14.2294
15.8372	10.4688	12.7972	13.5889
13.8896	9.68232	12.0814	14.3272
15.9418	10.0107	12.8533	14.6783
14.9322	9.80147	12.3913	15.1058
16.3826	10	11.264	14.9317
15.4482	7.8515	11.5954	14.7215
14.7683	9.09042	11.611	14.594
15.6566	10.5626	12.2841	14.5087
14.9351	9.71127	12.59	14.4641
15.6492	9.42695	13.3943	14.0237
16.4745	9.63249	12.2341	13.9515
16.7966	10.127	11.2889	14.6075
15.426	10.3075	12.2753	14.5191
15.6448	9.62666	11.7707	14.7022
14.9291	9.44315	11.6516	13.6437
15.6635	10.2786	12.1523	13.1176
15.033	9.05396	10.7518	13.7929
15.6493	9.67467	11.5935	13.8213
15.8988	9.51807	11.6461	13.9576
14.6828	9.95405	11.7487	14.1109
16.0057	9.89837	11.4715	13.2678
15.5624	10.6513	11.4	14.8431
15.8125	11.2498	11.1931	13.5394
15.4203	11.9843	11.691	13.8956
15.5496	10.8254	11.3461	13.3589
14.8548	11.1591	10.8031	13.2348
15.2528	10.3694	10.3533	14.0258
15.6918	11.3288	11.502	14.0781
15.9259	10.9193	10.8977	14.1196
14.8154	9.91754	11.6534	13.2295
16.0479	10.6912	12.3189	13.8111
15.0801	10.1251	11.4246	13.8212
14.6745	10.103	11.0808	14.1725
14.4937	10.579	11.0005	15.3621
15.3536	9.63045	12.4629	15.962
15.2006	10.5387	12.0212	14.1581
15.8747	9.84386	11.0996	13.7247
16.0682	10.1041	12.2157	14.3685
16.481	9.2852	11.1583	14.5843
15.6094	9.18086	11.8945	14.7558
14.8186	9.19919	11.7185	14.5537
16.4106	10.6974	11.5283	14.5111
15.4989	9.50198	11.5062	14.9092
16.3941	10.2809	11.4672	15.6034
15.4111	10.0521	12.0622	14.6991
14.3442	10.1149	11.0159	14.7644
14.4169	9.94053	11.9251	15.5601
15.0814	9.5463	12.521	15.2679
15.017	10.2098	12.3591	15.3837
15.0797	10.1046	12.9584	15.0772
16.2671	9.68821	12.8582	16.2789
14.8803	9.87919	12.6894	14.2979
14.8341	10.3849	13.1236	14.0861
15.97	11.1375	11.2308	14.5308
14.7005	11.5691	12.1528	15.4715
15.4473	11.3235	11.0396	15.0419
14.9698	9.99245	11.9203	14.9219
16.1293	9.38612	11.587	15.02
16.9024	10.6965	12.1917	13.7032
16.6313	10.3403	12.0682	13.99
15.147	10.905	12.1678	14.0748
15.5312	9.22417	11.8	14.3958
14.9703	10.9999	11.6614	15.5693
15.2916	10.9447	12.7586	15.1666
15.9558	11.3514	11.5426	14.9601
16.0358	11.2466	12.3732	14.5833
16.5714	11.7649	11.1086	15.1821
15.9081	11.1802	11.2421	14.3842
16.3717	11.6808	11.0956	13.9512
16.3799	10.796	11.9221	14.5075
15.2645	10.4759	12.3262	14.0883
15.035	11.1885	11.7577	14.5566
14.2332	10.0878	11.5045	14.2804
15.617	10.2231	12.2436	15.4563
15.4813	9.9713	12.9842	13.9454
15.3074	10.5517	12.176	13.7882
15.8953	10.9668	11.8899	14.5971
16.3574	11.1695	11.8654	14.8753
15.8562	10.8967	12.2004	14.0617
14.075	11.5224	11.3468	14.1749
15.375	10.4634	11.0092	14.1502
15.8321	10.1607	11.5075	14.2268
15.8979	9.16944	11.7252	13.8525
15.5518	9.57557	12.0527	15.0766
15.4853	10.6481	11.107	14.1502
15.9395	10.7837	11.0474	14.0551
15.0174	9.52028	11.0209	13.6074
15.6949	8.26234	11.1243	14.0878
15.5306	9.20131	11.3057	16.0696
15.1001	11.3646	11.7194	13.5386
15.2445	10.657	11.4687	13.9
15.0806	10.6196	10.6998	14.0288
15.7249	11.7968	11.2925	15.0109
15.8221	10.6604	12.1434	14.8805
14.2187	11.3446	11.847	14.1767
15.2226	10.9959	12.5176	14.6773
15.7991	10.9402	12.6074	13.3264
16.5118	10.9092	11.9444	13.8948
15.2823	10.9846	11.3607	14.1596
15.2157	9.3188	11.056	14.211
15.5404	10.9127	10.5176	12.9048
15.0414	11.2721	10.6539	13.3506
14.6725	10.2244	10.7096	14.4267
15.1539	10.1947	10.9231	14.008
15.596	10.6254	10.6201	14.1689
16.4505	10.5436	12.2728	13.6222
15.6814	10.7749	11.0237	13.7261
15.9137	11.106	12.9057	15.6041
15.8311	10.5439	12.022	13.8858
16.4986	10.4963	11.2174	14.9302
15.9497	10.1433	11.2285	13.939
15.7462	9.52335	11.4051	15.0636
16.6842	10.8667	11.7388	13.6967
15.1195	10.8034	11.5248	13.6444
15.8093	10.2883	11.9965	14.0391
16.2721	10.7387	10.4707	14.0559
15.7678	10.5832	9.16557	14.5123
15.68	10.7614	10.504	14.4797
16.1875	9.67477	11.5653	13.5576
16.4252	10.2126	11.0942	14.7877
17.1693	9.58866	11.0159	14.0488
15.6739	9.31573	11.3525	15.3601
14.757	9.60165	11.3224	14.8516
15.4369	8.89455	10.9574	14.4986
16.3336	9.62753	11.4497	14.2356
16.4584	10.1021	10.3527	14.0645
15.1211	9.54447	11.8011	13.5027
15.5261	9.50051	11.3865	13.2856
15.1807	9.74191	11.2782	13.7964
15.6808	9.93328	10.9663	14.6349
16.6782	10.3242	10.3806	14.7616
15.6894	9.61364	11.5397	15.1248
14.7458	9.94156	11.3716	14.3673
15.5096	10.3148	12.0444	14.263
16.2554	10.1799	11.8401	12.7492
15.5735	9.85443	11.1972	13.7738
16.3396	10.4193	10.3554	14.9705
16.1375	10.2939	11.3127	14.034
15.5379	9.71728	12.7161	14.1222
15.1363	9.60843	12.1916	13.9273
15.8122	9.41743	12.5846	14.3252
15.6715	10.3996	12.107	13.8831
15.5006	8.66717	11.9832	14.4628
14.776	10.6961	11.402	14.4782
15.3661	9.28233	12.0266	13.4936
14.8453	9.77972	12.5565	13.6719
15.7167	10.058	12.2544	15.4219
15.768	9.55425	12.4164	15.6459
14.8736	9.61841	11.2545	15.5855
16.1348	9.65936	11.645	14.7362
16.192	10.5689	10.409	14.1448
16.1051	9.83267	11.2273	13.8317
16.6244	10.3987	10.987	13.4566
15.5245	10.1786	12.0197	13.9959
15.0682	9.33147	11.7118	13.6966
16.2266	9.89625	10.3233	13.5696
17.0273	8.93482	10.3971	13.2754
15.3565	9.83716	11.8676	13.9103
15.8423	10.7888	12.3456	14.0243
16.062	10.0075	10.9433	14.7808
15.1027	9.75383	11.2608	13.9118
16.9087	10.0585	12.2291	13.7842
17.1151	10.5643	11.6383	13.9343
16.2063	10.1009	12.0411	12.7764
15.6056	9.57699	12.155	14.1625
15.2863	9.7503	12.0641	14.9564
15.4562	10.0397	11.463	15.5464
16.1107	9.62	12.2212	14.386
16.2525	9.24111	11.6437	16.1088
15.5752	8.63786	11.0672	15.2624
15.2439	9.58873	11.2102	13.6876
16.0182	9.11941	11.471	14.9918
15.5744	10.7	10.7973	15.4459
15.7679	10.378	11.7495	14.0521
16.4958	10.0217	11.4648	15.7954
15.9299	10.8347	12.9388	15.5862
16.1669	10.8525	10.7477	15.4558
16.3903	10.6944	11.7588	15.445
15.9286	11.23	12.1001	14.8581
15.3443	11.4529	11.2918	13.9865
16.4869	10.674	10.8969	14.6788
15.5235	9.60078	10.6835	13.4897
16.4001	10.5234	10.8592	13.4565
16.5269	9.60843	11.0453	14.002
16.3133	10.1652	12.0923	14.7666
15.7353	9.86609	11.8048	15.2235
17.3341	10.9679	11.0717	13.9504
16.9257	10.095	10.7879	13.6816
16.2947	9.72524	11.4066	13.8557
17.2469	10.2137	11.8502	13.9889
16.1364	9.25726	11.2244	13.2328
16.0948	10.0834	12.117	13.1438
16.0794	10.5605	11.128	15.1986
17.5001	10.6079	11.6345	13.8468
16.5178	9.56478	11.9325	13.9823
16.6864	9.25116	11.3575	14.6332
16.317	10.1639	12.1244	14.8517
16.4377	8.28965	12.1815	14.5561
16.6792	9.20503	11.7884	13.9656
16.5331	9.4034	11.3158	14.6212
15.9895	10.4637	11.2057	15.0744
16.6273	9.46354	11.5003	15.2146
17.3504	11.5514	11.2216	14.6781
16.5804	10.7471	10.7298	14.2069
17.2239	10.5883	10.9699	14.5686
17.566	10.3456	11.3264	14.3804
17.8636	11.1752	10.8124	14.1448
18.8106	11.2277	12.2103	14.5875
16.7905	10.4146	11.8321	13.6689
17.5307	11.779	11.8585	13.2266
17.6844	11.1659	11.2364	14.2673
17.3059	10.2483	11.6584	13.7907
17.2855	11.0192	10.9779	14.371
16.4502	9.41309	11.5116	14.1025
16.9033	10.3083	10.2778	13.9243
16.0359	10.5133	10.5848	13.7153
17.5913	10.5975	10.8995	14.3014
16.7478	11.3991	11.0888	14.4303
16.3063	11.3171	10.6643	13.2987
17.7259	11.2185	12.0479	13.1084
16.1955	9.88579	12.275	13.4733
15.6824	10.9861	10.2713	13.8195
15.9813	10.6889	10.8588	13.782
15.9699	9.96206	11.7091	14.4568
16.556	10.3306	11.7552	13.8148
16.7451	10.4083	11.0851	12.919
16.3344	11.4897	10.637	13.5769
16.1031	11.7299	10.1458	14.0795
15.242	11.107	10.1768	13.9657
15.8877	10.8411	10.0967	14.2891
16.6896	11.3092	9.64581	14.1703
15.4078	10.7619	10.4292	13.8782
16.6103	11.6388	10.2767	13.7893
15.8712	10.1452	10.5265	14.5349
16.1627	10.9351	10.522	13.6037
16.6088	10.5401	10.2377	12.8125
15.9362	10.1011	10.7897	14.3531
16.1829	9.96613	11.5783	14.037
16.3196	9.935	11.0798	14.1316
16.4235	10.4203	10.5722	13.84
15.0811	9.98685	10.2189	14.4494
16.6131	10.6312	10.0756	13.9336
16.3625	10.7363	9.9966	14.4478
16.9958	9.53329	9.97492	14.1344
17.0575	9.56892	10.2403	13.2994
15.7498	10.515	8.785	13.3123
16.2433	10.4671	10.6123	14.781
15.6844	11.715	10.331	14.0229
16.4511	12.1181	11.287	14.6199
16.2748	11.024	10.2315	14.4702
16.3072	11.2727	10.2816	14.9937
15.7077	10.1681	10.6413	14.216
16.0007	11.0283	10.8449	14.6713
15.7133	10.0844	10.53	13.9913
15.4546	10.9405	9.78768	13.6857
16.0001	10.1261	11.2859	14.4851
15.9263	10.1358	10.4343	14.1483
16.8772	9.91954	11.8631	13.3777
15.6874	10.8538	12.2021	14.0418
17.604	10.3868	11.1033	14.3439
15.2352	9.72658	10.6288	14.3809
15.7003	10.9037	9.96123	13.9267
15.3381	10.5911	11.306	14.5295
16.0141	11.4928	11.4297	14.7073
16.503	10.339	10.4805	12.8712
16.3787	11.2801	11.0519	13.5909
16.0035	11.1066	9.25757	14.3337
15.3693	12.5029	12.0507	12.7701
17.2075	10.7179	10.3784	13.8927
16.5446	10.899	10.7628	14.1289
17.0401	12.102	11.0006	14.5502
15.7243	10.6487	10.7823	15.1304
16.2852	9.8596	10.3757	14.3998
15.941	10.392	10.1382	13.8739
16.2223	11.2531	9.97446	13.6056
15.2238	10.584	10.8233	14.7192
14.8064	10.4032	11.1139	14.2915
16.0964	10.9279	11.0892	13.1822
14.4625	10.7466	11.2899	14.0055
16.2975	9.68791	10.7855	13.7428
16.0517	10.4686	10.4756	13.2239
16.0173	11.009	10.3911	12.7549
16.646	9.76636	11.6972	13.7074
16.2493	10.2146	11.3058	13.2187
16.9573	10.3605	11.0771	13.275
15.7993	9.45084	11.035	12.2182
15.1266	11.0335	11.749	14.0712
16.4075	10.2424	11.7961	14.7078
15.9998	11.0884	11.8135	14.3784
15.9813	10.3724	10.887	12.7627
15.5625	9.88851	10.381	11.8282
15.3501	10.7409	11.3858	12.7472
16.7635	10.6169	10.583	14.197
16.009	11.1357	10.3051	13.8757
17.2836	10.4318	10.9705	13.7429
16.1149	10.7729	10.8782	14.554
16.014	11.5299	11.3099	14.6275
17.3037	9.92462	11.4669	14.9234
16.284	10.3867	11.3393	14.4517
17.2577	10.681	10.6246	13.9995
17.215	10.1939	10.7589	13.659
17.132	10.5142	11.4568	13.8832
16.4394	10.9369	10.6126	13.7299
17.7547	11.1053	11.8203	12.9587
17.8724	9.95019	10.2005	13.8067
15.9155	10.8624	11.0845	13.023
16.3342	10.9385	10.9902	13.7078
15.7508	10.416	10.8305	14.2484
15.8313	11.53	10.73	14.285
16.6042	11.4939	10.5956	13.2034
15.7844	11.9821	10.7181	13.9163
16.4548	10.9661	10.7795	13.9917
15.4693	12.0778	10.7734	15.0772
15.8286	12.0891	10.5546	13.2912
16.7231	11.9245	11.054	13.664
16.6424	11.0663	10.0841	13.4112
16.7784	11.2014	11.3052	14.7059
16.3627	10.5516	10.6198	14.7826
16.319	11.1788	11.2713	15.6237
15.77	11.6898	11.2992	15.2141
16.2992	11.1023	11.3465	14.4718
16.1707	11.1229	11.251	15.4153
17.1733	10.9384	11.4513	14.2485
15.8479	11.418	11.9523	14.7742
16.6987	9.3258	10.2872	14.0271
16.1093	11.2945	10.8483	14.7468
16.9577	11.4025	10.344	14.3747
16.1448	11.9581	9.82209	14.273
17.4381	11.6163	11.5798	12.9048
17.5775	10.8476	11.0447	14.0038
16.9211	12.0791	9.69649	14.399
17.4659	11.3666	10.649	13.4053
15.87	11.2478	10.3899	13.6442
17.0676	11.4429	11.12	13.4842
17.7678	10.6097	10.9216	13.2654
15.5379	11.0177	10.7548	13.4718
15.3938	10.8641	9.8845	13.1945
16.2114	9.9004	10.9082	13.7144
15.3026	9.59185	10.5721	14.4527
16.2779	11.1035	10.9699	13.6896
17.0407	11.0709	10.5543	13.9961
16.5555	11.59	10.787	12.7352
16.3834	10.2364	10.3619	13.5743
17.0197	10.8006	9.99222	13.6705
17.3666	10.7216	10.0627	12.4163
16.7617	10.4605	10.5673	13.7584
16.7522	11.0874	9.87186	13.1845
17.0409	10.3391	12.0158	13.7744
16.6323	11.4143	11.0024	14.3342
17.411	10.0767	11.2202	14.0141
16.908	11.6792	10.3783	13.5319
16.6961	11.1692	11.6919	14.1574
17.3011	10.4216	11.5321	13.2256
17.4608	9.84704	11.566	12.1928
16.9057	10.0265	10.5446	12.4827
16.9726	10.3667	12.0314	12.2363
16.3938	10.4051	11.1547	13.7992
17.1569	10.0685	10.2353	12.2264
16.7573	10.0482	10.9539	13.2623
17.4503	10.8753	11.7918	13.9794
17.2358	10.3536	11.1545	13.3115
16.5889	10.7403	12.0302	12.8771
16.238	10.1141	11.5837	13.126
16.8921	9.48462	10.3121	13.4268
16.0774	10.2908	11.2728	13.7791
16.7881	9.09441	11.6421	12.7861
16.3988	10.8611	11.0202	13.6172
16.4695	9.85923	10.0784	12.3169
16.4539	10.7123	10.4027	13.147
15.8922	10.2226	9.40968	12.4952
16.053	9.25587	9.82337	12.6473
17.3841	11.096	11.0222	13.0814
16.8539	10.0169	10.7032	13.0447
15.254	10.9373	10.3385	11.9142
15.8889	10.1339	9.7188	12.0711
16.11	10.8999	9.80066	12.7321
15.4161	10.2721	10.325	13.5278
16.5414	11.2701	11.0744	11.6278
16.6934	10.7029	10.0524	12.9565
15.6513	10.7183	10.9596	12.8023
15.4388	10.8828	10.7318	12.5923
15.4465	10.4255	10.445	13.5382
15.9673	9.96487	9.39838	13.0253
16.3069	10.2214	10.421	13.5615
16.5448	10.519	10.7096	13.4269
16.9586	10.3003	11.2624	13.8709
16.4418	9.78523	10.1789	15.2719
17.2523	11.1119	9.47245	13.6351
16.8513	10.8779	9.8214	12.3167
17.5661	10.6088	9.4079	12.2505
16.3658	10.785	10.2674	12.1902
17.3556	9.89671	9.42429	13.0954
17.2435	10.1909	10.344	11.5551
17.1848	10.1887	10.2622	12.9783
17.4979	10.1325	10.0444	12.8079
17	9.72857	10.5624	12.978
16.652	10.582	10.7456	13.676
16.6788	9.82236	10.0112	12.835
16.9665	9.42781	10.3707	13.3711
17.3071	9.64889	10.7618	13.1008
17.2691	10.2347	11.1448	12.316
16.1423	8.8184	11.3048	12.7178
16.3937	9.39608	9.90241	12.9219
17.0976	8.69909	10.783	14.302
17.5099	9.9974	10.5593	13.2566
17.3479	10.394	11.6187	13.4669
17.4877	10.5736	10.4412	13.023
17.628	10.0191	10.192	13.5364
17.9449	10.8531	9.87826	13.6611
16.8245	11.0685	10.8616	15.1111
17.2814	10.5469	10.4152	13.8707
16.8435	10.1568	11.0213	13.964
17.5845	9.36142	9.39283	13.1796
17.8907	10.5712	10.6947	13.084
17.0724	10.5385	10.1787	13.058
16.6602	11.0188	10.6832	13.3984
17.6441	10.8951	10.1848	15.2587
17.4118	10.7956	10.0266	14.581
17.7599	11.4005	8.98388	14.75
17.6627	10.743	8.41814	14.1724
18.1006	10.0595	9.32112	14.353
17.9274	10.3687	9.54376	14.6302
17.9042	10.1337	10.6223	13.5111
17.7452	9.90924	9.51175	13.9072
17.7645	9.31093	10.0053	14.544
16.8441	11.8692	9.61192	15.0347
16.8604	10.6326	9.36233	14.0998
16.7001	10.0916	10.3918	14.8649
16.3906	10.896	10.1641	14.1075
17.1226	10.5769	10.6475	14.3452
16.7717	11.2223	10.1041	13.7764
16.9177	11.1801	10.1562	13.9947
16.595	10.7178	9.33947	13.9117
16.4557	10.9446	10.3572	14.1105
15.762	11.474	10.4986	12.9509
16.082	10.2919	10.4033	13.8549
16.114	9.99421	11.035	14.1977
17.6563	9.59475	10.6962	14.5102
17.4589	9.77562	10.7739	12.8011
16.8125	10.4098	10.1395	13.2845
16.4346	10.4225	11.1271	14.2759
16.1466	8.89535	9.92885	13.568
16.0269	9.45248	9.54271	14.1297
16.8837	10.5104	11.2439	13.3998
15.0526	11.0599	10.9231	14.2979
15.4323	9.53099	10.5278	14.2847
15.632	9.32064	10.6989	14.2891
15.9918	10.3583	9.13583	14.7652
15.8893	9.8509	9.98466	15.6374
15.618	10.0061	9.81845	15.2724
14.8496	10.5096	11.0846	14.7606
16.8283	10.6284	12.2588	13.3093
16.6997	10.2382	11.5514	14.1878
15.8626	10.49	10.6289	14.6211
16.1305	9.94413	11.8556	14.0966
16.2405	9.49518	11.3417	13.9779
16.736	9.70577	11.8558	14.4811
16.8647	10.147	11.1541	13.8547
15.9457	9.3285	11.8732	14.1599
16.7973	9.46958	12.0383	13.2275
16.4823	10.2429	12.3602	13.7935
16.9693	9.9402	11.0037	14.2485
17.5214	8.52725	10.7732	13.2208
16.1904	10.2099	10.9404	12.5967
16.7635	10.4337	10.6158	13.9261
14.5788	10.2939	11.2624	13.5105
16.2215	10.681	9.90673	12.4551
15.8114	10.0341	9.9339	13.5528
15.4905	9.37911	9.18933	13.753
15.4719	10.3268	10.4988	12.6962
15.8032	8.86685	9.80014	13.2326
15.8196	10.1784	9.37998	13.5127
15.7631	9.77391	10.6685	13.0668
15.2438	10.2505	11.6022	13.9013
15.055	10.5328	10.4581	12.6725
15.0479	9.43555	11.1781	12.9511
16.0727	10.2957	10.3059	12.5072
15.9011	10.7227	9.55945	12.8142
16.1564	10.5979	10.1201	11.3964
17.0114	10.4715	9.06147	12.8108
15.4843	9.99946	9.55896	13.8979
16.3243	9.98178	9.79408	13.826
16.7347	10.0371	9.59835	12.682
16.7775	9.97688	8.81638	13.3927
16.0841	10.565	9.57766	12.631
16.4779	10.0235	9.52924	12.8961
15.8564	10.0218	10.9096	13.0701
16.5966	10.1863	9.1053	14.0632
16.4508	10.0527	9.47798	12.9634
17.1922	10.3345	10.0853	12.9187
16.5829	10.2202	10.39	13.5998
16.5778	9.50752	8.2191	13.8303
17.3858	9.46305	9.69545	12.9012
16.6958	9.78213	9.55425	12.32
16.1957	9.3122	10.7913	14.1773
15.5945	10.1389	9.66284	13.6867
16.7716	8.85313	9.67655	14.3126
16.1164	8.99999	9.71023	14.3381
17.3099	9.16171	9.80482	13.88
16.3981	10.0325	10.832	13.575
15.6494	10.0957	9.02375	13.7138
17.0929	9.83607	10.0106	13.7791
16.4377	8.90588	10.2194	13.6669
16.5284	9.18572	9.23808	14.8642
16.2748	8.96274	10.7476	14.1472
17.0954	8.6131	10.6407	13.3575
17.1038	8.22269	11.1929	13.9357
17.0267	8.49619	10.2692	13.9268
17.2658	8.97581	10.4559	14.7568
16.5813	8.573	10.3114	13.4193
17.0933	8.5189	8.53108	12.669
17.5626	8.79469	10.1752	12.7181
16.5016	8.96019	10.3186	13.4637
17.1358	8.04292	10.4418	13.1271
16.4609	8.85412	10.506	13.3917
17.0032	8.40796	9.49411	13.2321
16.5759	8.73459	10.3306	13.5232
17.3714	9.1903	9.25303	12.9788
15.1993	8.96353	9.55748	14.084
16.9835	8.51618	9.82392	14.0906
16.2664	8.53662	8.69729	13.4396
17.1407	8.91038	9.47675	12.8553
15.2016	8.74693	9.36739	14.6191
15.8393	9.06979	9.86099	14.3618
17.7113	9.26639	8.27769	13.4709
17.1831	9.47311	9.20285	14.0962
16.1122	8.51653	9.82883	13.4959
17.1749	9.92991	9.83088	13.3684
17.7302	9.67403	10.3645	12.0863
17.4781	9.74937	8.91438	13.2302
17.0177	9.54916	7.76299	12.4095
16.1513	9.80951	8.37206	14.1951
16.4948	10.2562	9.42467	14.7854
16.9543	10.0231	9.41107	13.5981
17.3879	9.64798	9.20292	14.5935
16.0328	10.34	9.83207	14.881
17.2075	9.73885	8.8708	14.1194
16.7541	9.48977	9.21332	13.6893
17.6291	8.60323	9.35186	13.3817
17.3181	8.80964	9.37219	13.888
17.2344	9.403	9.36316	12.5557
16.5658	9.11023	9.13465	13.2556
16.3727	8.87646	9.56865	13.8791
16.066	9.89902	9.7918	12.6135
15.6758	9.58072	10.4583	13.8545
15.167	10.3967	9.37629	12.8169
16.1298	9.13381	10.2159	13.8003
17.2514	9.56333	9.83392	13.4622
17.5189	10.4159	10.4927	14.4296
17.7071	10.4632	10.581	13.1957
16.2076	10.2719	10.0877	13.6051
17.0519	10.5549	11.1565	12.3516
16.8317	10.3594	10.0108	12.8744
17.3162	10.5639	11.2864	13.4597
16.1696	10.4639	9.59021	13.3506
16.1868	10.2633	9.82449	12.5784
16.4505	10.2417	10.1552	13.4484
16.0773	10.4354	11.1046	14.0593
16.3787	10.2352	8.54467	13.5868
16.7866	10.2255	9.48117	14.568
16.7812	10.4049	9.50007	13.2086
17.1363	10.7541	10.7358	13.6144
17.1953	10.9887	10.07	13.6121
16.5645	10.7804	10.2512	13.7601
17.2042	9.53797	9.58426	13.4471
16.1702	9.24701	8.97981	14.0249
16.3094	10.0177	9.4698	14.5102
16.2733	10.0486	10.1923	14.2593
16.3374	11.0528	8.92333	13.8413
16.142	10.2407	10.4254	13.2536
15.5984	10.2104	8.66714	13.9973
15.3077	9.75791	9.40794	13.1427
15.9803	10.2389	10.5601	14.4348
17.0894	9.33085	11.3338	13.3642
16.8188	9.4301	9.67114	14.2291
16.6541	10.8258	9.49857	14.2288
17.0732	9.77594	10.4567	14.4025
17.775	9.40073	10.5241	14.4123
16.8388	9.93638	9.91368	14.5977
16.8277	10.3169	11.1568	13.5969
16.999	10.8499	9.66232	14.5996
16.9181	10.1708	10.1958	13.7036
17.3102	10.4665	10.9311	13.2269
16.9704	10.0984	10.164	13.4486
16.2838	9.39112	10.7128	13.8302
15.8978	10.0236	10.2776	14.437
17.1679	10.3017	8.87579	13.3699
16.9346	8.86832	9.72929	14.2869
16.0121	9.63722	10.7115	12.9588
17.0234	10.3629	9.91623	12.9808
15.7875	9.08795	10.4514	13.5111
15.9633	9.53074	10.1186	12.7923
16.7063	9.46167	7.82648	12.6951
16.9323	10.364	9.61148	13.621
16.1948	10.4053	10.6159	14.2202
15.8409	8.88456	9.04032	13.9903
16.7935	8.539	10.4247	13.8657
15.9132	9.13441	9.34865	13.2096
17.2378	7.18234	9.76468	13.3848
17.5449	8.9371	9.74864	13.8796
17.4542	9.18017	10.061	14.2567
17.4712	9.17175	8.94192	14.1719
17.0004	9.11219	9.90882	12.9221
17.09	8.90289	10.3772	13.1009
16.9798	8.9529	9.85493	14.1091
17.3286	8.80556	9.17453	14.304
18.8734	8.63366	10.2568	13.2806
18.0742	8.14082	10.5136	14.3346
16.8648	7.96698	9.06681	14.5425
17.4147	8.92778	10.019	13.6229
17.4774	11.1364	10.7975	13.4182
16.6453	8.8162	10.821	15.0957
16.9381	8.78475	11.4474	13.9786
17.8108	10.2483	9.75031	12.9396
17.0328	9.19808	10.1696	13.216
17.7366	7.9343	10.1062	14.5465
16.926	8.94852	10.1994	13.6808
17.2762	8.95677	9.5868	14.3133
16.0842	9.78428	9.42735	12.8311
16.2209	8.68505	9.95793	14.2124
16.4086	8.33311	11.1295	13.6007
16.564	9.42407	10.3961	13.6202
17.5359	9.13873	9.40473	13.0036
17.7299	9.90358	9.95312	14.1661
17.0028	9.27395	10.9106	14.3799
17.2353	9.26493	9.51878	14.862
16.997	9.86039	10.3854	14.0022
16.7968	9.11526	10.3854	14.2517
18.0725	9.06131	10.5442	13.9859
16.6545	8.68652	11.2808	13.5568
16.0133	10.3094	10.8641	12.8484
16.8611	10.3233	10.906	12.6462
17.0937	10.2073	10.4103	12.2355
17.1701	9.94922	9.83631	12.7976
16.8509	9.23131	10.5007	12.8392
16.9961	10.2165	10.5349	12.2054
17.5925	10.6219	11.3435	12.7259
17.7084	10.747	10.3024	13.555
17.8633	10.9056	11.0672	13.7026
18.6805	10.1835	10.6599	13.3637
17.3603	10.6558	10.5411	12.5697
17.923	10.2257	11.4959	12.4453
16.7569	8.32776	10.2046	12.2931
16.9404	9.12179	11.4851	13.2533
17.1983	9.11567	10.7752	13.1348
17.4913	8.76278	10.0265	12.4608
16.8575	9.82324	10.2596	13.349
17.4079	9.42485	10.2176	13.6539
17.3017	10.8714	10.0637	13.2654
16.7404	8.59458	10.7252	13.0984
17.7318	9.50036	10.9307	14.1607
16.9229	8.65263	10.0741	14.1221
17.7546	9.01554	10.1176	13.7571
17.7254	9.98618	9.06643	15.3237
16.9467	10.6709	9.10565	14.2436
17.0337	9.14379	9.9925	14.4594
18.0932	9.19269	9.66665	13.8744
17.6233	8.36245	10.4822	14.0573
18.0446	9.61949	10.4628	13.7497
17.1712	9.17163	10.1746	13.2443
17.3742	8.93309	10.9947	13.1353
17.4443	8.67753	10.5262	13.8974
17.3931	8.61788	11.0322	13.8625
16.8849	8.62877	10.5898	13.7232
16.6905	8.65016	10.9794	13.4668
17.3777	8.55733	11.0698	12.1694
16.1577	9.48415	11.3377	13.6458
16.4071	9.36082	12.1308	13.4158
16.7215	9.55158	11.6782	13.8595
16.0107	8.77253	12.4366	14.0401
17.4952	8.7981	10.8334	14.2675
15.5226	9.2773	10.7228	13.7484
15.8282	9.12647	11.1622	12.948
16.7126	9.89583	11.1279	13.7395
17.4943	9.5421	10.6255	13.9315
16.5203	9.12736	10.2138	14.4749
16.2384	9.40066	10.2748	13.5891
15.2976	8.62315	9.74187	14.0628
15.14	10.0777	11.5728	14.4097
15.2488	10.0378	11.8811	13.997
15.3764	9.31467	11.6708	14.3583
15.2435	9.53315	11.6007	13.6182
14.7538	10.9154	11.4379	14.1059
15.7206	8.77443	10.5624	13.5648
14.543	9.18029	10.4857	14.2658
15.3195	9.61288	11.5493	13.9685
15.7235	11.1807	10.5525	14.6513
16.0003	10.1876	10.7679	14.977
16.8005	10.4458	10.4744	14.7007
16.15	10.4269	12.0193	14.8782
16.5321	9.4009	10.9207	15.8781
16.2366	10.0551	11.3428	15.0907
17.3827	9.89469	10.41	14.2925
16.2126	10.9831	10.7965	14.0321
16.8083	9.11312	10.7364	13.5228
16.609	9.51733	10.6974	12.9583
16.7826	9.91878	10.1937	14.4845
16.9545	9.3398	11.5644	14.5155
16.4211	10.0453	10.2089	13.9098
16.3529	8.89609	11.4092	14.1143
16.5906	9.89799	11.7472	14.0669
16.725	10.7155	11.0128	13.97
17.9991	9.58527	11.5536	14.3789
17.5013	9.63012	11.2978	14.8013
15.8431	9.40025	11.4172	13.716
16.3529	10.3959	10.1289	12.4024
17.4616	10.4374	11.0206	14.6258
16.4459	9.22423	11.0165	13.3071
16.9597	10.5817	10.2436	13.7083
17.3638	8.68892	10.2771	13.1357
16.81	9.65757	11.2733	13.8414
15.8549	10.2832	10.7027	13.7877
16.2394	10.3824	11.0416	14.807
16.4693	9.72676	11.4044	13.8838
17.079	9.85853	11.1552	13.235
16.7477	9.3801	11.081	13.657
16.8643	9.58796	11.6257	13.3657
16.4283	9.45994	11.5568	13.4068
18.068	10.1695	11.5022	13.6044
17.3283	10.144	12.7001	14.0682
17.3843	11.2342	11.6928	12.908
17.2163	10.3007	12.2136	13.1749
16.8325	10.4721	11.5248	13.8561
17.9315	10.5336	11.2116	13.8103
18.0818	12.1636	10.7942	14.3143
18.7828	10.4195	11.2068	13.4774
17.7355	9.91459	12.4686	13.6331
17.1715	10.1127	11.7504	13.1995
17.4747	10.6239	11.5961	14.1892
17.4467	10.7933	11.3145	12.5819
18.1219	9.85339	11.7619	12.7219
18.247	10.1359	11.7713	12.8321
17.8469	10.0666	12.8842	13.6949
18.247	8.55371	11.7624	12.6086
17.5823	9.7107	10.4787	13.0388
18.3334	10.7136	12.1674	13.5435
17.4521	9.98312	11.5399	13.4689
17.3511	10.3766	9.99104	13.2158
17.1012	11.1597	10.2074	12.9067
18.3593	10.9526	10.0076	13.673
19.3457	11.9956	11.0904	13.9153
18.4462	10.9819	10.6084	14.0225
17.435	11.261	11.2927	13.4646
17.5516	11.013	11.4034	13.4868
18.5944	11.3781	11.2765	12.6516
17.7884	10.6932	10.4298	13.6986
18.1502	11.2948	11.8025	13.2096
18.2746	10.3173	11.4281	14.0639
18.5391	11.143	10.4472	13.1063
18.8826	11.0819	10.1703	11.3356
18.4065	11.7174	11.1265	13.3589
18.1862	11.5984	10.9099	13.3997
17.6091	11.6392	11.2162	13.9493
18.0561	11.4008	10.5314	14.2313
17.3175	11.1106	10.431	14.6958
18.5722	11.5004	10.7087	13.9109
17.232	10.7472	11.0584	14.6965
18.1476	10.2024	10.6144	13.5554
18.1502	10.5434	11.2182	15.0032
18.39	10.6159	12.1344	14.6121
17.0848	11.3429	10.9923	14.28
19.0701	12.022	12.6055	14.1635
18.4541	10.107	10.4764	14.8217
18.4883	11.3271	10.8511	15.0666
18.473	10.0439	10.4108	14.1814
17.9139	11.9747	10.4235	14.2493
16.9388	10.8989	10.5809	14.001
17.1749	10.1135	11.7399	13.6002
17.9316	11.5466	10.7074	14.9307
16.6283	10.8961	10.8947	13.6236
17.0206	10.3596	11.3053	13.72
16.9289	11.1019	11.0213	14.5612
16.9654	11.2431	11.6332	13.4581
16.9129	11.6411	11.2076	13.707
18.0979	11.427	10.5939	13.3988
17.5707	10.3707	12.0827	13.7663
16.836	11.1095	10.8585	13.3938
17.3288	11.3878	9.79368	13.6514
16.556	11.2622	10.6636	13.3848
16.0149	12.2091	9.15675	13.3344
16.7049	12.0627	10.3707	13.8933
15.0039	12.0951	11.3595	14.2426
15.9799	10.4493	10.0697	13.2373
15.9348	12.5314	10.3766	13.6722
16.8271	11.3753	10.6025	12.8229
15.4208	11.2125	9.68637	14.1171
15.3909	11.982	10.081	14.0498
16.899	11.0111	9.45681	12.8844
16.196	11.9024	10.6829	13.3502
15.3606	11.1784	10.0523	13.4126
15.805	10.9229	10.3528	11.9018
15.9686	11.73	10.5162	12.5913
16.698	11.1209	10.5661	13.3107
17.1243	10.5222	10.5046	13.2355
17.0082	12.1316	10.2905	13.9137
17.2511	11.883	11.2061	11.9279
17.7692	11.5302	11.6232	14.1246
18.0792	12.2442	12.1754	12.3778
16.2472	11.7589	9.91167	13.7633
16.1974	12.0101	11.0419	12.6861
17.0654	11.5189	11.4118	12.7651
15.9436	11.9498	11.6397	12.8264
16.5457	11.6098	9.97752	12.473
17.2884	11.1742	11.1836	13.579
16.9578	10.7316	12.1252	13.2074
17.2693	12.0467	10.8463	12.4079
17.7269	11.5846	10.8019	13.7083
16.8875	10.7447	10.4557	13.1964
16.197	10.9218	11.1569	13.4522
16.5062	10.3397	11.1122	13.7059
15.8415	10.4842	10.7635	11.8551
17.6381	12.2125	10.9369	13.3622
17.5853	11.6533	10.0317	12.6801
17.3053	11.9283	10.7611	12.5268
16.8063	11.553	9.2858	13.5651
16.2999	12.5837	9.97798	13.0634
17.5507	10.6792	10.4893	13.9042
16.5905	11.2011	10.4353	12.0898
16.2131	11.2967	11.5106	13.0454
16.1833	11.3213	9.48409	13.3528
16.6386	11.3268	10.0503	12.6495
17.6611	12.4359	10.321	13.2189
17.8302	10.8566	9.63245	13.3554
17.0039	11.2395	10.7194	12.8674
15.8634	11.6244	11.4178	14.5048
16.3986	9.07834	9.96406	14.3225
16.6065	10.6896	10.7579	14.0711
16.6259	10.4728	11.0176	13.026
17.4629	9.96864	10.2583	14.0642
16.1659	10.2753	11.6876	13.3789
16.6531	9.46806	10.9648	12.952
16.9384	10.5499	12.1198	12.6763
17.6146	9.85805	11.6836	13.4946
16.352	10.3998	11.2246	13.3959
18.0944	10.6148	11.137	13.5799
16.206	10.3919	10.5276	12.278
15.2897	10.0939	11.3646	13.5947
16.003	10.4126	10.8509	13.7348
15.383	10.0837	10.793	13.117
16.4612	9.12379	10.8904	12.6296
17.0152	9.62433	11.2191	12.6961
16.8119	9.42598	11.7773	13.1532
16.0737	9.18844	11.976	11.5337
16.9587	11.3003	10.8834	12.2093
16.864	9.0286	11.6254	11.3533
15.5654	9.8292	10.4182	12.3164
16.9604	9.73515	10.378	13.8889
16.234	10.5074	10.8064	14.1794
15.9232	10.1393	10.448	13.8965
16.3768	10.3327	9.99937	13.9421
16.8003	10.9361	10.9781	12.0701
16.6691	9.95584	10.2159	13.0367
15.506	11.1916	11.5668	13.3626
17.3096	10.5538	10.5957	13.5587
17.1424	10.6258	10.224	12.529
16.7338	10.5084	10.4644	13.6452
17.2334	10.6991	10.1086	13.4872
16.3985	11.0534	11.2383	13.2431
16.0219	11.5024	11.1169	12.1725
15.6706	10.2363	10.76	13.8411
16.7188	10.1836	10.4936	13.6035
17.0203	10.7324	11.1356	12.1668
15.7684	10.2166	10.6142	12.3172
16.6212	10.1266	10.9279	13.2038
15.1031	10.6965	10.7918	14.1861
16.3318	11.5909	10.1362	13.1962
15.7717	12.3006	10.1015	13.8213
16.2518	10.3475	10.1367	13.8926
15.5069	10.4631	10.2168	13.861
16.579	9.75049	9.97909	14.2096
16.844	9.63733	11.4769	13.6592
16.0928	9.95278	11.4021	15.1491
15.2689	9.84818	10.1367	14.2986
17.2399	9.94701	10.6132	13.4564
16.613	11.7409	9.84713	14.0806
15.5333	9.99713	10.3707	14.695
16.7592	10.8702	9.48405	13.4523
16.0523	11.1366	10.4368	13.6777
16.607	11.0272	10.3431	14.4651
15.8793	12.379	9.94335	14.0997
16.2842	11.6836	10.2193	14.629
15.9127	10.9962	9.81036	14.5592
14.8139	11.0582	10.4529	14.5749
16.3996	11.4246	9.97173	14.6747
16.411	11.1565	10.3176	14.5303
16.2747	9.97186	10.8846	14.8289
15.7689	9.91453	10.7156	14.5088
15.1004	10.142	11.0395	14.7535
16.7874	9.98969	11.0182	13.1016
16.8308	10.438	11.3009	14.2056
15.6541	10.5332	10.5445	14.3109
16.7954	10.826	11.3793	14.2464
16.3488	10.4602	10.5631	14.1462
15.7226	11.4404	10.1139	15.0357
16.1901	10.9343	10.9668	13.9057
16.022	10.0623	10.9225	13.1433
17.2674	11.7054	11.2158	14.9635
16.4685	9.99462	12.0067	13.8692
16.8456	10.7314	10.0346	14.8079
16.3559	11.1837	10.3743	12.8692
16.0111	10.6153	10.5692	13.9266
17.2499	10.4611	11.8109	13.596
15.6964	11.2234	10.5297	13.4659
16.7398	11.9458	10.9658	12.5163
16.502	10.8589	9.98484	13.3394
17.3143	12.1389	10.3	13.3943
15.9936	11.3555	11.0639	15.1905
16.0657	12.0015	11.0527	14.4762
15.5003	11.2879	11.5302	13.7649
15.6645	11.4683	10.7883	14.0513
16.7785	10.4681	11.4587	13.5617
17.1702	11.9372	11.2904	12.8046
15.3463	11.1916	10.3259	13.2691
16.8682	11.5504	10.9276	12.4609
16.4096	11.3372	11.3101	15.4644
15.1437	10.7054	11.3006	13.4272
16.3351	9.2386	10.6172	14.0658
15.5106	9.5768	9.83281	13.6543
16.1885	10.2007	11.281	13.1822
15.4658	10.4023	9.769	13.3672
15.108	10.855	9.34174	14.3416
15.8078	10.9058	9.30664	14.0287
15.5186	11.0536	10.5984	14.567
15.7801	11.3688	9.91008	13.6041
14.9439	11.4615	10.721	14.4514
15.4254	10.7713	10.2438	14.1289
15.3517	11.5374	10.586	14.5439
15.9407	11.8169	9.78032	14.064
16.3413	11.999	10.7954	15.2719
15.5025	12.3518	9.73152	14.4307
16.8906	11.4503	11.02	14.8248
16.2229	10.9512	10.1224	15.6173
16.6873	11.6527	10.1723	15.1704
16.0213	10.8203	10.9679	14.2126
17.343	10.4313	9.97561	14.8875
16.9044	11.6527	10.978	15.3245
16.478	10.1475	9.849	14.1734
16.5462	11.8676	9.54012	15.6339
16.1254	10.9459	10.6366	15.1434
16.5426	12.1533	11.3224	14.3564
17.0183	10.3185	11.2707	13.9197
17.0484	11.2257	10.9293	14.3165
18.3824	9.73581	10.891	14.5512
17.1827	10.6073	11.4869	15.203
17.5221	9.66487	10.9835	13.865
17.2652	10.7188	10.7708	13.7558
17.4678	10.1146	9.73977	14.2456
17.3892	9.53526	10.8951	14.2552
18.2368	11.6379	10.5537	14.1339
18.8587	11.5537	9.47268	12.8824
17.7474	9.64741	11.615	14.7671
17.4941	9.58557	10.6287	13.309
17.4554	10.9474	10.8514	12.5941
17.1728	10.9089	10.3467	14.2211
18.0668	11.3254	9.89041	14.1635
16.1417	10.185	11.3474	14.2517
16.6084	10.6438	11.4468	15.1638
17.7025	9.89792	11.0207	14.0743
16.5773	10.5321	10.4686	14.7987
16.8291	9.71472	9.85356	13.8316
16.8212	9.97515	9.69027	13.6724
15.4817	10.1293	9.18	13.7942
15.6255	10.5727	9.16016	14.8638
15.2994	10.7775	8.82889	14.4665
15.7487	10.5157	9.50724	13.7219
15.6131	10.5094	10.7988	14.7388
15.2726	9.96291	10.4265	14.6692
15.3023	10.1867	11.0574	12.8613
15.6103	10.2301	10.2004	13.4165
16.7821	10.275	10.9035	15.0629
15.3871	10.1903	10.3943	13.8072
15.7021	9.69762	10.2805	14.3103
15.303	9.94776	9.97094	14.3852
16.1773	10.3884	10.7241	13.8977
16.3551	10.5709	10.8029	15.0775
15.9309	10.0067	11.4825	13.3002
16.4891	10.0563	10.3445	13.8251
15.4029	10.3055	10.8986	14.9139
15.4554	10.2741	10.5844	14.8792
16.27	10.2569	10.0008	13.6463
16.9006	10.5433	10.121	14.8413
15.968	11.1525	10.6955	12.9537
16.6999	9.38482	10.4783	14.3621
16.3979	10.26	10.666	14.7914
17.204	9.43963	11.2038	13.1311
15.5918	9.90304	10.3417	13.5772
16.386	10.3194	9.66512	15.0808
16.0797	10.2311	10.9386	13.508
15.4837	10.6614	10.808	14.2205
15.3016	10.3052	10.2577	14.4224
16.1076	8.74041	10.1439	14.0312
15.3149	8.91602	10.3976	13.9186
16.2944	9.69883	10.4019	14.8853
15.8816	9.64993	9.83449	13.3349
16.0603	10.1741	11.0698	14.4
15.1454	8.84067	10.9346	14.4892
15.2947	8.87881	9.94027	13.7831
15.6423	9.0658	9.49938	13.1616
16.7698	8.79953	10.1011	13.4232
15.7923	10.0225	10.1232	13.8808
16.2093	10.0316	9.37795	14.8646
16.8146	9.49684	9.08755	14.3955
14.9273	10.0791	10.4122	14.1051
14.8237	8.87754	10.798	13.4161
15.5128	10.2369	10.1532	13.7618
15.6738	10.1038	11.4611	14.9026
16.0771	10.6586	10.3348	14.0546
15.6713	11.004	10.3777	13.6751
15.7961	10.1271	10.2869	15.3886
16.8643	10.9222	9.88411	14.7669
16.607	9.71385	10.751	14.4749
15.4406	9.64793	10.3846	14.4126
15.3985	8.79608	10.9548	13.5606
15.4766	8.68305	9.60026	13.7107
15.4906	9.71561	10.4143	12.8345
16.0411	10.048	10.4786	13.5633
16.1551	10.1789	10.9283	13.3666
15.5775	10.3359	10.8623	13.8193
16.4803	11.278	11.6209	14.5113
16.1027	10.7725	10.7632	14.5439
15.348	10.2351	9.25452	15.0732
17.4243	10.5804	9.68808	14.8765
16.2308	10.1157	9.43653	15.1518
15.4603	10.885	10.5856	15.5245
14.7766	11.6032	10.6112	15.2446
16.3499	9.94729	10.5494	14.8309
16.6251	11.2261	10.4878	14.434
16.4819	10.4111	10.0441	14.382
16.9794	11.0577	11.2024	14.775
16.9125	10.2005	10.7428	14.4934
16.6378	11.3479	11.1162	15.3242
16.4507	11.8779	10.7808	15.9986
15.5868	10.8387	10.4576	16.0945
15.1938	11.5095	11.1659	15.4671
15.7317	11.878	11.5851	14.9899
15.1938	12.2684	10.8645	15.3555
15.6897	12.2358	11.5327	14.0317
15.8967	10.8584	10.5367	13.8676
15.3826	10.4968	10.4701	14.5309
15.1397	11.3697	10.331	13.8361
16.0713	11.149	11.2016	14.2793
15.1511	11.1394	10.6358	15.001
15.6719	11.2211	10.4375	14.5229
15.6071	11.5422	10.2829	14.4448
17.4101	12.0224	10.6374	15.3036
15.5418	11.5264	10.7592	15.0608
15.9985	10.4723	10.8159	14.5981
15.669	11.8582	10.5493	14.2005
15.3179	12.4763	10.8764	15.321
16.2211	11.6781	10.0546	15.7462
15.116	11.434	10.2103	15.1901
16.4541	11.2892	10.5964	14.102
17.1634	12.0128	9.66013	15.1112
14.8583	11.2593	11.2466	15.2052
15.3471	11.6978	10.6186	14.3261
15.7553	11.2453	10.2899	15.3497
16.1359	11.1799	10.3308	15.3838
15.5234	12.8085	10.4906	14.6282
15.2455	12.3152	10.897	14.9934
16.2253	11.284	9.61444	15.552
16.4702	10.5494	10.9924	14.0473
15.8511	10.7383	10.4916	14.9772
16.79	10.792	10.3995	15.1841
16.6555	11.5133	10.9287	14.1355
17.1776	10.4259	10.5315	14.4273
17.4583	10.3381	10.9523	14.2555
17.0908	11.5038	10.4705	15.421
16.6998	10.4007	10.9928	14.7941
16.8448	10.8199	10.9981	14.9979
16.6614	10.8737	10.3145	15.1813
[truncated: 46,001 more rows]

## Sheet: Zolpidem Twist
ECD	NONE	TMD	ECD+TMD
11.1768	14.4958	14.0013	13.7517
10.3421	13.6688	13.8442	12.8205
10.9551	13.0807	14.1369	13.7953
10.3986	13.5863	13.4816	13.2283
11.1941	15.9535	13.8056	14.2805
10.2307	14.4878	12.7624	13.4915
10.949	14.5839	12.9724	13.3075
9.90555	14.4705	12.3914	14.0654
11.736	14.4827	12.7631	13.2116
10.4614	14.0586	13.0093	13.6072
10.3983	15.3717	13.9217	14.7757
12.1265	13.695	14.3339	13.5906
10.3695	15.5158	14.6884	13.4014
11.2849	14.9212	13.6588	13.4784
11.801	14.33	14.1027	14.4539
12.1907	14.4949	13.6362	14.0749
10.7789	15.0151	14.3121	14.5359
11.7357	14.6456	13.8958	12.9168
11.741	14.3323	13.8065	13.8179
12.0021	15.8838	15.6413	14.8566
11.6454	15.6106	15.3626	14.9005
10.7221	14.7504	13.5144	13.9657
11.5922	13.525	15.3774	13.8752
11.7765	14.2565	15.1694	14.4361
11.2051	14.9435	13.8602	12.2992
13.1667	14.9419	14.0028	13.8554
11.5759	15.2145	14.3153	14.1159
10.7243	14.3739	14.0284	15.3291
11.7269	14.9831	13.9621	13.6473
12.3552	14.9702	13.4239	13.3125
11.2899	14.4945	13.9034	13.4032
11.5595	14.6965	13.7869	14.0329
12.7819	15.7348	14.3811	13.7444
10.8366	14.5279	13.9194	14.0618
12.5735	15.3821	14.6193	13.079
12.0195	14.3439	14.7748	14.0884
12.8917	15.8048	14.3729	14.2788
10.7409	15.261	15.4998	13.9231
11.8109	14.0781	14.1617	14.0553
11.7578	14.2319	14.3961	14.0563
10.2556	15.7864	14.4897	13.1204
10.6771	13.8906	14.7876	14.1885
12.0344	14.1085	14.282	14.5695
11.0769	15.4093	14.4385	14.9776
11.7757	14.9243	14.1676	13.6211
11.3806	15.084	14.4961	13.8823
11.7174	15.484	14.0026	14.6111
11.1002	14.8003	14.2685	13.4733
10.8937	15.2837	13.0953	13.6321
11.1986	14.3291	14.8138	14.1846
11.5416	16.3051	13.8152	13.3656
11.7659	15.7271	11.4832	14.1874
11.8835	15.0729	12.9328	13.9359
12.1854	14.8449	13.0234	12.1662
12.6396	15.3783	13.3672	13.7746
11.8343	15.6089	13.3498	13.9299
12.2592	16.1146	13.3263	13.3023
11.608	15.3477	14.2706	12.9895
11.1964	15.6072	13.6139	13.1144
11.6271	15.4036	13.4398	13.9389
12.2482	14.893	12.6394	13.4582
11.4088	15.1055	14.0513	14.6447
12.15	14.6565	14.2283	13.9133
10.9982	15.1914	12.6681	14.1028
12.4697	16.4283	12.8739	14.1407
11.1673	15.8276	13.0278	14.0559
11.6683	15.0684	12.909	13.0471
11.7306	14.8202	12.0603	13.4295
11.8781	14.8206	12.6687	13.7867
12.0471	15.7587	12.5965	14.4866
11.6381	16.285	12.7721	12.8346
12.2171	15.2813	13.6553	14.805
11.8751	15.2286	12.7551	14.0227
12.4908	14.2114	13.3904	14.5432
13.4347	14.414	13.2367	13.5649
12.0854	13.8771	13.0829	13.5287
11.8731	14.9534	11.9267	14.2414
12.3023	14.6316	12.761	15.0738
12.0072	14.658	12.8621	14.0506
11.7893	14.2433	13.2233	13.4806
12.3222	13.9297	13.3484	14.0144
12.8055	13.8118	12.7862	12.7188
12.5986	14.0901	12.8329	13.8393
12.5582	13.846	12.6878	14.0367
13.1299	13.6074	12.8188	14.421
13.1409	13.71	12.35	14.86
12.255	15.1165	12.4831	14.2686
12.6189	14.9105	14.3861	14.5125
12.1333	14.9039	12.9579	16.1638
12.1148	14.9414	13.114	15.6526
11.8229	14.8363	12.9374	14.5735
11.548	14.7778	12.9205	14.4604
11.431	14.6178	14.3038	14.6368
12.0048	14.6396	12.8377	14.27
11.385	13.7928	13.5323	13.0555
11.5071	13.2776	13.0493	13.0796
12.37	13.5979	12.0131	13.9515
11.9207	13.3136	13.2812	13.2478
12.048	12.6424	12.4447	13.4258
11.8768	13.2988	14.3871	12.4227
11.77	14.8022	13.5981	13.6066
11.3346	14.9461	14.2523	14.0145
11.4926	12.9631	13.7337	13.1453
11.8537	13.8129	12.8699	14.0319
11.9397	14.3599	13.7504	13.9432
11.7159	13.901	13.251	13.0859
10.0997	14.0702	13.6075	13.4451
9.58932	13.8604	12.5554	12.6968
10.3165	13.8936	13.4267	12.7645
10.8155	14.762	12.4699	12.522
10.6053	15.0694	12.64	13.8848
11.4214	13.6653	13.3891	13.7249
10.4654	14.9853	13.078	14.3517
10.3672	14.4856	12.723	14.4619
10.7856	14.1053	13.0961	14.7376
11.4171	13.7026	13.557	13.7641
11.598	14.3628	13.0664	13.1943
11.8966	14.8302	13.1435	13.764
11.6793	14.2909	13.4053	14.0432
11.5938	14.64	12.0407	12.6654
11.0888	13.3121	12.4816	13.4105
11.6763	14.1793	11.5104	13.1324
11.9246	13.6455	12.5367	13.446
11.7985	13.851	12.704	15.06
11.7208	14.9212	12.6299	13.6465
11.8656	15.1672	12.8643	14.7421
11.6397	14.7195	12.0838	13.1107
11.4373	14.6854	12.4812	13.6164
11.2328	14.772	13.3398	12.8897
11.1022	14.5987	13.4503	12.9051
10.5946	14.1728	11.0608	13.6285
11.1392	14.9759	12.9287	13.677
11.7623	14.6963	12.4191	13.8154
11.0749	14.1459	13.2152	14.6418
11.636	14.8863	13.5547	12.8086
11.3752	14.5725	13.0884	13.0677
11.3592	13.5105	12.7662	14.1157
11.5569	13.8405	13.7178	12.6201
11.3752	14.3347	14.0796	14.7263
10.5302	13.9136	12.0719	14.4702
11.3921	13.0387	12.2105	14.5632
11.2664	14.0997	12.7584	14.1039
10.9771	13.7548	12.0093	14.6462
10.776	13.9675	13.2008	14.4726
10.9765	14.1547	13.2161	14.4853
11.4149	14.2737	12.5943	13.5913
11.6069	13.7951	12.3952	14.7261
10.9966	15.0764	13.0547	14.9564
12.1786	14.7909	12.6469	13.839
11.7439	13.3512	12.4062	14.3548
12.3859	12.8925	13.44	14.5404
11.4585	12.6757	13.2167	13.353
13.0272	12.377	13.1132	13.1022
12.6283	13.5033	12.4455	14.1339
11.3746	13.8019	12.3612	14.806
12.0383	14.0314	12.8971	14.7213
12.6053	12.6031	13.2179	14.9261
11.9328	13.2992	12.8155	15.2557
12.6138	13.5172	12.1978	14.2752
11.9342	14.3125	12.5371	14.4994
10.9826	13.4128	12.7524	13.417
11.5398	13.2801	13.3187	12.5655
10.8772	12.5874	12.8067	13.5666
11.374	12.6987	12.5659	12.801
10.8211	13.4296	13.1959	14.0372
12.5464	12.8759	11.4495	14.0346
12.3732	14.6261	12.2255	14.2561
10.9063	13.4099	11.3522	14.8591
11.7925	14.3978	12.0978	12.8219
11.8023	12.8371	11.6464	14.4665
13.0241	13.6568	12.7962	14.4437
11.4967	13.9521	12.4489	13.473
12.1635	13.4228	13.4061	13.5819
11.3469	12.8601	12.1619	13.8695
12.5021	12.8438	12.7868	13.3548
11.9282	13.4547	12.8579	14.6919
12.597	11.7709	12.9677	14.4765
12.581	13.6606	12.2781	14.4571
12.1342	13.6936	12.7173	13.0503
12.2724	12.3035	13.8154	14.7481
11.6126	12.3745	14.1524	13.5997
12.4275	13.0185	13.0407	12.9616
12.2253	13.7827	12.22	14.8945
11.1264	14.1402	13.1185	14.4984
10.8875	12.567	12.8767	14.7873
11.3682	13.3148	12.8683	14.0655
11.3095	13.2842	13.488	13.5877
12.383	11.8877	14.396	14.2713
12.25	12.7102	13.7715	15.3122
12.5393	13.9098	13.8367	13.7833
12.0145	12.5868	14.1772	12.8456
12.4934	13.026	13.3241	13.675
12.383	13.6274	14.4019	14.8158
12.183	14.0898	13.1171	15.4186
12.4363	13.1828	14.3839	14.8774
11.9773	13.1853	13.6817	14.9468
11.9822	13.9808	13.2036	13.69
11.8629	13.0451	14.2212	14.4803
13.5804	13.5392	13.542	14.4643
12.1467	13.8353	12.5712	15.2213
12.6778	13.0343	12.5115	15.0798
11.7714	14.9429	13.0871	14.9592
12.451	12.8646	12.7738	14.0177
11.9945	14.1815	12.8222	13.4207
11.9273	13.6572	12.6524	13.7485
12.4676	13.7502	12.7029	14.0844
10.5122	14.8396	12.7256	14.0391
11.1629	13.4217	13.2693	14.2348
10.7626	14.6708	13.6275	14.8782
10.5217	15.1265	12.8563	13.7719
11.8615	13.7288	13.4748	14.229
11.4166	13.9537	12.6914	14.6955
10.524	13.1544	12.1137	13.8132
10.6165	13.312	12.3426	13.961
10.8521	15.3654	13.4289	13.895
12.9362	14.4504	13.74	13.8832
12.2972	13.3348	13.0807	13.9066
11.9995	13.4172	13.4214	15.3941
11.8674	13.9693	12.8843	15.7342
10.6461	13.9926	12.7182	14.3865
10.8669	14.3745	13.2592	14.3536
10.1394	13.8058	14.392	15.2647
10.2431	13.2501	13.2419	14.7915
12.0731	13.0266	12.8039	14.8942
11.5992	13.7615	14.1442	14.4812
12.1615	13.3326	12.7722	14.3888
11.6952	13.2975	13.6009	13.7129
11.8368	13.5247	14.3776	14.0735
11.3342	12.5167	13.8681	13.4439
11.3352	13.6337	14.1733	13.5476
11.0467	12.4864	13.9118	13.772
10.6057	12.6954	13.3651	13.4425
11.2156	11.6537	13.7676	14.7429
10.7153	12.3194	12.7985	13.8342
11.5789	13.7049	12.8104	15.0569
10.9989	14.2344	13.6753	14.9272
12.2345	13.6954	14.0618	14.5182
11.8839	13.6175	13.9289	13.8188
11.254	13.0673	12.7654	14.7645
11.8741	14.2817	13.0809	14.6276
10.8852	14.4305	13.2299	14.7603
12.2585	13.2814	13.8215	14.0821
11.8706	13.8737	12.5585	13.6582
10.5935	13.5496	13.4939	14.3557
12.0861	13.2904	13.5975	14.4647
11.7522	12.0536	13.1845	14.282
11.9869	13.2586	13.1878	13.6292
12.4187	13.0958	13.8542	13.7042
12.165	12.7124	13.0404	13.718
11.783	12.9237	13.346	13.1105
12.8547	13.3721	13.0321	14.0882
13.1668	12.7722	12.2415	14.3058
11.2497	12.5383	12.4482	14.278
12.9681	13.0806	13.6276	14.5451
12.3081	11.9139	13.4826	13.1217
12.1132	12.4897	12.4261	13.6218
12.3163	11.73	13.1001	13.5221
12.3839	12.742	13.0334	12.9803
12.9864	13.4082	13.0939	14.5824
11.8073	13.5747	12.9154	14.334
10.5247	13.3557	13.2954	14.8647
12.3023	13.055	13.4457	14.043
12.2648	13.2931	13.313	14.5625
12.5257	12.1677	12.9193	14.2492
11.9725	12.1867	12.2331	13.019
12.0458	12.6952	12.5945	13.6895
12.0894	13.1884	13.1002	14.2173
11.6105	13.9754	13.7847	14.0632
11.5979	13.4791	13.4903	13.6154
11.7188	13.127	13.7465	13.8601
12.3582	12.6107	12.5303	12.9488
12.0477	13.4051	12.8566	12.929
11.5522	12.8892	12.7517	12.6237
10.8346	12.5213	12.5935	14.0593
11.8237	12.6746	13.0684	12.9458
10.945	12.021	12.7697	12.4659
11.6994	12.5051	14.0948	13.0686
12.2055	12.528	13.8084	13.5249
11.7465	13.3627	13.8546	12.6257
12.1186	11.9963	13.228	12.8883
11.0596	12.7906	12.436	13.6992
10.9635	11.7433	13.5807	12.1966
10.6777	12.9837	13.6169	12.5691
11.3297	11.1819	13.3263	13.0321
11.5399	13.0384	13.5572	12.3082
11.5066	13.8863	13.2294	12.4304
11.7012	12.8169	14.6913	12.6435
12.1807	13.1334	14.0403	12.885
11.2079	12.5718	14.0622	13.7061
11.3228	13.5443	13.8799	12.9064
11.1365	12.8457	14.2982	13.1334
11.5386	14.3399	13.4551	12.4934
10.1852	11.922	14.0558	13.0835
11.1628	12.1239	14.1599	12.8134
11.6136	12.888	13.3211	14.4915
11.7167	12.3183	14.3932	13.1185
12.1392	12.9619	13.8932	13.6607
11.9008	12.9347	14.5706	13.5238
12.3674	13.0093	13.1411	12.6909
11.6275	13.1936	13.6134	12.3535
12.1158	12.8546	13.5722	12.7409
11.2187	13.3644	13.716	13.3541
11.0337	13.6815	13.0382	13.2902
11.6192	12.5937	14.4254	13.1107
12.0212	13.6671	13.9911	13.7129
12.2354	13.5289	13.593	12.9695
12.0552	13.5168	13.9231	14.0502
11.6028	13.4265	12.8431	14.4754
10.9253	12.3196	13.6309	13.4545
12.1132	11.7811	13.9266	12.784
12.9655	12.0772	13.5664	14.0202
11.7203	12.2691	12.8774	13.7438
11.5622	11.7036	13.6447	12.8802
10.7055	12.1631	13.2815	13.9306
12.0439	11.8144	13.3108	14.4648
11.7532	13.1276	13.099	13.6796
11.4454	12.3307	13.5402	12.8911
12.6802	12.9911	12.4246	13.976
12.6539	12.9218	12.7262	13.4566
11.9784	12.1674	12.842	12.3664
11.1788	12.2977	13.9746	13.1139
10.3883	12.8465	13.7266	12.6867
11.9884	13.6976	13.6005	12.2291
11.5722	13.1319	13.9641	11.8123
11.0329	12.922	13.5071	12.3249
11.8722	13.9349	13.8019	11.5106
12.3485	12.9071	11.666	12.2957
11.6779	13.4377	12.5508	12.732
10.7684	12.7952	13.5867	11.6927
12.1699	13.481	13.6137	11.506
12.3624	13.5352	13.9399	12.6394
11.8698	13.281	14.2459	11.976
10.2157	12.7569	12.468	12.4376
11.763	12.7008	13.6339	11.9953
12.2167	13.0289	14.3536	12.5576
11.7353	13.5258	13.2139	12.487
12.5881	14.2428	13.8312	12.975
12.1686	14.0318	14.6117	12.1949
11.1452	13.7246	13.8271	12.6955
12.2548	14.1357	13.8389	12.9938
11.8999	12.9968	13.2652	13.1687
12.6195	13.525	13.3142	12.7291
12.2972	14.0465	14.7187	13.1239
12.399	14.3988	14.8618	13.2291
11.7183	14.7937	13.9667	12.7267
11.9856	13.5442	13.8094	13.2583
11.5569	13.7152	14.3279	12.9694
11.5136	13.011	14.5013	13.3943
11.2755	14.2664	13.6663	12.9567
11.4605	13.0604	13.9856	12.3126
11.1392	14.1705	13.1488	13.6471
12.1986	13.2399	13.833	12.8533
12.682	12.6504	14.26	13.1191
13.6641	13.1905	14.3639	14.0347
12.1886	12.1879	13.3464	12.0945
13.0138	14.4947	12.7002	13.505
11.4401	13.3083	13.3874	12.9366
13.0576	12.3375	13.0647	13.486
11.5203	13.7646	12.8556	13.7631
12.0971	12.962	13.3216	14.0226
12.2005	12.8315	14.106	13.7056
12.2695	13.4949	15.5521	13.4845
12.7833	13.3513	15.0543	13.8112
11.7082	14.1324	14.9268	13.2102
11.9519	14.664	15.0533	13.1754
12.0725	13.5834	14.355	13.5267
11.4724	13.309	13.8564	14.3553
12.1739	12.2514	14.1075	12.3383
11.7975	13.2059	14.505	13.7735
12.69	13.9616	13.5756	14.3168
12.9684	14.5641	12.6883	13.3764
11.7822	14.0381	12.7237	13.2105
12.0036	13.7199	13.2339	13.2465
13.0896	14.2977	12.8941	14.0187
12.3159	14.6607	13.9051	12.3011
12.2804	14.2318	13.9618	12.9619
11.8144	14.0585	14.253	13.1375
11.8335	14.7278	13.2802	13.6342
11.5628	12.8219	13.4174	13.3389
11.9268	12.6235	13.9829	13.4528
11.7016	14.0715	13.3164	13.1005
12.4533	12.7203	13.9084	12.0392
12.2919	12.9301	13.821	13.7613
11.9163	11.8599	14.1171	13.5622
11.5113	13.2677	14.2291	12.4543
11.8607	11.9735	15.6482	13.2791
11.5317	12.465	14.2108	12.3259
11.3727	12.1966	14.5937	12.4926
10.8246	14.1564	13.8174	13.9078
11.2305	14.1494	13.3811	13.6193
11.8396	12.3916	13.7946	14.0038
12.3527	12.8846	13.3352	14.2603
12.057	13.3002	13.6027	13.1835
12.7857	13.5583	14.1482	14.2428
13.687	14.0508	12.7255	14.5638
12.764	14.0139	13.9351	14.5525
13.4658	13.854	14.7401	13.3264
13.2318	14.8901	13.9216	12.5259
12.9637	13.1645	14.4587	12.9589
12.9061	13.0053	14.4869	13.868
11.6774	12.5954	14.2269	13.4744
11.6974	14.0051	14.3251	13.109
11.4418	13.4011	14.2105	13.7746
10.5023	12.3586	13.5136	12.0122
11.7788	13.0417	14.2241	12.7248
11.4676	12.95	14.2183	12.6979
11.4121	13.7017	13.5018	12.637
11.5896	12.9912	13.828	13.3405
12.3393	13.7982	14.6364	13.4801
13.0729	13.4939	13.8124	12.4781
13.1384	13.9675	14.1201	13.9158
13.2699	14.494	15.2147	12.8351
13.144	13.7667	13.9126	12.5256
12.7244	13.8784	14.0796	12.5491
13.6329	13.4503	13.7075	12.488
13.119	15.2337	14.3049	12.1411
13.0879	14.3921	13.4548	13.518
13.3527	13.8797	14.5756	13.3645
14.5208	13.2098	15.3737	13.7429
14.0308	14.1981	15.1102	12.7726
12.7888	15.4764	14.6033	12.2447
12.7292	14.7313	14.1956	13.2697
13.3281	13.3302	13.9983	12.5778
12.3234	14.1841	14.4021	13.0569
12.814	15.1642	14.2123	13.2378
13.5854	13.7302	14.9594	13.1969
13.3522	14.3885	14.1144	12.798
14.8362	13.8829	14.4743	12.9899
12.6282	14.2309	13.596	13.9251
14.0432	13.7572	13.7335	11.3237
13.2858	13.9865	13.9151	12.4348
13.7895	13.5448	14.0918	14.1305
13.5961	13.6516	12.8299	13.7056
13.0429	14.7402	12.9229	13.3139
13.1959	14.0368	13.9305	13.8974
12.2869	15.5379	14.3541	13.7417
11.8802	14.5513	13.9406	14.8661
11.9791	15.1338	14.8572	14.3258
13.2192	14.0981	14.0321	13.9626
12.8896	15.3901	13.4276	14.3956
13.4897	14.5715	13.5259	13.6117
12.6067	14.916	13.5683	13.5247
12.9133	14.6185	13.7069	13.5745
12.2512	13.6894	14.5864	13.8627
12.0372	12.5338	12.5876	14.5388
13.6028	13.6351	13.2887	14.2087
12.358	14.2598	14.089	14.8127
12.4057	13.6495	13.4085	14.4979
12.4603	13.9608	13.1999	15.1717
12.7856	12.6904	13.305	15.0847
12.5793	13.7203	13.9918	14.3595
13.2077	13.5882	13.4294	13.9287
12.6841	13.9839	13.8565	13.3303
11.9836	14.2794	13.6894	13.5511
12.6646	13.7344	13.8955	14.8953
12.5911	14.3231	14.344	13.985
12.8222	13.2725	13.8929	13.1778
12.9045	12.1328	13.4818	13.7853
13.3459	11.8255	13.792	13.7133
11.8012	13.2949	13.3875	14.2857
12.1748	13.1102	12.9264	14.9333
12.4511	14.9538	13.2986	15.1011
12.9735	13.1537	13.2219	14.0157
11.7759	13.1073	14.1016	12.9887
11.0377	14.0246	13.9681	13.6463
12.2341	13.2341	14.4276	14.1079
11.7986	13.5863	13.6712	14.9345
11.6538	13.7535	14.51	14.0051
11.7772	14.0136	14.2365	14.0562
12.3122	12.895	14.1622	13.974
12.6137	14.0553	13.4297	13.3781
12.7365	13.6379	14.4874	14.1635
11.4643	14.9749	13.793	13.7839
12.1459	14.2465	14.7869	13.6212
12.1498	13.4065	14.3478	14.4745
11.7241	14.3327	14.3766	14.2765
12.31	13.4796	13.7958	12.9317
11.1298	14.9733	14.7	13.1453
12.1012	13.6035	14.9129	13.2925
11.8226	13.2401	13.0478	13.1628
11.3862	14.3473	13.3981	12.7449
11.6712	14.297	13.4667	13.9027
11.426	14.3685	13.4059	13.6946
12.5851	13.8904	13.7087	12.9456
11.2714	12.9664	13.5179	12.6892
11.2698	14.2678	14.2314	13.5808
11.623	13.4341	13.7099	13.4721
11.8335	14.156	14.3741	13.4436
11.3205	12.8908	14.521	12.6348
11.7642	13.4685	13.8449	12.2887
12.3406	14.016	14.6022	13.3631
12.091	14.4159	14.8013	13.4223
11.3168	14.2276	13.0322	12.9646
12.5531	12.9717	14.7991	13.7049
11.4923	13.8174	15.0239	13.2637
11.4809	13.4053	13.8139	12.6546
11.9018	13.6403	14.938	12.4884
11.4116	13.7338	12.5135	12.7317
12.7369	13.3847	13.4755	12.1945
12.626	13.6689	12.7496	13.1851
12.2231	14.6927	13.0191	13.4176
11.7902	13.498	13.1682	13.161
12.5539	15.2523	13.6323	12.5135
13.0503	14.2646	13.7198	12.0793
12.3545	14.1127	14.0112	12.3539
11.0166	15.3133	13.8959	12.9454
11.6127	15.6789	13.2488	13.1788
12.5042	15.8132	13.982	12.2821
13.049	14.0619	13.946	13.6528
12.4914	15.0308	14.7297	12.9001
12.7319	14.2563	13.6571	13.4781
11.9645	14.8615	13.1711	13.356
11.9919	14.8969	13.4055	13.8428
11.9973	14.5513	14.3237	14.0422
12.4335	14.7751	13.9312	13.7311
12.8866	14.9051	14.0979	12.7546
12.5248	15.1601	13.7024	13.9871
12.2535	14.8796	13.7537	14.2186
11.8803	14.2507	13.9974	14.4534
11.9511	14.1487	14.4192	14.4572
11.7756	14.8434	14.0641	13.998
12.0748	15.891	14.8646	13.4923
12.6236	14.0739	13.3912	15.0907
12.8969	14.6372	13.86	12.9076
12.7095	15.0031	14.095	14.0728
11.7721	14.6234	14.4676	13.2025
13.5396	13.5841	14.8926	13.7491
12.224	13.6828	13.0798	14.0737
12.6782	13.8796	13.4842	14.6358
12.3034	13.7547	14.1404	13.9125
12.6604	14.3917	13.4226	14.7045
12.663	14.3098	14.4535	14.2169
13.2621	13.4008	13.7028	13.6746
12.8024	13.1539	13.6372	13.7905
11.6867	14.6914	13.6702	13.0483
11.346	14.4817	14.6988	14.4336
13.2503	13.3296	14.2319	13.6846
12.768	14.0107	13.4839	14.0556
11.4105	14.9076	14.4447	14.4864
12.0374	14.3519	14.15	13.6993
11.1211	14.9962	14.2194	13.5578
11.1591	13.8199	13.6731	13.674
12.0793	14.1042	13.9275	12.6991
11.6833	14.144	13.286	13.4751
12.2396	14.3256	14.5603	12.9641
11.9548	14.4897	14.1178	12.4965
11.452	14.5946	13.3087	12.6098
11.3315	13.5887	14.0107	12.6038
12.1874	13.3801	14.3275	12.6248
11.8478	12.7723	13.4634	14.3733
10.5544	13.2265	12.7171	12.5742
11.5676	11.9401	14.2091	13.1359
12.221	11.9211	14.287	12.4803
11.548	12.9819	14.382	13.3456
10.6262	13.2867	15.0763	13.0719
11.8974	12.7803	14.9167	12.4053
12.2229	13.0809	15.0632	12.3371
12.0328	13.2463	15.0836	11.5494
11.7706	12.9357	15.4597	13.19
11.9793	12.4135	15.8334	13.4511
10.5786	12.0176	14.4694	13.661
12.4303	12.5946	15.1867	12.9262
13.4081	12.1396	15.019	13.063
12.2343	13	13.086	13.2387
12.284	12.8235	14.4911	12.8049
10.5125	12.4744	14.4179	12.8497
12.5799	11.6521	14.3323	12.7455
11.3692	12.5655	15.2992	13.0215
12.2054	13.4244	13.9025	11.9939
13.0067	12.9834	14.3662	12.9521
12.3278	12.9464	13.3157	12.7809
12.4045	13.6449	14.1161	12.8439
11.2793	14.7294	13.9783	11.9607
12.6076	14.5868	14.4576	12.4939
11.4466	12.7283	14.2849	13.5293
10.8864	12.3677	13.7522	13.5679
11.1983	12.8959	13.4469	13.1508
11.2957	12.5936	13.0531	12.9294
11.3457	12.2718	13.2021	12.5724
11.8685	12.3618	13.0199	13.2335
10.4519	13.2549	13.6231	12.7509
11.4508	12.0723	12.9934	13.6672
11.0455	12.6701	12.8105	12.3122
11.297	12.9131	13.1401	14.1289
10.9965	12.207	14.3599	12.4061
10.8324	12.9499	13.0097	13.5661
11.3322	13.1793	13.4191	14.2331
12.1217	12.4767	13.7217	12.9241
11.2935	13.3157	12.9637	12.9523
11.5053	13.1543	13.1694	13.0552
11.3547	13.3582	13.9449	12.7668
11.7753	13.2656	13.9948	12.423
11.5477	14.0417	13.7486	13.0124
11.5869	13.508	13.4151	14.5724
11.9072	12.747	13.8728	12.8845
11.7716	13.2067	14.2584	13.1249
12.2379	14.0866	13.577	13.253
11.3581	14.9138	13.7378	12.8334
11.6129	13.714	14.0609	13.0554
11.7077	14.6111	14.7261	12.8435
11.6416	13.6817	15.0068	14.2314
11.7241	14.5729	14.3743	13.5253
11.4286	14.0469	13.1677	13.4743
11.6003	14.3142	14.2986	14.0282
11.8057	13.4913	14.0192	13.672
10.0913	13.4445	14.1765	12.6406
11.4302	14.4225	13.0723	13.6297
11.9565	14.5841	14.3053	13.3902
12.2558	15.0777	14.5595	13.1342
11.2146	14.5733	14.0784	13.1106
11.519	15.4925	13.8944	12.3262
11.5817	15.2786	14.3379	13.868
11.2323	15.8291	13.7506	13.7735
11.2828	16.095	13.9873	14.0204
11.7096	16.281	13.6477	14.2831
12.3448	16.5758	14.6312	13.3264
11.7094	15.1555	13.467	14.3518
11.3235	15.0876	13.6455	14.0245
11.2667	14.9629	13.9559	14.1948
11.7279	15.8413	14.4027	13.667
12.1942	14.6993	12.5199	15.3196
12.2418	14.1632	13.3154	14.4464
11.3555	13.6756	13.6404	13.4134
12.8192	13.7754	13.757	13.663
13.1924	13.0413	13.4046	13.7177
13.3003	13.6842	13.5749	13.0815
12.6378	13.8063	14.5232	12.3746
12.5141	13.7534	14.2449	13.1256
12.1885	13.4234	13.7978	13.8182
12.4967	12.5431	14.9653	13.3921
12.4456	13.6914	12.6762	14.2313
13.6099	13.8052	13.1916	13.8713
12.2618	13.9943	13.7653	14.491
12.4234	15.4344	13.0948	13.2053
12.7682	14.4394	13.4843	13.2391
13.0596	14.6985	13.2704	13.4937
11.8608	14.2311	14.2149	13.8427
11.5143	14.2458	13.6698	13.52
12.3454	14.3097	14.7663	12.6902
12.7509	13.8746	13.4604	13.2129
12.9805	14.1497	13.3952	13.8933
12.1865	14.3031	13.2529	14.4279
11.6996	12.9599	14.1084	15.3302
12.0664	13.0363	14.5465	14.1877
11.886	12.4361	14.472	14.9865
11.9201	13.6244	14.4511	13.2841
11.6138	12.9246	14.4903	13.7542
12.6984	13.0806	13.9541	13.5636
12.9528	13.5006	13.8108	13.1284
13.2962	12.5577	12.349	14.2808
13.3766	12.826	13.1529	13.0572
13.738	13.3953	12.717	13.1949
13.3961	13.3036	12.9259	13.8554
13.1641	11.3333	12.9805	12.3016
12.5207	12.6549	13.4441	13.7435
13.1242	13.9549	13.4391	12.157
12.4526	13.4278	14.7869	12.8093
12.9775	12.6681	14.3523	11.9844
11.9884	12.9138	14.9426	12.3944
12.7597	14.9653	12.9728	13.063
12.374	14.0136	14.194	12.5556
12.0728	13.0851	12.8164	12.7312
12.7703	13.3723	14.9514	13.3885
13.0568	13.7964	13.5995	13.2028
11.9938	12.9345	13.1687	12.2266
12.774	12.918	14.2364	13.2112
12.4365	12.5628	13.9744	12.819
12.5719	13.9559	13.4418	12.7779
12.799	14.4789	12.7655	13.2376
12.4206	16.3478	12.5657	12.8178
13.5283	14.1473	11.715	14.2785
14.6449	14.2614	13.3476	12.5808
12.2914	13.9823	12.4545	13.5001
13.9901	14.6759	13.1887	12.6957
13.1784	15.9619	12.7051	11.6888
13.3324	13.7762	13.3648	12.0055
13.8814	13.8301	13.5699	12.0415
12.8453	12.3616	13.3353	12.409
13.668	13.5683	12.9452	11.9993
11.8045	13.4876	12.9931	12.2126
12.3384	14.7277	12.5978	12.3352
12.5951	13.7851	13.4181	12.0146
13.1207	13.9985	12.2726	12.6286
11.2772	14.0958	12.3272	11.9097
11.052	14.193	12.9857	13.1846
11.3071	12.9411	13.129	13.2382
12.6319	13.9229	13.1127	12.2032
11.5089	13.8305	12.8814	12.9357
10.8726	13.908	14.2541	12.7599
11.5328	12.7686	12.6446	12.1915
11.4447	13.0515	13.0891	14.0022
12.2204	12.9196	13.8311	13.5975
11.504	13.1917	12.9992	11.8279
12.7882	14.2048	14.5402	12.8236
13.1343	13.4223	14.3811	13.5141
12.5613	12.8509	13.0313	13.0719
13.0959	12.7527	12.6777	13.5925
12.7484	13.2608	12.4659	13.7085
12.1777	14.2383	13.7123	13.827
11.6845	14.3044	13.3607	12.7678
10.6395	14.7014	13.1908	13.028
11.0759	15.0246	14.0506	11.9369
12.1739	15.2073	13.1245	13.5405
11.2621	14.2542	13.4824	10.8598
12.2363	14.6035	14.128	12.9513
11.6739	14.4585	14.874	11.8221
11.5613	15.069	13.1824	13.4602
12.9249	14.8009	13.3211	12.7658
12.9035	15.1296	14.0817	12.2541
12.5645	13.9554	13.5656	11.4613
12.3882	14.9086	12.9958	12.4551
11.4655	14.1131	14.271	12.8743
11.4759	14.1652	13.6877	13.6727
11.9252	14.0657	12.2749	13.1092
12.3993	13.6777	13.376	12.9639
12.3504	14.5346	13.0566	13.4779
11.3527	15.2315	13.5553	13.2254
11.4162	13.643	14.3021	12.5385
10.5002	13.7983	14.3191	13.3446
11.3647	13.6189	13.7934	14.3058
11.7936	13.5447	13.9374	13.4076
11.2424	15.1519	13.8628	12.8485
12.0229	13.3152	13.4976	14.0961
11.7801	12.8414	14.1344	12.9795
10.756	12.7496	13.1109	13.0069
10.9983	15.0569	14.0621	13.8495
10.3429	14.4774	12.9086	13.8826
10.9721	13.9029	14.1871	13.0956
12.0003	15.2633	14.848	13.1294
11.1475	15.0386	13.0605	13.9314
11.4737	15.0443	13.2825	13.749
12.8363	14.1346	12.8515	13.6549
11.8698	14.7662	14.3351	13.6769
11.8878	14.5537	13.2017	14.1944
11.885	15.1347	12.8885	13.799
11.9096	14.1228	13.7308	13.4961
11.563	14.3584	13.2544	13.0558
11.2075	14.3009	14.2037	12.7127
11.3118	14.2185	14.1354	13.1759
12.1428	13.6006	13.7652	12.3611
11.9067	14.1953	13.4623	12.4758
11.3786	15.2481	13.4367	12.3244
11.0584	14.2263	12.9372	12.8387
11.5635	14.5781	13.9692	12.7115
10.9488	14.2976	13.778	13.4522
11.8804	15.4948	14.4975	13.6839
11.2834	14.0019	14.0565	14.1575
12.4142	14.4032	14.2892	13.4811
11.7246	14.4428	14.4746	13.2312
13.1322	14.9385	14.1659	13.5879
10.3083	14.0024	13.3438	13.2708
12.0195	15.2848	13.8006	13.398
13.465	15.5325	14.05	13.7666
12.0424	14.6773	13.4354	13.373
12.0596	15.1548	13.5607	13.1853
11.9724	16.9369	13.5496	14.5004
11.4932	14.6549	13.3902	14.2316
11.627	14.6875	12.8823	13.3358
11.7885	15.1487	13.2343	13.6297
12.3778	15.0596	13.6003	13.7956
12.4021	14.1346	12.8875	13.4511
12.4191	15.1389	13.3284	12.3888
13.7061	14.3685	12.6772	13.1693
12.146	14.02	12.2612	13.8141
11.2578	14.7175	13.18	12.581
12.2111	13.9319	13.0513	13.2973
12.4319	15.3526	14.0075	14.2133
10.9424	15.321	13.5366	13.2261
11.0583	14.2672	14.1424	13.0049
11.3994	14.9226	13.6614	12.4746
13.1806	14.857	13.5631	13.1755
12.1429	14.7527	14.0976	13.3735
13.064	14.7184	12.4815	13.3195
13.2948	14.4338	14.2252	13.5778
12.6916	13.7416	14.1705	14.0741
12.6066	13.8273	12.4677	14.6735
12.6651	13.4837	12.4435	13.1446
12.7783	14.0741	13.2774	13.5647
12.9406	13.9261	13.0431	13.3744
12.5048	15.0322	13.8485	13.232
12.8978	15.3276	12.2859	12.9239
11.7983	14.3165	13.7343	13.4201
12.7253	14.1764	12.9489	13.4135
11.4243	14.6614	12.9869	13.9686
12.4652	14.649	12.1776	13.6292
12.3056	15.5931	13.7583	13.2444
13.6355	15.3617	13.1535	13.4365
13.3236	14.8692	12.4614	14.3698
12.6832	15.1278	12.6893	13.8738
13.2317	13.5086	11.3448	13.3614
13.5335	13.7436	12.5758	13.5592
13.3691	13.7156	13.0599	13.0529
12.0685	13.7715	13.9538	12.578
12.6212	14.7543	13.1247	12.5216
14.2347	13.7956	13.931	12.2636
12.3807	14.0663	13.0059	13.4875
13.1035	14.7476	12.8721	13.7182
12.8578	15.3652	14.879	13.4275
13.0994	15.124	13.5167	12.5783
12.1324	14.345	13.6667	13.9004
12.0786	14.6216	12.5856	12.7651
11.8551	14.4791	12.9923	13.571
12.6193	14.8522	14.0549	13.6741
12.7908	13.5666	12.3435	13.3579
12.838	13.6522	12.9124	13.7896
12.953	15.1335	12.2893	12.7611
12.6634	13.6161	13.4055	12.55
13.0962	14.2996	12.3952	13.2508
11.7452	13.5101	12.2102	13.2981
11.9329	14.8153	12.9472	14.0187
13.1821	15.1909	13.2162	13.7335
12.0907	14.0076	13.4853	13.6225
12.9968	14.7525	12.9319	13.7307
11.8759	15.3954	12.8301	13.9068
13.3611	15.6786	11.9272	13.983
12.1417	14.4008	11.6081	14.6731
10.8373	14.8355	11.4556	14.2259
12.1904	14.7337	12.3452	13.9335
12.5806	15.1552	12.2318	13.3888
12.606	15.2028	11.2166	14.1117
11.9663	15.5788	11.3051	12.8647
12.5814	14.6831	12.3541	13.2217
11.3939	14.6448	12.1774	14.0481
10.5666	15.7492	11.7517	13.1477
11.2	14.6568	12.5379	14.0655
11.9607	15.2027	12.4259	13.4978
12.8335	15.42	12.3426	13.5853
12.4165	14.7577	12.613	13.7256
11.5006	15.298	10.929	13.1319
11.8488	15.3703	12.6166	13.2422
12.3021	15.2456	12.4826	13.5642
12.1939	14.8428	13.3604	12.5416
13.6881	14.9438	11.4384	13.698
11.4692	15.2655	11.3093	13.1358
11.9429	15.5886	11.9825	13.0371
13.0687	15.1976	12.2157	12.7014
12.8848	15.6205	12.6178	14.3728
12.6329	15.9957	12.837	14.6352
14.2016	15.3722	12.2908	15.0503
13.4317	16.181	11.6681	13.8646
12.6785	15.1053	11.9981	13.5228
12.0461	15.3343	12.6492	12.3106
12.4426	15.4453	12.0811	13.6872
12.7984	16.6091	12.9136	13.952
11.6349	16.2169	11.868	14.2551
11.3346	16.0061	12.9609	13.7268
12.9019	15.5266	10.8147	14.6255
11.8582	15.7269	13.1873	12.9476
12.7861	14.7008	12.8954	13.4295
12.1878	14.9506	11.9422	14.1174
12.7873	14.1604	12.0754	14.5106
12.5823	16.3781	12.3034	14.6669
12.4481	15.2118	13.3345	14.1407
12.495	16.1806	13.0242	14.2498
11.8255	14.5989	13.0061	13.6302
11.6951	14.8819	12.7075	13.5447
10.8251	15.7518	12.4913	13.9031
10.8669	15.5503	12.4566	14.7602
11.7784	16.5249	12.5509	14.3726
11.9235	14.9121	13.4603	14.153
11.6292	14.8131	11.9047	14.2432
11.8705	15.9038	11.0325	15.0714
11.5424	15.3234	12.2253	15.3889
11.832	15.8184	12.6652	14.0683
12.1576	14.9492	13.1721	15.0734
10.2913	16.5179	15.2778	13.9596
11.2784	15.3201	13.5027	13.4606
10.7258	15.1877	12.46	14.7131
10.6062	13.799	13.2004	15.5437
11.8726	14.8219	12.6466	15.2291
11.4115	14.8187	13.0787	15.621
10.9271	15.4448	13.4795	14.776
11.3851	15.0589	13.957	13.6215
11.3974	14.4153	13.7667	14.5119
12.0069	14.7728	13.3634	13.9461
11.329	15.0277	12.6776	13.8023
11.0034	15.2014	13.0591	12.8189
11.4751	14.8135	13.372	13.9379
11.4245	14.9082	13.7129	14.5407
11.2159	15.6104	13.6387	15.0748
10.9926	16.5535	13.1971	14.2744
10.6026	15.8845	11.6821	14.3855
9.93445	17.056	14.1634	13.7507
10.5941	16.7498	12.7413	12.5483
10.6536	15.3466	13.152	13.1565
9.56464	15.1776	13.2298	13.412
10.8158	15.9949	13.1486	13.1247
10.2813	14.5047	12.8373	13.3079
9.7964	15.2201	14.2811	13.4641
9.61141	14.8598	13.4232	13.8087
10.0606	15.5272	13.701	13.6135
10.1229	14.8784	13.4572	11.4455
10.6039	15.8133	13.8322	12.4595
10.9813	15.7823	12.9499	13.1146
11.3362	15.7642	12.7924	13.2572
10.7701	14.1196	13.2216	13.2043
11.1468	14.564	13.306	12.6539
10.9357	14.1295	13.6465	13.8216
10.9301	15.676	13.1361	12.6936
10.5156	14.8584	13.274	12.2415
10.9981	15.3439	13.4798	13.4449
11.0556	15.6752	12.7061	12.9062
11.6978	14.8873	13.9281	13.3804
11.0513	14.7389	13.3431	13.5135
11.529	14.8958	14.0061	13.0709
11.6959	14.7022	13.2471	14.6954
10.1004	15.3265	13.6967	14.2279
10.739	13.6805	12.432	12.7593
11.0338	15.0256	11.7295	13.1388
11.5263	15.1208	11.8112	12.8419
10.7818	14.6306	12.9086	13.524
10.5391	15.7602	12.4355	12.9526
10.6495	13.4785	12.7397	13.4802
11.282	15.3685	13.1636	14.0481
10.7275	14.216	13.0571	14.4599
11.6508	14.5742	14.8405	12.5144
10.5141	14.4136	14.3981	13.548
11.3382	15.1775	12.9848	12.9779
10.8726	13.9493	12.9437	12.9933
11.6803	14.4386	13.4787	13.3024
11.1682	13.4185	13.7183	13.2988
12.5275	14.029	14.6327	13.9368
13.0306	13.7951	13.368	14.9387
12.6787	14.0551	15.0674	14.5005
11.7774	14.3225	13.9665	14.2672
12.9084	15.2939	13.283	13.48
10.735	14.9317	14.3673	13.3123
12.2296	13.6433	13.7823	13.0593
12.6249	13.6121	13.6118	13.6829
12.2224	14.3496	14.3767	13.4618
12.1129	14.0555	13.1397	12.0925
12.2271	15.0435	14.1788	12.5104
12.6675	15.2572	13.706	12.7492
11.4259	14.4417	13.8276	13.0509
11.9316	13.5133	13.4259	13.2243
12.3661	15.0819	14.0033	12.9874
12.2037	14.1843	13.6942	11.9256
12.8679	14.4014	13.4424	12.6064
11.6338	13.6772	13.2073	13.0988
12.2172	14.8109	14.1622	13.7877
13.355	15.7452	13.5661	13.5688
13.065	15.7425	14.1461	14.3122
12.5577	14.2182	13.0116	14.5693
12.3166	14.8006	12.6938	14.1561
11.9015	14.7412	13.9411	13.293
12.5831	15.2198	14.8121	12.4547
12.7428	15.2114	13.0663	13.1582
11.9464	15.2101	14.2145	13.6768
12.6034	13.7345	13.8157	13.494
13.5163	14.7473	13.5284	13.5681
12.6685	14.2333	12.693	13.4565
12.0614	14.0793	13.5527	13.5755
12.4737	14.6443	14.2203	11.4627
11.4296	14.7214	14.204	12.8189
12.8957	15.5365	14.172	12.0907
12.3193	15.1908	13.1699	12.8814
12.2078	14.9848	13.4633	12.4932
11.8254	14.8721	13.5489	13.7333
11.913	15.294	15.1908	13.4158
11.5945	15.5037	14.2943	13.3129
12.153	15.1778	14.4192	13.676
11.8025	15.0558	14.2323	11.6377
12.125	16.0626	13.7286	12.4268
11.9237	14.8263	14.6938	13.1674
13.2146	14.7561	13.5105	13.3741
12.0395	14.1118	13.8274	11.8734
12.7555	14.3837	15.0256	12.7296
11.8378	16.0687	13.5769	13.1451
11.8593	14.6126	12.9106	12.5651
12.7133	13.7514	13.6216	13.1664
13.9941	14.8438	13.6686	13.9326
13.1082	14.4696	13.8932	12.8579
12.8898	16.1273	14.1653	12.2708
11.6108	14.7422	13.6717	12.3729
11.7631	14.5865	13.2811	12.6369
12.4545	15.8454	13.9001	13.271
12.2997	15.775	13.9724	12.4828
12.9627	15.984	15.1914	13.3286
12.2214	16.393	13.0751	13.1236
13.5278	14.8584	14.0718	12.2606
13.2155	15.4398	14.383	12.4471
13.152	16.1274	13.5422	12.3437
13.1921	15.4636	13.7126	12.8024
12.3871	15.2466	14.7731	12.7364
12.8751	15.0089	13.9286	12.702
12.0453	16.1742	14.1791	13.0938
13.0046	15.2983	14.1726	13.2901
12.4474	14.8688	14.2931	12.9911
12.9379	14.6886	14.9454	13.1799
12.6448	13.9035	14.1913	12.4207
12.6369	15.79	15.9481	12.1912
12.4646	15.1966	14.7478	13.5476
11.8348	14.8709	14.323	13.6022
12.9225	14.7512	15.0912	12.9566
12.7737	15.0817	14.1409	13.7831
12.0582	16.4115	15.2348	13.6753
12.7719	15.6682	13.1632	12.5986
12.5938	15.3837	14.5437	13.307
11.9025	16.5723	14.0261	13.0859
11.8632	16.2929	13.6561	13.35
12.639	16.4488	14.5623	13.1878
11.7119	15.4423	14.3297	13.6581
12.1164	14.3922	13.7894	13.6463
12.3353	14.7178	14.3027	12.713
12.8419	14.1845	14.1857	12.624
12.546	15.4596	14.4299	12.9821
13.0172	15.2012	13.3928	14.3725
12.7989	14.9259	13.3591	13.6748
13.2184	14.5708	12.6618	13.6987
13.2634	14.9607	13.5198	12.8786
12.4191	14.5356	13.3431	12.8242
12.2528	14.6235	13.6243	13.1569
11.952	14.4023	12.4607	13.4912
12.8522	15.0117	13.1989	13.2269
12.7785	15.8861	12.9848	13.6093
13.6501	15.3616	12.66	11.6889
12.6277	15.3474	13.0086	12.566
12.9162	15.5413	13.7679	12.6887
12.8925	14.6332	13.2104	14.3682
12.2933	14.7728	13.3902	13.3452
13.7925	16.3591	13.2792	13.5621
13.4261	14.222	12.4726	13.3732
13.2709	14.9682	12.8748	14.2188
13.4447	14.771	12.7189	13.5438
13.4267	14.2088	12.277	13.6673
12.2327	13.8277	13.6708	14.5497
12.1097	14.5019	12.2441	12.9547
12.8647	13.482	12.4849	14.1133
12.1436	14.5053	13.175	14.8146
12.9163	14.0669	13.1712	13.7178
12.3803	15.1945	12.7874	14.4799
12.2606	13.2065	12.5222	13.7271
12.2086	13.5404	13.3359	12.8999
11.6728	13.7897	12.2251	12.8206
13.3505	13.9324	13.3967	12.4708
13.9425	14.1461	12.3346	13.1993
12.6502	12.7813	12.6253	12.3513
13.661	13.5824	12.2366	13.3172
12.9524	13.7619	12.2438	13.434
12.1923	14.6496	12.1087	12.7715
11.4284	12.9749	12.5434	13.4664
13.5618	13.9146	12.3525	12.3628
13.6671	13.4207	12.5719	13.3161
12.8231	13.5502	12.0855	13.4282
11.8049	14.2797	12.2386	14.5265
12.5014	13.2275	12.4244	13.3849
12.3499	14.0058	12.763	13.2543
12.5647	13.5088	12.3777	14.1177
12.4493	13.3843	13.6658	12.2451
11.111	13.1578	12.7711	12.2026
11.2412	13.7455	13.0851	12.1272
11.0383	13.4668	13.0484	13.5551
12.5968	14.0414	12.6823	13.1817
12.572	13.6203	12.2892	11.8803
11.2334	11.1794	12.9803	13.3201
12.5487	13.2539	12.048	13.4194
13.5563	13.7135	13.6457	13.2259
11.0596	13.93	13.4253	13.6393
12.2027	13.3203	13.1618	12.6262
11.9999	12.9107	13.4704	12.9213
12.0918	13.4169	13.4996	12.7791
11.9079	14.881	12.1734	13.5828
12.8106	14.2652	12.5471	13.007
12.3103	14.5556	12.1623	14.1837
11.7434	14.0904	12.6883	14.1455
12.0286	13.3306	12.7713	13.7961
12.6108	13.4392	12.5971	13.461
12.1654	13.4753	12.4588	13.7828
11.8926	13.6892	13.8031	13.3685
11.6615	13.3747	13.0221	12.7459
12.7505	12.3692	12.2087	12.6145
11.359	14.0474	12.6021	12.9381
12.4294	14.3383	13.1383	12.8885
12.5936	13.5423	12.3996	13.6979
12.0997	13.7032	12.8321	13.6052
12.7316	14.5217	13.1144	12.866
11.4861	15.2888	12.516	14.0018
11.9706	14.768	13.5429	12.589
10.7322	13.417	11.8914	12.9378
11.3395	12.6511	10.9205	13.5046
11.5985	13.1894	13.3193	12.7863
11.3596	14.6422	12.7555	13.3902
11.2696	14.747	12.2314	12.6974
11.3012	14.3036	13.8243	13.2686
10.9242	14.369	12.9938	13.9439
11.2139	14.2369	12.0588	12.2748
12.1394	14.7196	12.8746	13.0077
11.8446	14.2581	12.2859	13.2693
13.0373	14.115	12.3409	13.1252
11.7295	13.9333	12.4216	12.7588
12.7275	14.461	12.4831	12.7824
12.1635	14.4051	12.5067	11.8984
12.0456	13.7096	12.748	12.767
12.3167	14.488	12.7655	11.7187
11.4746	14.6732	12.6809	12.5343
12.3871	14.7347	12.4803	12.6819
12.2849	13.3514	13.2623	12.777
12.2901	14.9828	12.9648	13.1776
11.9356	14.4384	13.6274	12.4851
12.1024	14.0304	11.7761	13.135
12.2186	14.7375	12.9951	13.3859
12.8557	13.2997	13.3177	12.7733
12.1638	14.5116	12.4943	13.0115
12.3045	14.0185	12.568	12.7323
13.5957	14.1853	12.4158	12.5258
12.9677	13.8837	12.0073	12.3149
12.8384	13.9056	12.4309	12.1995
13.1979	13.7006	12.4181	12.1951
13.7789	14.2271	12.6252	12.4843
14.2479	14.1691	12.245	12.2585
14.1227	14.4047	12.7084	12.8041
12.6707	13.6928	13.0877	12.1896
13.7106	14.8105	12.6261	13.0448
13.6904	15.3607	13.1455	13.3601
13.5686	15.2851	11.976	13.1551
14.358	15.0498	13.8502	12.7893
14.0766	16.0311	13.3038	12.9561
16.58	15.0855	12.5695	11.7716
15.2964	14.9933	12.729	12.8597
14.5889	16.1766	13.9994	12.2368
14.7746	14.4215	13.1457	13.1155
14.1747	14.2129	13.2348	11.8117
13.9215	14.5379	12.2932	13.2444
13.5195	14.6576	13.3663	12.0442
12.4343	14.8435	12.8534	13.2202
12.5062	15.4527	12.6346	13.673
11.9104	14.3434	13.1029	12.7059
11.7998	14.9908	12.8068	12.0011
12.631	14.5776	12.0928	12.2763
13.1635	14.158	12.7736	12.6446
11.8679	13.5911	13.0491	11.693
13.7176	13.8218	12.7091	13.1751
13.5594	13.6241	13.9438	13.5647
13.2791	13.1409	14.2982	12.5003
12.5981	13.8003	13.1534	13.3421
11.444	13.7222	13.67	13.6757
12.4957	12.3946	12.8366	12.9331
11.2121	14.2827	12.8666	13.2121
12.0467	14.5268	13.0761	12.9013
12.8034	14.6845	13.3529	12.4722
10.9622	14.5738	14.2006	12.7385
12.2869	14.004	12.7304	12.7078
12.2149	14.0348	13.1218	12.3449
12.6157	14.035	14.2713	13.1684
12.8718	14.8806	13.0696	13.984
11.4475	13.6467	13.0578	14.1577
12.6164	13.6444	13.2672	14.4994
12.5393	13.6196	12.3679	13.5928
13.0631	14.7083	13.5413	13.1156
13.2134	13.6114	14.3229	13.5076
12.413	14.4518	14.1098	12.5052
12.3372	15.1591	14.3909	13.6102
11.3304	14.2397	14.2562	12.8612
12.3752	14.7026	13.1587	12.9332
13.037	14.4211	13.0593	13.4569
12.926	13.5546	14.0439	13.2475
12.573	14.7328	14.3001	12.579
13.2355	14.3298	14.4295	13.3551
13.6254	15.6732	13.8113	12.8989
13.0125	13.816	14.075	13.1803
13.4001	15.0654	13.3346	13.3803
13.6063	14.5162	14.1871	12.5801
12.3998	14.4027	13.8984	13.1905
11.5654	13.9326	12.9428	12.4803
12.4139	14.0875	14.291	13.3784
12.8716	12.9843	13.1493	14.2217
12.9362	14.6047	12.27	13.1522
12.9183	14.6633	13.8313	13.3207
12.6432	13.7227	12.2469	13.8538
12.2582	12.8544	13.6768	13.4761
12.82	14.8225	14.4951	13.7862
13.5372	14.1571	13.577	13.8068
12.9339	15.1628	13.0777	13.8121
11.1014	15.2702	13.413	13.1145
11.8148	15.3226	12.6626	12.1592
12.8412	13.6832	13.4177	13.2527
11.481	15.1963	13.3102	13.1463
12.0814	14.3265	12.5822	13.0606
12.1561	14.997	13.237	13.5366
11.7323	15.0336	13.9574	14.0388
11.8992	14.8899	13.5918	13.2491
12.0119	15.2776	13.9581	13.9656
11.6881	14.8719	12.2346	13.9318
10.843	15.586	13.4428	13.2401
11.0907	15.0791	13.8269	14.1044
11.0264	14.6097	12.8728	13.095
12.8524	14.6804	13.6892	13.1843
11.6773	15.3271	13.5647	14.1717
10.8695	14.0575	11.3785	12.7594
12.8457	15.0622	12.5468	14.5357
10.6907	15.1696	12.5817	13.5662
11.1799	15.6901	13.7955	13.345
10.994	15.2181	12.6841	14.2152
11.373	16.4633	13.6598	12.9662
11.2166	15.8038	13.5051	12.4712
11.2589	15.9487	13.3455	13.3544
11.4769	16.2148	13.297	12.7475
12.139	15.7129	13.733	12.5214
12.3262	15.5845	12.8432	13.0523
11.6569	14.681	13.9525	13.4742
12.846	14.71	13.4777	14.1874
12.5748	15.016	13.244	13.8474
11.6107	14.6603	14.2786	13.5714
12.0154	14.7444	14.4092	12.9423
12.5557	14.7679	14.4236	13.0339
12.788	14.5214	14.4711	13.4621
12.6326	14.1426	13.3774	12.8323
11.9941	14.3672	14.348	13.7343
11.9741	14.8026	13.5292	12.9242
12.3158	13.5862	13.0975	12.7694
11.7635	13.5606	12.8529	12.7771
11.817	14.0376	13.0596	14.3196
11.318	14.3997	14.2233	14.0033
11.8566	14.2392	13.2692	13.8064
12.1441	15.5312	14.1715	13.0848
12.7648	16.4357	13.781	11.7213
11.7613	14.4086	12.9542	13.1915
11.6101	15.2136	12.6098	13.6316
11.6697	13.6226	13.1863	12.1685
11.1686	14.6875	13.081	12.5489
11.9798	15.6034	13.0835	13.2355
11.7272	14.4741	13.4458	12.2481
10.4793	14.0096	12.6709	13.2307
12.2501	14.504	13.265	14.2863
12.8061	15.4398	12.3133	13.0462
13.297	14.8119	12.9849	13.2955
12.5737	14.1627	13.1684	14.1443
12.356	14.6951	12.6491	13.5517
12.575	13.6006	12.6916	13.4984
12.2929	13.6289	13.3278	13.2261
12.2039	14.0465	12.9137	14.408
12.5505	13.267	13.5964	13.529
12.1541	13.2046	14.2615	13.4954
12.2587	13.5434	13.3758	13.2842
11.8201	13.9635	12.9392	13.3304
12.2281	13.6958	12.0892	13.2675
11.9537	15.1934	12.5085	12.6211
12.2213	14.3933	12.4792	12.3533
11.6924	14.4018	14.2251	12.2668
11.3266	14.7938	14.2577	12.7664
11.6233	13.4701	14.3795	12.016
11.464	13.6052	13.0832	12.943
12.2694	14.5788	13.4273	13.3836
12.1235	14.2728	14.2028	12.3835
11.4832	14.7943	13.833	12.2913
12.2831	15.0265	13.2505	12.2063
11.4068	14.5936	12.772	13.2135
11.9282	14.6386	13.3275	12.628
11.6468	15.429	13.4344	12.134
11.1672	15.043	14.0793	12.079
11.3342	14.439	13.4977	13.5452
11.7295	14.6275	13.0271	12.301
11.5194	14.8832	12.3634	13.4195
11.8133	15.0321	14.2586	12.7482
11.9214	14.4109	13.5751	12.3807
10.8925	14.3819	14.4314	12.6112
12.2782	15.5111	13.3375	12.6051
12.1788	15.9212	12.8714	12.3506
10.8436	14.9359	13.9213	12.4508
12.2223	15.57	13.6261	10.9982
11.576	15.7773	13.2451	11.3041
12.8085	14.6999	13.6305	12.4531
12.0366	15.1516	12.7752	12.7729
12.6502	14.9195	13.9742	13.6543
11.5495	15.5868	12.9922	12.5268
11.5206	14.8662	12.3278	12.2635
11.8646	15.0411	13.1979	12.1852
11.9102	14.9664	14.3068	12.3613
11.6062	15.3326	13.5168	11.1654
12.608	15.589	13.7069	12.9195
12.0894	13.9617	13.9475	11.4357
12.1845	14.6116	13.448	12.891
11.6452	14.7417	12.918	12.875
12.8103	14.8928	12.9346	12.0705
13.6311	14.5627	13.1149	12.7849
11.8788	15.1128	13.8538	13.354
12.662	15.1526	13.1192	12.1788
12.9946	13.5281	13.8099	12.7113
12.7991	14.14	13.9639	12.3989
11.242	14.413	14.3132	12.8877
12.6287	14.5847	13.5252	11.7615
11.7469	15.3897	14.3059	11.1929
12.7524	14.8318	13.6856	12.0942
13.5333	15.1331	13.5282	12.3728
13.2442	15.0899	13.1311	11.3431
12.091	15.1789	12.3642	11.5561
12.9427	14.9551	12.6402	11.0307
13.1357	15.109	13.2103	11.9676
12.6805	15.1987	13.1158	12.7395
12.9908	14.7866	13.3577	12.5449
13.1162	12.5815	13.3645	12.7171
12.356	13.6729	13.1865	11.292
12.9305	13.6325	13.7275	12.9538
12.4515	12.7401	14.057	13.6906
12.2559	14.3858	13.3758	12.1418
12.5826	13.0006	13.3923	11.2138
13.1442	13.5254	13.7177	13.232
13.662	14.9371	13.4398	13.1874
13.2362	14.0331	12.6308	11.46
13.6492	14.4309	13.7732	13.0888
12.558	15.6799	13.687	12.0377
14.4227	13.424	12.2319	12.7852
13.1941	13.6697	12.7598	12.5145
13.3443	14.549	13.1449	12.7765
12.7941	14.6841	13.7397	12.4047
14.5049	14.4227	13.2801	11.7759
13.3761	14.2092	13.1435	11.8033
13.8681	13.8922	13.4208	11.9994
12.0334	14.2351	12.6176	11.5018
11.9386	15.087	12.2592	11.4311
13.3423	13.7214	13.305	12.1866
12.2809	14.7601	11.7426	12.2246
11.5583	15.0299	12.0644	11.1403
12.0932	14.3482	12.5471	12.7694
12.3561	14.8958	12.6765	10.8635
12.1769	14.633	12.9666	11.6098
12.3975	14.6154	11.7825	12.5685
12.4957	14.9441	13.0436	11.7293
13.2738	14.8375	12.8287	13.0269
12.1077	14.0666	15.1585	13.0986
13.5653	14.3076	13.8463	13.6847
12.6086	13.8913	14.3557	13.0313
12.7356	14.0201	14.0817	13.2499
12.1225	14.3284	14.6503	12.4101
13.7421	13.0247	14.0588	10.8826
13.164	15.2417	14.3587	9.83249
12.3272	14.4945	13.3245	11.0507
13.5719	14.4634	14.2504	11.389
12.6462	15.7218	14.028	12.5337
12.327	15.2884	13.7426	11.6106
12.5463	15.8927	14.7575	12.9309
12.6633	15.6636	13.9811	10.9724
12.1557	15.5184	13.5177	11.4569
13.2068	15.7314	14.2476	11.3792
12.6099	14.9341	14.1502	10.9546
11.6318	15.2521	14.9164	11.6821
14.14	14.622	14.1192	11.5488
12.5928	13.9116	13.5372	11.9168
14.3048	16.9895	13.1952	11.574
13.6861	15.3292	14.3752	12.3424
12.662	14.8304	13.8343	10.7815
13.3524	15.0063	13.8012	13.1243
11.7828	13.8649	13.2514	12.2245
12.9015	14.1866	13.1852	12.1817
11.8444	14.663	13.6839	11.5821
12.8211	14.2604	13.4008	11.6964
12.2844	13.3455	14.0293	12.3251
13.2814	14.4584	14.6124	11.1076
13.2329	14.7574	14.337	12.2838
12.642	14.117	14.1724	11.5388
12.783	13.9931	14.1308	10.9797
13.9086	14.6375	14.1388	10.2971
12.976	14.3771	12.2699	12.8148
13.3235	14.3067	12.6533	11.7776
12.0043	15.6226	14.0801	13.1042
12.983	15.7997	12.5705	12.3946
11.4381	14.3051	13.7982	11.082
11.9111	15.5492	13.4467	12.2308
12.1722	14.9097	12.8616	10.0606
13.4439	14.4049	13.1792	12.1997
13.2275	14.8361	13.5147	9.99837
13.3036	14.0189	12.4077	11.9253
13.1079	14.6006	12.7053	11.1574
13.2331	14.5001	13.6874	11.0518
14.4246	14.1274	13.1359	12.0104
13.5731	14.9591	12.5236	11.3975
12.818	14.6239	13.7779	10.051
13.5679	14.4838	14.1149	10.7636
13.0929	15.4282	14.008	11.4415
13.4061	15.2029	13.6077	11.7769
13.8207	14.0078	13.8239	11.7395
14.7052	14.7165	13.4604	11.6847
12.8302	15.2842	14.2022	11.0519
12.9222	14.402	13.5513	11.845
12.8539	15.1123	14.1166	10.8701
13.2294	16.0718	12.8656	11.3114
13.1177	14.5732	13.4254	11.4053
12.2525	15.0495	13.8669	13.0399
12.0982	14.8836	13.6056	12.3211
12.1553	15.6024	13.8815	11.9122
13.1135	14.7235	13.8923	11.7404
12.4977	15.0117	13.8704	12.0072
13.091	15.2415	12.9589	11.8415
12.2409	15.1238	14.3663	13.2089
13.1444	14.7959	14.1422	12.4898
14.0419	14.8323	13.5774	12.1592
14.4354	13.6192	14.1664	11.9979
14.0234	14.1176	15.0853	11.7281
14.192	14.3683	13.3095	11.8746
14.2637	14.1582	13.213	12.0668
12.8866	14.8387	13.2705	12.5477
14.4548	14.1881	13.7538	12.8367
13.8179	13.9714	15.3322	11.6804
13.5375	14.3144	12.7945	11.8538
13.5397	13.1092	13.7765	12.9016
13.1065	13.5524	13.1496	12.2083
12.5179	14.1495	13.4269	11.1049
14.2529	13.8838	13.4561	12.7952
13.1931	13.0359	14.4584	12.963
13.7719	13.3472	13.516	12.6393
13.4808	13.4431	14.6361	12.3113
12.2775	13.886	13.3664	12.776
12.1572	13.8531	13.7452	12.5838
13.9062	13.687	14.1457	12.0666
13.26	12.7654	13.8613	12.3496
13.5032	13.0549	13.4405	12.129
12.7062	11.9397	13.4628	12.6113
11.8677	12.6605	13.1798	12.5932
13.0602	12.7677	13.3767	12.8182
12.7395	13.1127	13.7894	13.1609
12.4989	13.2643	13.9654	12.5806
12.9692	12.6874	13.2216	11.8952
11.9065	13.4615	13.1286	12.1729
11.8864	13.6571	13.7271	11.9581
12.0824	13.1712	14.3551	11.9937
12.4675	13.3504	14.7168	11.9322
12.1574	14.4753	13.6196	12.4647
12.9833	14.1348	12.8234	11.2884
13.9849	14.5126	12.9848	11.4451
13.5226	14.7127	14.0704	11.5519
14.31	15.1848	14.0803	10.8263
13.3921	15.2012	13.8303	11.4658
13.5117	14.0409	13.7059	9.78921
14.0619	15.7318	14.2869	11.0159
12.4427	14.6068	13.4829	10.6346
12.5221	15.0875	13.102	10.1525
12.5485	14.7251	13.8561	10.3277
12.9333	14.5235	13.3121	11.1526
13.5986	14.5656	12.4155	11.7838
12.6871	13.3802	12.1337	11.3072
12.6234	13.9994	13.0739	12.2592
13.076	13.3994	13.7957	12.7244
13.5485	14.6728	13.7856	12.1994
12.2538	14.006	13.4834	12.1341
13.0475	14.9398	13.0891	11.3583
12.8588	13.4129	12.9586	11.3695
13.228	14.0691	13.5294	11.9035
11.4953	13.974	12.9479	11.1399
12.9808	13.8646	14.3609	12.5383
13.5738	14.1247	14.2043	11.5871
12.9604	14.0819	14.697	10.686
12.3983	13.3488	13.5168	10.4375
11.7441	13.7788	11.9729	10.4568
12.3842	13.4637	13.5319	12.1019
13.0921	13.1495	13.3677	11.8874
14.111	12.35	13.188	11.9179
13.2381	13.7963	13.6375	12.5518
12.5086	13.6778	13.7934	11.8465
12.5568	14.8036	14.0419	12.3239
12.6359	13.839	14.5347	12.0154
13.4905	13.3235	14.6102	11.9722
13.223	12.8136	13.5836	12.1634
12.5926	13.0088	13.6144	12.2075
13.1405	12.2705	13.4341	12.8819
14.0173	12.7608	13.5124	11.9291
13.8834	12.9592	13.3989	12.9248
12.671	13.2571	13.2414	13.3694
12.9407	13.7894	13.1415	11.6556
13.4217	14.8628	14.6694	11.3484
12.0434	14.6393	12.4555	12.1374
11.8917	14.4824	12.966	11.9957
12.2936	13.2742	12.2373	12.997
12.6601	14.6619	12.2668	11.2152
13.8945	14.2721	14.4191	11.9748
12.9287	15.3627	13.4458	12.3538
13.2076	14.792	13.6893	12.0548
12.6229	14.387	13.2029	11.3917
11.6387	12.9148	13.1634	12.2459
13.4385	13.8817	12.4728	12.736
13.1124	14.0678	12.7468	11.3765
11.7614	13.9552	12.9856	11.012
13.7171	13.5364	12.7586	11.2777
13.4493	13.6327	13.1061	10.9049
13.7873	13.9483	13.4929	11.4978
13.1777	13.9747	14.2539	11.9435
12.5701	13.4762	13.1413	11.7364
13.5786	14.5416	13.4877	12.4237
13.5318	13.2421	13.9672	12.8868
12.8234	13.6208	12.9149	11.1027
13.4474	13.431	13.2256	11.4352
13.2465	13.3172	13.1079	11.1751
13.0534	14.3065	13.3957	11.5495
13.2398	13.9662	14.0011	12.6698
12.9064	14.2011	14.2804	12.3738
12.4876	14.1362	14.1858	11.2872
13.217	13.3482	13.3624	12.7143
12.9001	12.6637	13.5101	11.4176
12.833	14.139	13.0987	11.9186
12.6637	13.5163	13.0963	10.9939
14.183	13.1538	12.9184	11.396
13.0244	13.1093	13.2278	11.054
12.8337	12.9291	13.7678	11.3812
12.6085	14.0006	13.403	10.035
11.9284	13.8294	13.1481	11.8153
12.3717	12.9157	12.6441	11.492
13.1663	13.8579	13.3454	12.0873
12.0798	13.4183	13.1093	11.8973
11.6348	13.9517	12.3747	11.002
12.6249	14.8426	12.9998	11.2833
12.7463	13.7629	11.9763	11.3912
12.273	14.2418	11.2831	10.943
13.6442	14.0681	13.0914	12.2204
13.4859	14.9238	11.8725	12.3152
13.2422	15.0783	11.7042	11.6537
12.3229	13.7939	11.5118	11.6858
13.1511	13.9753	11.9095	12.1037
13.1446	14.3227	12.7343	12.5192
11.951	14.1312	12.2051	12.0208
11.4909	14.1119	12.1376	12.2278
12.0269	13.9304	11.6611	12.0613
11.5387	14.6279	11.8094	12.278
12.0509	14.021	12.2944	12.0659
11.8463	13.8473	12.508	12.4357
12.3629	14.2641	12.397	12.8185
12.9231	14.2675	12.8069	12.5026
11.7011	14.4842	12.2144	12.9606
12.0444	15.396	12.1361	13.0811
11.8498	14.3613	11.9799	11.4118
10.5566	14.3951	12.4935	10.5657
11.5242	14.0537	12.9056	12.4196
11.6163	14.5974	12.9148	11.4073
11.5564	14.5947	12.1763	10.3685
10.9666	15.0807	12.423	10.7212
11.0449	15.1521	13.5198	11.4703
12.3287	15.296	11.7945	11.9591
11.1064	14.928	12.6056	11.1926
10.8426	15.8198	12.0427	12.0749
11.2814	14.1055	12.5818	12.1845
11.0128	16.3326	11.7062	11.6109
11.1614	14.9493	11.9147	10.9606
12.2008	14.8884	11.9945	10.6956
12.4327	14.1951	11.8166	11.4569
12.5049	14.1925	12.7624	11.4347
11.1053	13.3664	12.2524	13.1402
11.4949	15.1443	13.1793	12.4447
11.7738	14.1884	14.0508	12.006
11.4581	13.6595	13.853	12.4229
11.5998	14.7306	13.7301	13.0091
12.4702	13.7163	12.4731	12.3504
12.658	14.4462	13.2079	11.3844
12.0022	14.6011	13.009	12.2839
12.2574	14.602	12.1616	11.9367
10.8926	13.4528	13.029	12.4126
13.0428	13.9316	13.5181	12.5707
12.383	14.8045	13.1117	12.0688
12.7537	14.2725	14.3922	12.1882
12.7557	14.0538	13.5511	12.483
12.0488	13.8179	13.601	13.0766
10.8167	14.6503	13.911	13.1123
11.3329	13.4367	13.2746	11.7361
11.9628	13.3311	12.9693	13.4215
11.4437	12.9129	12.9238	11.5389
11.6249	13.5627	12.0625	10.7286
12.5875	14.2085	13.6167	12.124
12.1844	14.945	13.5976	12.1736
11.5128	13.6346	13.2259	12.9355
12.3735	14.5664	12.5629	12.6604
12.999	12.4544	13.9456	13.0165
12.8667	13.8132	13.1434	11.7402
12.155	12.9876	12.7457	11.6815
12.6206	13.341	13.1177	13.2893
12.7616	14.2208	13.2468	12.6162
12.9964	14.1617	13.2494	13.3831
12.0063	14.6193	12.7034	11.5736
12.2102	14.5571	13.3612	11.8431
12.7927	15.0636	13.4403	12.9556
13.3875	13.6287	13.647	11.5321
13.6095	13.6521	13.3689	11.7546
12.6803	14.3796	13.0032	11.515
14.1965	15.0912	13.7507	10.8268
13.2193	15.0803	13.0041	12.286
12.2143	13.0584	12.7109	12.4653
12.8505	13.4193	12.6022	12.1885
12.9963	14.3487	13.2071	12.6907
12.6612	14.0365	13.1676	11.9872
11.6116	14.1581	12.4841	12.555
13.1606	14.5966	12.2974	11.1417
12.0574	13.9192	11.6531	11.6475
12.1863	13.2605	11.9537	12.2769
12.5523	13.7541	11.8518	12.03
12.9862	14.8588	11.9539	11.6055
12.2636	14.6221	11.9634	11.9593
11.4572	14.6426	12.3281	11.409
12.1044	13.8669	11.7739	11.846
12.0144	13.1263	12.5404	12.727
11.4948	13.8885	11.8654	13.1845
11.9103	13.3083	13.0663	13.5453
12.7653	12.5693	11.6137	12.6091
11.9142	14.2191	12.0704	12.8347
12.712	13.3882	11.5693	14.0822
12.2575	12.9422	11.5834	11.9094
13.2144	13.9049	12.6928	11.7582
13.0873	14.6733	13.0468	11.6485
12.7524	14.1265	12.4892	12.9718
12.1087	13.5924	12.3061	13.9994
12.8882	13.7572	12.616	13.4598
13.2678	14.6041	12.367	13.61
12.7624	14.7367	13.0344	12.8843
13.4441	13.3855	12.4429	13.1003
13.5325	13.254	13.5576	13.3402
12.8652	12.6327	12.8452	13.6875
13.4521	13.4465	12.9957	13.4015
13.3078	13.5564	13.327	13.7921
12.9803	13.6341	13.8332	13.094
12.8157	14.1342	13.0084	14.0894
12.833	13.8162	13.8445	13.1878
12.62	13.6395	13.0015	12.5102
13.2099	14.3257	12.5593	11.6824
12.492	13.6168	13.0532	12.2207
12.1259	13.8581	12.4781	12.2827
13.1508	13.4959	13.3737	12.1187
12.4425	12.899	15.0234	12.3211
12.5066	13.4368	13.6567	12.6985
12.548	13.7555	13.2531	12.3865
13.8881	12.9491	13.8282	12.8791
13.0625	12.6187	13.486	13.6294
13.3487	14.1619	12.1774	12.7772
13.1131	13.1938	13.0914	12.9289
12.354	13.8592	11.9978	13.4456
12.6109	14.8618	12.826	12.9234
13.3424	13.6105	12.3324	12.8062
13.419	12.8974	13.3897	13.5
12.5173	12.623	13.5984	12.6253
12.7603	14.2139	12.9201	13.1861
12.2187	12.9798	12.5403	11.8083
13.6785	13.9202	12.7749	11.4984
13.1312	13.9139	11.7869	12.0999
12.2686	14.1025	14.0081	12.639
12.9727	13.9403	14.121	12.5079
12.0214	12.4168	12.8741	12.9058
12.2451	13.8189	13.8734	12.5514
11.8112	14.3177	12.659	11.8248
12.2037	12.1245	13.6856	11.7142
12.0774	12.9172	14.7049	12.0569
12.874	13.8945	14.4359	12.6119
13.0112	13.2885	13.3326	11.9734
12.5162	13.0436	13.176	13.3887
11.9352	13.3257	13.1282	11.771
13.0322	13.3118	13.0092	11.7508
12.8429	12.6571	12.4442	11.7954
13.2686	14.9467	12.6039	13.4251
14.0871	14.154	12.4538	13.0989
13.5559	13.5669	12.6144	12.5476
13.5096	12.8587	12.3292	12.187
13.1155	13.0174	12.9929	12.6257
13.186	12.9844	13.8314	12.5275
13.5004	13.2511	13.5506	11.5856
13.4667	13.7428	13.6328	12.1322
13.2929	14.4006	13.2487	11.5524
13.1834	14.0617	13.4258	10.8733
13.4975	14.2555	13.862	12.7105
12.926	14.3916	14.3471	11.1364
12.4363	13.8003	14.4369	12.6293
12.7198	13.8335	13.8867	12.1846
12.7746	14.534	13.368	12.0037
12.7679	14.0716	13.3397	11.9422
12.76	13.019	13.4929	11.8087
12.4706	12.8221	12.3175	12.1174
11.833	13.6069	13.1173	10.8198
12.2344	13.4169	12.3018	11.9867
11.9471	13.2868	13.5912	10.8381
12.7084	13.4826	14.3125	11.7332
12.3683	14.2547	13.9192	12.2079
12.8768	14.9355	12.7618	12.7734
12.5678	14.8055	12.1784	11.7238
12.6568	14.4153	13.1473	10.9974
11.1433	14.5812	12.308	10.9206
12.4341	13.1185	12.2908	10.9648
11.5764	14.5467	13.1748	11.9568
12.3698	13.9315	13.0538	11.9614
12.4444	14.2444	13.4827	12.0176
12.957	14.1437	12.5249	12.6932
13.197	14.6092	14.3144	11.8673
11.7791	14.9777	12.2564	12.9926
11.8534	14.5769	13.3484	11.507
11.5273	15.2642	14.1758	11.8841
11.6531	15.4832	14.1609	11.8327
11.5508	14.777	13.8708	12.314
12.6769	14.2724	13.9324	13.4254
12.3077	14.2085	14.1785	12.4597
12.1061	14.0829	13.803	12.9015
11.9487	13.9277	12.8174	13.6082
12.2729	14.1232	13.6593	14.1956
11.5913	14.6253	14.8746	13.5061
13.0533	13.7433	14.4403	13.4455
12.3648	13.3747	14.2968	13.115
12.0353	13.4219	14.0333	12.3822
12.4658	13.1781	14.9879	12.6179
11.9936	13.5924	15.3537	11.7667
11.7364	13.6902	15.0399	11.7444
11.7411	13.4369	14.7888	12.5344
12.3291	15.1754	14.1909	11.1105
11.8721	14.9801	13.7306	12.1289
12.5376	14.323	12.9018	12.2354
12.1901	14.5835	11.1808	12.3997
12.1975	13.8019	13.5705	12.0963
12.333	15.2056	13.6377	12.6389
12.7571	14.4522	14.3168	12.8274
12.161	14.9299	13.6624	11.0219
12.2374	14.3581	13.5318	12.1776
12.9124	14.1219	13.7711	11.6029
11.6061	14.2508	13.9695	11.9441
12.6794	15.147	13.9403	12.3873
13.4703	14.9566	13.0356	12.1138
13.0915	13.9084	12.992	12.4986
12.5013	13.4862	13.6323	11.3314
12.0891	13.4947	13.928	11.6741
12.8267	14.1579	13.857	12.1672
12.6379	13.3741	13.5982	12.617
13.3027	14.1033	13.8864	12.5456
12.7713	13.9417	13.6316	11.9697
12.297	13.3203	13.0157	11.9554
12.7507	13.4364	13.6641	12.5224
13.0064	14.6248	13.7354	11.4417
12.5321	14.1062	13.6478	11.5519
12.188	13.4354	13.4167	11.4449
13.1027	12.9268	13.8452	11.9852
11.7173	14.4609	13.7661	11.7785
12.6137	13.671	13.2696	11.4719
13.2226	14.7776	14.7038	11.3024
13.0417	14.4822	14.2498	12.9707
13.9682	13.7946	15.2003	12.511
13.2585	14.3167	14.8002	12.484
12.4641	13.6012	14.2588	11.7571
13.4655	14.1209	13.8889	13.1902
12.5194	14.4724	14.4055	11.752
12.8697	14.799	14.4907	11.8251
12.1779	15.1318	12.9452	12.174
13.212	15.2593	13.8769	12.1092
12.6192	15.0296	12.9029	11.1064
12.338	14.873	13.163	12.0898
12.326	14.9065	13.9971	12.2609
12.2766	14.7751	13.7665	11.99
12.6791	14.4968	12.8174	11.8285
12.747	14.5619	14.3284	12.7779
12.3588	13.5561	14.7664	13.0574
11.9423	13.7494	13.9597	11.8136
12.22	14.1781	14.2987	11.9073
12.7077	13.8054	13.5006	10.959
12.4318	13.9675	14.0951	10.7885
12.4329	14.2508	14.4086	12.6581
12.8927	13.9978	13.8649	12.8225
12.6804	14.5207	13.7412	12.9084
13.2631	14.9172	13.0916	12.6559
12.7778	12.922	14.2795	11.7011
13.9825	14.8335	13.6829	13.4694
13.4216	13.6229	12.888	12.5501
13.3214	14.7673	12.2416	12.0468
14.9073	13.6663	12.8532	12.6136
13.6802	14.2586	12.7505	12.7972
12.5483	13.8688	14.2784	12.7617
11.87	14.305	14.0702	10.7444
13.1553	13.189	14.8151	12.5347
12.3368	13.8063	14.0682	12.3207
12.4163	14.4761	14.0415	12.2917
12.1952	14.146	13.2377	11.1618
11.8186	13.6759	12.8914	12.8581
12.6665	14.0537	12.809	12.288
13.5522	14.8132	13.6499	12.2791
12.299	14.5677	14.4117	12.3175
12.4411	13.6704	13.0724	12.5086
11.2434	14.764	12.7298	12.6361
11.1108	14.1881	13.588	13.3282
12.6845	13.6317	13.8225	12.5095
12.869	14.8358	12.5144	12.5296
12.0656	13.9004	12.9436	11.7809
12.945	12.9197	12.8427	12.3959
12.9461	13.6237	12.5778	12.0409
12.092	13.8849	12.949	12.7968
12.001	15.1793	12.5107	12.7442
11.1126	14.1001	12.3271	13.204
12.2415	13.8774	12.1139	12.5398
11.9824	15.385	13.4511	12.8388
12.3491	16.046	12.8138	11.3927
12.5444	14.0008	12.2379	12.7981
11.7956	15.5985	12.5591	12.2493
12.5533	14.7253	14.3033	11.7904
12.3391	14.418	12.1254	11.6314
11.9512	14.5306	11.9389	11.7402
13.8471	14.3734	12.9862	11.459
13.1749	14.0032	12.7998	11.6454
12.8292	14.5647	12.1185	12.8157
11.8593	13.9993	13.56	12.2786
11.9642	14.3825	12.6094	12.7384
11.8798	13.2858	13.652	12.2885
11.7939	14.3152	13.4998	12.9043
12.4805	12.2823	13.5028	12.8512
11.4813	13.2228	13.7311	12.1235
12.1597	13.1459	14.2541	12.3133
11.6127	14.5982	13.8724	11.5891
13.0837	14.3286	13.2308	12.9038
13.0055	15.0623	12.8651	13.5064
12.3674	13.9073	12.5629	13.3989
12.6995	14.1958	12.435	13.8508
11.3532	13.5024	13.5608	12.7104
11.6139	13.9306	14.6839	13.0491
11.8679	14.4362	14.3972	12.2941
11.5789	13.5769	13.9772	13.9229
11.8573	13.189	13.7003	12.0662
12.4823	14.1105	14.8702	13.3025
12.0755	14.6087	13.9429	13.1356
13.2708	14.3118	13.2016	13.0702
12.8132	13.9118	12.664	13.6984
12.3128	14.6291	12.5845	12.8976
12.5732	14.2501	13.4717	12.4937
12.6368	14.3823	13.664	13.2696
12.1466	13.4849	13.1515	11.7647
12.3389	13.3582	12.85	13.0446
12.2324	14.8626	13.7752	12.7681
12.0212	13.0902	14.7445	11.8645
11.7438	13.5603	13.7799	13.1101
13.0403	13.1489	13.5495	12.3897
13.189	14.6191	13.1672	13.2356
13.3351	14.8541	12.8933	13.1602
13.0697	14.5663	12.5332	12.7474
12.5442	14.8892	12.6911	12.9435
12.2451	14.2198	13.3588	12.1995
13.1709	14.6379	12.8503	12.6336
12.1889	14.1865	12.74	12.9334
11.4696	14.411	13.5472	12.7957
12.1405	14.4578	14.2139	13.3737
12.6704	14.6052	13.1543	13.5892
12.0645	14.3619	12.8499	13.0528
12.502	14.2255	12.786	13.3284
13.3418	13.7305	12.5196	13.6902
10.598	14.4836	13.5302	14.1517
11.7557	14.2576	12.7816	14.1703
12.0914	13.3564	12.9347	13.1471
12.1532	13.6598	13.8923	14.1891
11.9342	13.7878	12.924	13.9159
11.7681	14.6943	12.473	13.4911
13.2774	13.9422	12.0153	13.5482
12.9214	13.9256	13.7714	13.5168
12.4868	14.3177	12.8908	12.8609
12.7932	13.6355	13.1679	13.3504
13.3712	13.7926	13.049	13.3698
12.0709	13.4226	11.414	12.4591
12.0442	14.4288	11.9943	13.7403
13.0142	14.3515	12.3235	12.9527
11.6927	15.1236	12.7252	12.5378
13.4866	14.7538	12.0251	11.2942
13.0839	14.215	12.1072	13.6393
12.9463	13.8742	12.8408	12.993
13.0097	13.4739	13.2854	12.8074
12.6398	14.1972	12.5823	13.2898
12.3924	14.5749	13.3863	13.0651
12.291	13.8917	14.7774	13.6271
11.6651	12.9494	13.9308	13.2623
11.9564	13.7008	12.7428	13.274
12.532	13.3639	13.2654	14.6113
12.4189	12.9626	12.5369	13.8246
13.5968	14.0551	13.5168	13.2528
12.2826	13.2345	12.9666	13.6121
12.8273	13.4934	13.3694	14.8901
12.8542	13.742	13.0156	13.8389
12.6707	13.116	13.0955	14.057
13.0652	13.4722	11.7726	13.6815
12.8552	14.339	13.276	14.6196
12.9969	13.555	12.6403	14.1994
13.7789	13.7925	12.7104	14.3304
14.1629	13.3047	12.4814	13.683
12.5152	12.7711	12.0029	13.416
13.1241	14.8008	13.054	12.8207
13.1639	14.5351	12.3263	13.8858
13.0222	14.6238	13.3688	13.5134
12.8076	13.7426	12.9145	13.7239
12.0214	13.8921	12.2468	14.4021
12.9458	14.8773	13.6979	13.9691
11.663	14.7718	13.7945	14.606
13.0761	14.7143	13.9891	14.6207
12.5875	14.0069	12.1524	15.0227
12.0565	14.8343	13.2191	14.5959
13.0725	15.3945	12.5184	15.9209
13.5043	15.2647	13.8311	13.9398
12.1112	13.6569	11.7142	14.5939
12.6937	14.5434	13.8909	14.2973
12.7027	14.9908	13.9106	13.5918
12.9953	13.9136	13.9116	14.0873
13.5105	13.5417	13.62	13.4512
13.0618	14.3301	13.2429	13.497
13.9798	13.6445	13.2395	13.1647
13.603	14.742	13.8164	14.0723
12.6711	14.5643	13.2729	14.4575
13.1967	14.5541	14.6335	13.6822
13.7162	15.1813	14.5051	13.391
13.4048	15.5173	12.9079	13.1578
13.8862	15.162	13.5611	12.3997
12.2512	15.9823	13.8062	13.5998
12.1598	13.8915	13.6711	13.9224
13.837	15.6345	14.7316	13.822
13.2035	14.3475	12.551	13.4879
13.0688	14.6997	12.9077	15.5572
12.9405	14.9897	12.7154	14.0646
12.0123	14.8214	13.3491	14.9435
12.0837	13.9159	14.7366	15.2556
12.0209	13.6457	14.1596	14.7811
12.9382	13.8083	13.0319	13.9837
10.4707	14.6215	13.3936	14.2842
11.7586	14.2737	14.1983	15.3297
10.5916	13.9358	14.1036	14.1257
12.3144	14.1863	13.2174	13.8007
13.1004	14.3377	13.9793	14.2339
11.557	12.8939	13.2161	13.6537
12.1419	12.8523	13.3302	14.1931
12.319	13.5756	13.9627	13.8395
11.7044	13.7152	14.3148	13.938
11.1079	12.7388	13.7646	13.0803
12.6533	14.5495	14.4261	13.7588
11.4407	13.9917	14.8042	14.9157
12.6291	13.9169	14.2348	13.4281
11.7088	14.171	13.7814	13.1838
12.1818	14.2833	14.9099	13.3185
11.4738	14.0835	13.7312	13.8034
13.4594	13.3182	13.9042	13.4889
12.534	14.2646	13.474	13.4298
11.6095	14.5147	12.7336	13.4985
11.9442	13.9	13.4848	13.0919
10.944	14.0863	12.3837	13.4767
12.8371	13.7561	13.6529	14.071
12.6739	13.3564	13.385	13.3375
12.1908	14.1649	14.1451	13.3653
12.6644	15.8658	13.3174	14.2778
13.0332	14.3109	13.9008	13.8647
13.1066	13.5033	14.0672	14.2715
13.017	14.3094	13.6046	12.8245
13.7677	13.5581	13.0816	13.9953
13.1222	14.4429	11.9096	13.743
13.239	13.2326	13.1795	13.5896
11.8589	14.0751	12.4299	13.0124
12.4289	14.1399	12.0723	14.0651
12.8322	14.9278	11.7637	14.243
12.1019	13.9984	11.2892	13.86
12.6789	13.6124	13.5763	15.0769
12.1605	13.8727	12.8621	13.2818
13.0932	12.773	11.9118	14.3992
13.0179	13.4872	13.2668	14.575
11.851	14.1132	13.5676	14.9063
11.4732	13.8797	12.5075	13.9509
12.4865	14.8218	13.223	14.1815
12.2733	13.9987	13.7427	14.3173
12.8069	14.5287	13.0734	14.717
12.4579	13.7477	13.6449	14.4166
12.308	13.6634	12.998	14.688
12.6388	13.6432	12.6792	13.4109
11.9448	13.6412	13.599	13.8853
13.0197	13.447	13.5873	13.7962
12.5818	12.2696	13.0095	14.1386
13.1771	14.1962	12.7827	14.8221
13.2158	14.395	12.958	12.8755
13.4688	13.2001	13.5473	14.3055
12.2049	13.2711	12.9893	13.616
13.2466	13.8366	13.1854	14.9324
13.3324	13.8882	12.927	14.3567
12.8962	13.838	13.4998	13.917
12.3822	14.3237	13.5322	14.128
13.6907	12.9865	13.4476	14.8188
12.4263	13.2461	13.5403	14.2801
11.2878	14.5784	13.0489	13.5454
12.3443	13.8309	13.1046	12.8177
12.8956	13.1222	13.4128	13.9335
11.956	14.4895	12.2362	12.3128
12.8526	14.8795	13.0397	13.9064
12.2798	13.9623	12.2988	14.8982
12.0507	14.8698	12.3222	13.9909
11.474	13.7369	13.0957	13.7904
12.2883	13.9867	13.9377	14.2496
12.043	14.3422	12.7643	12.4942
11.6417	14.1206	13.9411	13.7892
11.2098	14.1093	14.7703	12.9362
12.1781	15.186	13.2722	12.0019
11.8675	14.4004	13.336	13.8003
13.1228	14.0306	14.036	14.4143
12.0725	14.0749	13.98	13.386
11.4585	14.4926	13.9071	14.0406
11.5346	13.8376	12.9963	13.3118
12.5424	14.1629	13.3169	15.0813
10.9514	14.5321	12.7248	15.0916
11.1004	14.0377	13.4835	14.1032
11.0583	13.266	13.7887	15.2823
11.759	13.7837	13.2637	15.2634
11.6214	13.7371	13.5092	14.5033
12.2855	13.5552	13.2387	13.5724
12.2225	13.2142	13.4447	14.1784
12.4033	14.3353	13.5241	14.1355
12.2157	14.4222	12.2682	13.563
12.1081	13.2866	13.5358	13.8676
12.3487	13.3866	13.5075	13.1107
10.5143	14.2599	12.7034	14.5405
12.1864	12.8005	13.519	14.6803
11.1854	13.1641	13.1254	14.2684
11.3909	13.4209	13.1303	12.8868
10.9895	12.583	14.285	13.653
11.8724	12.7858	13.7288	13.2421
11.4268	11.8403	11.7274	13.0957
11.6991	11.392	13.2558	13.2404
11.2703	12.5389	12.6202	14.255
10.3657	12.4767	12.6471	13.6177
11.7229	12.5751	13.2345	13.6
10.779	11.6748	13.5823	13.0178
[truncated: 46,001 more rows]
