# Supplementary material for: Structural and dynamic mechanisms of GABAA receptor modulators with opposing activities
Source: Nat Commun. 2022 Aug 6;13:4582. doi: 10.1038/s41467-022-32212-4 (PMC9357065; doi:10.1038/s41467-022-32212-4)
Supplement: Supplementary file 4 — Source Data [file 41467_2022_32212_MOESM4_ESM.zip › Source Data_SI_Figure_2.xlsx]

## Sheet: Ligand Position
Time (ns)	Relative Positions
1	-0.569586
1.002	-0.613888
1.004	-0.574076
1.00599	-0.616649
1.00799	-0.564067
1.00999	-0.583409
1.01199	-0.581961
1.01399	-0.588359
1.01598	-0.53996
1.01798	-0.549659
1.01998	-0.578655
1.02198	-0.572888
1.02398	-0.658206
1.02597	-0.608556
1.02797	-0.637096
1.02997	-0.665916
1.03197	-0.699608
1.03397	-0.62405
1.03596	-0.674959
1.03796	-0.648134
1.03996	-0.599096
1.04196	-0.711991
1.04396	-0.591468
1.04595	-0.600657
1.04795	-0.602615
1.04995	-0.705596
1.05195	-0.722223
1.05395	-0.828489
1.05594	-0.855589
1.05794	-0.819062
1.05994	-0.770135
1.06194	-0.763903
1.06393	-0.769442
1.06593	-0.64266
1.06793	-0.672899
1.06993	-0.66616
1.07193	-0.666847
1.07392	-0.657866
1.07592	-0.592292
1.07792	-0.632464
1.07992	-0.610741
1.08192	-0.648677
1.08391	-0.619354
1.08591	-0.598409
1.08791	-0.545049
1.08991	-0.594046
1.09191	-0.574295
1.0939	-0.66616
1.0959	-0.627786
1.0979	-0.666454
1.0999	-0.50232
1.1019	-0.501331
1.10389	-0.492239
1.10589	-0.538604
1.10789	-0.529489
1.10989	-0.538856
1.11189	-0.661858
1.11388	-0.66723
1.11588	-0.659656
1.11788	-0.723832
1.11988	-0.619053
1.12188	-0.652702
1.12387	-0.579186
1.12587	-0.571882
1.12787	-0.616629
1.12987	-0.619571
1.13187	-0.629237
1.13386	-0.63244
1.13586	-0.647281
1.13786	-0.630432
1.13986	-0.64999
1.14186	-0.616659
1.14385	-0.622454
1.14585	-0.635612
1.14785	-0.594971
1.14985	-0.568202
1.15185	-0.619359
1.15384	-0.583487
1.15584	-0.544895
1.15784	-0.518904
1.15984	-0.567599
1.16184	-0.530804
1.16383	-0.553476
1.16583	-0.529575
1.16783	-0.564579
1.16983	-0.56579
1.17182	-0.565474
1.17382	-0.600444
1.17582	-0.594638
1.17782	-0.596207
1.17982	-0.594229
1.18181	-0.545266
1.18381	-0.55298
1.18581	-0.530906
1.18781	-0.576678
1.18981	-0.540897
1.1918	-0.500686
1.1938	-0.531069
1.1958	-0.609398
1.1978	-0.631366
1.1998	-0.592758
1.20179	-0.574929
1.20379	-0.556965
1.20579	-0.527539
1.20779	-0.609106
1.20979	-0.583865
1.21178	-0.616766
1.21378	-0.568948
1.21578	-0.628983
1.21778	-0.573733
1.21978	-0.616781
1.22177	-0.613798
1.22377	-0.590757
1.22577	-0.563125
1.22777	-0.569575
1.22977	-0.524281
1.23176	-0.536501
1.23376	-0.536252
1.23576	-0.563187
1.23776	-0.545329
1.23976	-0.601967
1.24175	-0.57073
1.24375	-0.576787
1.24575	-0.579952
1.24775	-0.583738
1.24975	-0.545598
1.25174	-0.559538
1.25374	-0.540003
1.25574	-0.54874
1.25774	-0.532624
1.25974	-0.541881
1.26173	-0.558065
1.26373	-0.575495
1.26573	-0.581009
1.26773	-0.540045
1.26973	-0.507394
1.27172	-0.544303
1.27372	-0.553258
1.27572	-0.540339
1.27772	-0.554334
1.27971	-0.500891
1.28171	-0.4901
1.28371	-0.610832
1.28571	-0.59346
1.28771	-0.518489
1.2897	-0.488203
1.2917	-0.508041
1.2937	-0.522508
1.2957	-0.554031
1.2977	-0.555648
1.29969	-0.575634
1.30169	-0.550694
1.30369	-0.502575
1.30569	-0.465182
1.30769	-0.513273
1.30968	-0.524103
1.31168	-0.535603
1.31368	-0.57123
1.31568	-0.638405
1.31768	-0.6281
1.31967	-0.630973
1.32167	-0.529723
1.32367	-0.596135
1.32567	-0.61272
1.32767	-0.609257
1.32966	-0.56707
1.33166	-0.607681
1.33366	-0.553489
1.33566	-0.655288
1.33766	-0.667247
1.33965	-0.635175
1.34165	-0.611235
1.34365	-0.640042
1.34565	-0.625527
1.34765	-0.618002
1.34964	-0.605169
1.35164	-0.618631
1.35364	-0.648977
1.35564	-0.664668
1.35764	-0.617358
1.35963	-0.649832
1.36163	-0.634835
1.36363	-0.617579
1.36563	-0.691001
1.36763	-0.698056
1.36962	-0.763991
1.37162	-0.733207
1.37362	-0.756786
1.37562	-0.625318
1.37762	-0.663495
1.37961	-0.713261
1.38161	-0.695065
1.38361	-0.712419
1.38561	-0.759947
1.38761	-0.708231
1.3896	-0.707782
1.3916	-0.74008
1.3936	-0.683265
1.3956	-0.705694
1.39759	-0.703772
1.39959	-0.70033
1.40159	-0.640094
1.40359	-0.705376
1.40559	-0.707529
1.40758	-0.539782
1.40958	-0.491211
1.41158	-0.599173
1.41358	-0.519826
1.41558	-0.501895
1.41757	-0.489923
1.41957	-0.445452
1.42157	-0.457642
1.42357	-0.552556
1.42557	-0.554126
1.42756	-0.509936
1.42956	-0.482357
1.43156	-0.469434
1.43356	-0.537022
1.43556	-0.501868
1.43755	-0.458993
1.43955	-0.477563
1.44155	-0.488266
1.44355	-0.484697
1.44555	-0.463757
1.44754	-0.489077
1.44954	-0.475678
1.45154	-0.552849
1.45354	-0.550322
1.45554	-0.488226
1.45753	-0.510512
1.45953	-0.518612
1.46153	-0.516913
1.46353	-0.466144
1.46553	-0.457616
1.46752	-0.440704
1.46952	-0.530981
1.47152	-0.527051
1.47352	-0.50539
1.47552	-0.500617
1.47751	-0.536705
1.47951	-0.598345
1.48151	-0.591392
1.48351	-0.528101
1.48551	-0.467816
1.4875	-0.489697
1.4895	-0.486608
1.4915	-0.469397
1.4935	-0.463424
1.4955	-0.447859
1.49749	-0.494902
1.49949	-0.453731
1.50149	-0.492029
1.50349	-0.435184
1.50548	-0.4923
1.50748	-0.453236
1.50948	-0.507268
1.51148	-0.486186
1.51348	-0.454232
1.51547	-0.480358
1.51747	-0.491405
1.51947	-0.441457
1.52147	-0.459437
1.52347	-0.443363
1.52546	-0.442483
1.52746	-0.514005
1.52946	-0.530539
1.53146	-0.527415
1.53346	-0.544439
1.53545	-0.493431
1.53745	-0.52275
1.53945	-0.476526
1.54145	-0.426405
1.54345	-0.430296
1.54544	-0.40322
1.54744	-0.497178
1.54944	-0.523915
1.55144	-0.493619
1.55344	-0.511249
1.55543	-0.477393
1.55743	-0.501268
1.55943	-0.534561
1.56143	-0.444663
1.56343	-0.483926
1.56542	-0.415075
1.56742	-0.448647
1.56942	-0.482152
1.57142	-0.470829
1.57342	-0.501008
1.57541	-0.541149
1.57741	-0.492353
1.57941	-0.503399
1.58141	-0.566466
1.58341	-0.54755
1.5854	-0.521716
1.5874	-0.563864
1.5894	-0.574205
1.5914	-0.626225
1.5934	-0.592562
1.59539	-0.586161
1.59739	-0.559235
1.59939	-0.546912
1.60139	-0.481293
1.60339	-0.548909
1.60538	-0.556972
1.60738	-0.599858
1.60938	-0.524809
1.61138	-0.624868
1.61337	-0.581478
1.61537	-0.610535
1.61737	-0.542913
1.61937	-0.633971
1.62137	-0.608136
1.62336	-0.588139
1.62536	-0.569339
1.62736	-0.511208
1.62936	-0.552667
1.63136	-0.558135
1.63335	-0.538637
1.63535	-0.579816
1.63735	-0.542944
1.63935	-0.482841
1.64135	-0.478666
1.64334	-0.539701
1.64534	-0.475871
1.64734	-0.49977
1.64934	-0.422355
1.65134	-0.47316
1.65333	-0.435891
1.65533	-0.42341
1.65733	-0.470983
1.65933	-0.409805
1.66133	-0.393063
1.66332	-0.440778
1.66532	-0.409768
1.66732	-0.425123
1.66932	-0.456547
1.67132	-0.456734
1.67331	-0.373602
1.67531	-0.385828
1.67731	-0.388681
1.67931	-0.468814
1.68131	-0.429444
1.6833	-0.400571
1.6853	-0.40504
1.6873	-0.375126
1.6893	-0.393342
1.6913	-0.396427
1.69329	-0.402171
1.69529	-0.321008
1.69729	-0.366941
1.69929	-0.386726
1.70129	-0.381171
1.70328	-0.390014
1.70528	-0.333123
1.70728	-0.415181
1.70928	-0.41325
1.71128	-0.447626
1.71327	-0.438536
1.71527	-0.419816
1.71727	-0.433234
1.71927	-0.325589
1.72127	-0.41016
1.72326	-0.474666
1.72526	-0.499428
1.72726	-0.486536
1.72926	-0.482572
1.73125	-0.465943
1.73325	-0.427654
1.73525	-0.437352
1.73725	-0.428224
1.73925	-0.467737
1.74124	-0.479302
1.74324	-0.507069
1.74524	-0.513013
1.74724	-0.562687
1.74924	-0.518368
1.75123	-0.536797
1.75323	-0.555918
1.75523	-0.511551
1.75723	-0.534859
1.75923	-0.499833
1.76122	-0.487362
1.76322	-0.503616
1.76522	-0.534163
1.76722	-0.551684
1.76922	-0.507082
1.77121	-0.582378
1.77321	-0.585259
1.77521	-0.572179
1.77721	-0.51872
1.77921	-0.510844
1.7812	-0.578545
1.7832	-0.522293
1.7852	-0.578093
1.7872	-0.510687
1.7892	-0.526937
1.79119	-0.476184
1.79319	-0.534673
1.79519	-0.451288
1.79719	-0.574768
1.79919	-0.517009
1.80118	-0.493352
1.80318	-0.575414
1.80518	-0.614129
1.80718	-0.638512
1.80918	-0.584289
1.81117	-0.577815
1.81317	-0.547252
1.81517	-0.589316
1.81717	-0.634468
1.81917	-0.632316
1.82116	-0.673208
1.82316	-0.693877
1.82516	-0.703494
1.82716	-0.619265
1.82916	-0.649436
1.83115	-0.655135
1.83315	-0.675839
1.83515	-0.696085
1.83715	-0.708334
1.83914	-0.68061
1.84114	-0.63654
1.84314	-0.681878
1.84514	-0.676997
1.84714	-0.627246
1.84913	-0.660501
1.85113	-0.60494
1.85313	-0.629943
1.85513	-0.669684
1.85713	-0.600481
1.85912	-0.644136
1.86112	-0.675896
1.86312	-0.593709
1.86512	-0.667913
1.86712	-0.765086
1.86911	-0.682593
1.87111	-0.751985
1.87311	-0.689557
1.87511	-0.66923
1.87711	-0.646368
1.8791	-0.681739
1.8811	-0.616273
1.8831	-0.643984
1.8851	-0.648239
1.8871	-0.645901
1.88909	-0.644404
1.89109	-0.750637
1.89309	-0.685275
1.89509	-0.703833
1.89709	-0.704966
1.89908	-0.711367
1.90108	-0.735007
1.90308	-0.758686
1.90508	-0.780947
1.90708	-0.762414
1.90907	-0.709382
1.91107	-0.71306
1.91307	-0.684232
1.91507	-0.703819
1.91707	-0.724973
1.91906	-0.738782
1.92106	-0.677478
1.92306	-0.707555
1.92506	-0.702007
1.92706	-0.712933
1.92905	-0.717201
1.93105	-0.687951
1.93305	-0.685467
1.93505	-0.67543
1.93705	-0.730946
1.93904	-0.672318
1.94104	-0.659167
1.94304	-0.66109
1.94504	-0.71974
1.94703	-0.69322
1.94903	-0.642597
1.95103	-0.682794
1.95303	-0.619756
1.95503	-0.705674
1.95702	-0.631083
1.95902	-0.576405
1.96102	-0.605647
1.96302	-0.610751
1.96502	-0.642332
1.96701	-0.595444
1.96901	-0.68745
1.97101	-0.640894
1.97301	-0.687637
1.97501	-0.703909
1.977	-0.79313
1.979	-0.69265
1.981	-0.666147
1.983	-0.674182
1.985	-0.815406
1.98699	-0.799887
1.98899	-0.835892
1.99099	-0.792434
1.99299	-0.853467
1.99499	-0.89208
1.99698	-0.845784
1.99898	-0.863882
2.00098	-0.822342
2.00298	-0.826275
2.00498	-0.847891
2.00697	-0.872419
2.00897	-0.891485
2.01097	-0.888636
2.01297	-0.864919
2.01497	-0.894665
2.01696	-0.891623
2.01896	-0.887707
2.02096	-0.778403
2.02296	-0.864537
2.02496	-0.859561
2.02695	-0.865711
2.02895	-0.869385
2.03095	-0.853124
2.03295	-0.788307
2.03495	-0.897589
2.03694	-0.883361
2.03894	-0.846043
2.04094	-0.857488
2.04294	-0.829727
2.04494	-0.840996
2.04693	-0.906837
2.04893	-0.938405
2.05093	-0.994622
2.05293	-0.931516
2.05493	-0.846664
2.05692	-0.813834
2.05892	-0.89748
2.06092	-0.92127
2.06292	-0.859253
2.06491	-0.928662
2.06691	-0.933384
2.06891	-0.909333
2.07091	-0.926892
2.07291	-0.904626
2.0749	-0.852176
2.0769	-0.869334
2.0789	-0.878548
2.0809	-0.77764
2.0829	-0.794246
2.08489	-0.755653
2.08689	-0.7848
2.08889	-0.709529
2.09089	-0.785542
2.09289	-0.718386
2.09488	-0.830421
2.09688	-0.81212
2.09888	-0.754152
2.10088	-0.775185
2.10288	-0.783486
2.10487	-0.842496
2.10687	-0.832778
2.10887	-0.804362
2.11087	-0.870423
2.11287	-0.852254
2.11486	-0.867629
2.11686	-0.878288
2.11886	-0.879566
2.12086	-0.937897
2.12286	-0.88481
2.12485	-0.873548
2.12685	-0.862474
2.12885	-0.820767
2.13085	-0.81078
2.13285	-0.804562
2.13484	-0.795223
2.13684	-0.810536
2.13884	-0.780935
2.14084	-0.763701
2.14284	-0.852834
2.14483	-0.852696
2.14683	-0.898832
2.14883	-0.869834
2.15083	-0.949496
2.15283	-0.931629
2.15482	-1.05407
2.15682	-1.04894
2.15882	-1.03354
2.16082	-1.01306
2.16282	-1.06932
2.16481	-1.07275
2.16681	-1.09472
2.16881	-1.00657
2.17081	-1.03162
2.1728	-0.982552
2.1748	-0.98698
2.1768	-1.01618
2.1788	-1.01321
2.1808	-0.981977
2.18279	-0.962097
2.18479	-0.94702
2.18679	-0.979678
2.18879	-0.978969
2.19079	-1.04115
2.19278	-1.01006
2.19478	-1.04523
2.19678	-0.955852
2.19878	-1.05404
2.20078	-1.02161
2.20277	-0.992713
2.20477	-0.994594
2.20677	-0.994442
2.20877	-0.954468
2.21077	-0.98572
2.21276	-0.975624
2.21476	-0.92531
2.21676	-0.910859
2.21876	-0.978362
2.22076	-0.946727
2.22275	-0.946276
2.22475	-0.96976
2.22675	-0.982477
2.22875	-0.96754
2.23075	-0.986802
2.23274	-0.849283
2.23474	-0.880585
2.23674	-0.861269
2.23874	-0.851201
2.24074	-0.826796
2.24273	-0.864424
2.24473	-0.897941
2.24673	-0.858281
2.24873	-0.889114
2.25073	-0.856961
2.25272	-0.853064
2.25472	-0.882377
2.25672	-0.981535
2.25872	-0.872838
2.26072	-0.856808
2.26271	-0.854041
2.26471	-0.794105
2.26671	-0.785297
2.26871	-0.804603
2.27071	-0.82433
2.2727	-0.780994
2.2747	-0.766601
2.2767	-0.78534
2.2787	-0.718435
2.28069	-0.735241
2.28269	-0.753697
2.28469	-0.738435
2.28669	-0.750466
2.28869	-0.760253
2.29068	-0.720525
2.29268	-0.676795
2.29468	-0.650692
2.29668	-0.638364
2.29868	-0.663189
2.30067	-0.638672
2.30267	-0.706347
2.30467	-0.606401
2.30667	-0.56255
2.30867	-0.641914
2.31066	-0.615595
2.31266	-0.585495
2.31466	-0.615517
2.31666	-0.657324
2.31866	-0.655014
2.32065	-0.653301
2.32265	-0.591742
2.32465	-0.631693
2.32665	-0.632658
2.32865	-0.589857
2.33064	-0.631521
2.33264	-0.658572
2.33464	-0.595929
2.33664	-0.586223
2.33864	-0.545767
2.34063	-0.555591
2.34263	-0.591415
2.34463	-0.61251
2.34663	-0.60632
2.34863	-0.556113
2.35062	-0.572581
2.35262	-0.552404
2.35462	-0.567384
2.35662	-0.555873
2.35862	-0.566268
2.36061	-0.540089
2.36261	-0.56578
2.36461	-0.56973
2.36661	-0.570597
2.36861	-0.626414
2.3706	-0.639336
2.3726	-0.594578
2.3746	-0.598098
2.3766	-0.604757
2.3786	-0.63914
2.38059	-0.644743
2.38259	-0.64066
2.38459	-0.649936
2.38659	-0.639906
2.38859	-0.686402
2.39058	-0.725937
2.39258	-0.674311
2.39458	-0.64933
2.39658	-0.658311
2.39857	-0.671488
2.40057	-0.727634
2.40257	-0.658148
2.40457	-0.686326
2.40657	-0.637107
2.40856	-0.676649
2.41056	-0.679514
2.41256	-0.649435
2.41456	-0.715503
2.41656	-0.672045
2.41855	-0.669852
2.42055	-0.680611
2.42255	-0.688553
2.42455	-0.686364
2.42655	-0.719507
2.42854	-0.677004
2.43054	-0.69418
2.43254	-0.641838
2.43454	-0.686858
2.43654	-0.6853
2.43853	-0.660677
2.44053	-0.629471
2.44253	-0.652385
2.44453	-0.633991
2.44653	-0.696815
2.44852	-0.688539
2.45052	-0.701036
2.45252	-0.648483
2.45452	-0.69192
2.45652	-0.642933
2.45851	-0.684554
2.46051	-0.710733
2.46251	-0.701937
2.46451	-0.699948
2.46651	-0.717621
2.4685	-0.623992
2.4705	-0.696578
2.4725	-0.687487
2.4745	-0.721822
2.4765	-0.706681
2.47849	-0.688533
2.48049	-0.709626
2.48249	-0.773478
2.48449	-0.75167
2.48649	-0.714035
2.48848	-0.781073
2.49048	-0.73009
2.49248	-0.806566
2.49448	-0.781095
2.49648	-0.806226
2.49847	-0.750199
2.50047	-0.821867
2.50247	-0.7457
2.50447	-0.735024
2.50646	-0.769724
2.50846	-0.726386
2.51046	-0.794926
2.51246	-0.746906
2.51446	-0.699437
2.51645	-0.760555
2.51845	-0.760242
2.52045	-0.720771
2.52245	-0.762734
2.52445	-0.65482
2.52644	-0.736003
2.52844	-0.739676
2.53044	-0.769157
2.53244	-0.85116
2.53444	-0.803413
2.53643	-0.807831
2.53843	-0.738591
2.54043	-0.769451
2.54243	-0.772282
2.54443	-0.773727
2.54642	-0.772619
2.54842	-0.711818
2.55042	-0.724904
2.55242	-0.745486
2.55442	-0.783085
2.55641	-0.780217
2.55841	-0.816271
2.56041	-0.751684
2.56241	-0.772276
2.56441	-0.7622
2.5664	-0.731869
2.5684	-0.814466
2.5704	-0.710555
2.5724	-0.729797
2.5744	-0.80512
2.57639	-0.795341
2.57839	-0.764266
2.58039	-0.778631
2.58239	-0.790581
2.58439	-0.744305
2.58638	-0.79489
2.58838	-0.783247
2.59038	-0.819133
2.59238	-0.768113
2.59438	-0.752321
2.59637	-0.77961
2.59837	-0.757214
2.60037	-0.774511
2.60237	-0.883078
2.60437	-0.893948
2.60636	-0.894901
2.60836	-0.840773
2.61036	-0.816636
2.61236	-0.79899
2.61435	-0.782526
2.61635	-0.714054
2.61835	-0.707218
2.62035	-0.716146
2.62235	-0.727993
2.62434	-0.781483
2.62634	-0.736984
2.62834	-0.790308
2.63034	-0.741907
2.63234	-0.739938
2.63433	-0.689456
2.63633	-0.695838
2.63833	-0.656536
2.64033	-0.700162
2.64233	-0.648705
2.64432	-0.772816
2.64632	-0.712638
2.64832	-0.758199
2.65032	-0.755602
2.65232	-0.688961
2.65431	-0.68756
2.65631	-0.700939
2.65831	-0.674618
2.66031	-0.618682
2.66231	-0.655849
2.6643	-0.668416
2.6663	-0.644681
2.6683	-0.552018
2.6703	-0.634156
2.6723	-0.628002
2.67429	-0.597649
2.67629	-0.645245
2.67829	-0.664062
2.68029	-0.637214
2.68229	-0.609343
2.68428	-0.647
2.68628	-0.649865
2.68828	-0.663101
2.69028	-0.709157
2.69228	-0.699331
2.69427	-0.681099
2.69627	-0.624022
2.69827	-0.661286
2.70027	-0.692358
2.70227	-0.662582
2.70426	-0.740077
2.70626	-0.772543
2.70826	-0.739851
2.71026	-0.791607
2.71226	-0.832908
2.71425	-0.74545
2.71625	-0.738846
2.71825	-0.762321
2.72025	-0.807549
2.72224	-0.82111
2.72424	-0.793741
2.72624	-0.781503
2.72824	-0.735421
2.73024	-0.751973
2.73223	-0.7885
2.73423	-0.779592
2.73623	-0.855409
2.73823	-0.808715
2.74023	-0.828201
2.74222	-0.769576
2.74422	-0.716859
2.74622	-0.689667
2.74822	-0.783342
2.75022	-0.885937
2.75221	-0.783486
2.75421	-0.851578
2.75621	-0.77606
2.75821	-0.698774
2.76021	-0.750263
2.7622	-0.742071
2.7642	-0.783162
2.7662	-0.738029
2.7682	-0.695593
2.7702	-0.65695
2.77219	-0.74106
2.77419	-0.739131
2.77619	-0.66878
2.77819	-0.635557
2.78019	-0.592981
2.78218	-0.649142
2.78418	-0.658269
2.78618	-0.598773
2.78818	-0.606586
2.79018	-0.589664
2.79217	-0.616169
2.79417	-0.663706
2.79617	-0.64471
2.79817	-0.644471
2.80017	-0.67383
2.80216	-0.647852
2.80416	-0.679691
2.80616	-0.618232
2.80816	-0.562488
2.81016	-0.500964
2.81215	-0.500294
2.81415	-0.519564
2.81615	-0.491152
2.81815	-0.46363
2.82015	-0.461409
2.82214	-0.480413
2.82414	-0.422314
2.82614	-0.417873
2.82814	-0.494874
2.83014	-0.458456
2.83213	-0.453367
2.83413	-0.478515
2.83613	-0.487908
2.83813	-0.485705
2.84012	-0.500944
2.84212	-0.444455
2.84412	-0.439672
2.84612	-0.490191
2.84812	-0.461254
2.85011	-0.472614
2.85211	-0.372081
2.85411	-0.314619
2.85611	-0.278056
2.85811	-0.312854
2.8601	-0.329371
2.8621	-0.308447
2.8641	-0.337781
2.8661	-0.326811
2.8681	-0.353446
2.87009	-0.338378
2.87209	-0.322056
2.87409	-0.275426
2.87609	-0.321052
2.87809	-0.2803
2.88008	-0.28295
2.88208	-0.332829
2.88408	-0.373484
2.88608	-0.373158
2.88808	-0.352243
2.89007	-0.312534
2.89207	-0.409392
2.89407	-0.375614
2.89607	-0.308413
2.89807	-0.330834
2.90006	-0.251577
2.90206	-0.314588
2.90406	-0.342334
2.90606	-0.365553
2.90806	-0.292479
2.91005	-0.311627
2.91205	-0.341894
2.91405	-0.391408
2.91605	-0.325606
2.91805	-0.349741
2.92004	-0.374801
2.92204	-0.399168
2.92404	-0.32166
2.92604	-0.296349
2.92804	-0.343718
2.93003	-0.306422
2.93203	-0.229132
2.93403	-0.21789
2.93603	-0.300033
2.93803	-0.294733
2.94002	-0.153939
2.94202	-0.168332
2.94402	-0.235802
2.94602	-0.167516
2.94801	-0.239383
2.95001	-0.251298
2.95201	-0.216165
2.95401	-0.19824
2.95601	-0.156462
2.958	-0.186043
2.96	-0.289442
2.962	-0.257903
2.964	-0.292335
2.966	-0.327229
2.96799	-0.251758
2.96999	-0.231115
2.97199	-0.287137
2.97399	-0.355036
2.97599	-0.417778
2.97798	-0.361032
2.97998	-0.410471
2.98198	-0.420202
2.98398	-0.464383
2.98598	-0.29141
2.98797	-0.45837
2.98997	-0.436448
2.99197	-0.275145
2.99397	-0.247068
2.99597	-0.211132
2.99796	-0.315158
2.99996	-0.223337
3.00196	-0.328591
3.00396	-0.260747
3.00596	-0.26544
3.00795	-0.240138
3.00995	-0.229556
3.01195	-0.19981
3.01395	-0.247906
3.01595	-0.205086
3.01794	-0.145791
3.01994	-0.204331
3.02194	-0.18498
3.02394	-0.218763
3.02594	-0.158669
3.02793	-0.186288
3.02993	-0.153391
3.03193	-0.131376
3.03393	-0.11764
3.03593	-0.22214
3.03792	-0.265221
3.03992	-0.245251
3.04192	-0.276979
3.04392	-0.25557
3.04592	-0.300202
3.04791	-0.233219
3.04991	-0.180887
3.05191	-0.200985
3.05391	-0.193105
3.0559	-0.214295
3.0579	-0.210395
3.0599	-0.306558
3.0619	-0.205722
3.0639	-0.245475
3.06589	-0.122048
3.06789	-0.256629
3.06989	-0.240116
3.07189	-0.122688
3.07389	-0.195211
3.07588	-0.231045
3.07788	-0.269056
3.07988	-0.276029
3.08188	-0.306571
3.08388	-0.282866
3.08587	-0.199941
3.08787	-0.118807
3.08987	-0.160169
3.09187	-0.161521
3.09387	-0.150853
3.09586	-0.166853
3.09786	-0.214321
3.09986	-0.286701
3.10186	-0.248352
3.10386	-0.291259
3.10585	-0.245736
3.10785	-0.287221
3.10985	-0.238428
3.11185	-0.333392
3.11385	-0.268832
3.11584	-0.279029
3.11784	-0.277393
3.11984	-0.309088
3.12184	-0.155388
3.12384	-0.350987
3.12583	-0.334602
3.12783	-0.317527
3.12983	-0.303138
3.13183	-0.33352
3.13383	-0.282762
3.13582	-0.321463
3.13782	-0.345869
3.13982	-0.32338
3.14182	-0.351583
3.14382	-0.349441
3.14581	-0.342669
3.14781	-0.313038
3.14981	-0.255359
3.15181	-0.315554
3.15381	-0.357907
3.1558	-0.290303
3.1578	-0.33094
3.1598	-0.351406
3.1618	-0.379604
3.1638	-0.358326
3.16579	-0.394777
3.16779	-0.406701
3.16979	-0.429147
3.17179	-0.437702
3.17378	-0.468953
3.17578	-0.484323
3.17778	-0.476789
3.17978	-0.421896
3.18178	-0.46181
3.18377	-0.45286
3.18577	-0.440242
3.18777	-0.466707
3.18977	-0.448555
3.19177	-0.461685
3.19376	-0.478484
3.19576	-0.443163
3.19776	-0.492928
3.19976	-0.471694
3.20176	-0.457004
3.20375	-0.467697
3.20575	-0.430005
3.20775	-0.475226
3.20975	-0.553705
3.21175	-0.477336
3.21374	-0.515041
3.21574	-0.454196
3.21774	-0.470548
3.21974	-0.458575
3.22174	-0.47689
3.22373	-0.412913
3.22573	-0.406533
3.22773	-0.463551
3.22973	-0.444063
3.23173	-0.501304
3.23372	-0.462142
3.23572	-0.539883
3.23772	-0.517524
3.23972	-0.526139
3.24172	-0.490039
3.24371	-0.559922
3.24571	-0.509313
3.24771	-0.477782
3.24971	-0.411166
3.25171	-0.437953
3.2537	-0.438221
3.2557	-0.566349
3.2577	-0.59828
3.2597	-0.562693
3.2617	-0.579233
3.26369	-0.620992
3.26569	-0.56912
3.26769	-0.5715
3.26969	-0.543366
3.27169	-0.576623
3.27368	-0.547049
3.27568	-0.571104
3.27768	-0.535561
3.27968	-0.569405
3.28167	-0.566208
3.28367	-0.591568
3.28567	-0.577035
3.28767	-0.538005
3.28967	-0.619083
3.29166	-0.616582
3.29366	-0.594158
3.29566	-0.543215
3.29766	-0.524307
3.29966	-0.47759
3.30165	-0.414904
3.30365	-0.430662
3.30565	-0.372351
3.30765	-0.427073
3.30965	-0.433942
3.31164	-0.322828
3.31364	-0.391722
3.31564	-0.400943
3.31764	-0.414316
3.31964	-0.438521
3.32163	-0.447556
3.32363	-0.469397
3.32563	-0.414794
3.32763	-0.378985
3.32963	-0.410909
3.33162	-0.390592
3.33362	-0.340329
3.33562	-0.370572
3.33762	-0.376858
3.33962	-0.375274
3.34161	-0.296062
3.34361	-0.315028
3.34561	-0.364321
3.34761	-0.348077
3.34961	-0.372601
3.3516	-0.386227
3.3536	-0.394395
3.3556	-0.300246
3.3576	-0.36124
3.3596	-0.319699
3.36159	-0.338629
3.36359	-0.335406
3.36559	-0.325219
3.36759	-0.218282
3.36959	-0.274834
3.37158	-0.227115
3.37358	-0.256701
3.37558	-0.322546
3.37758	-0.226929
3.37958	-0.178894
3.38157	-0.26871
3.38357	-0.246318
3.38557	-0.272377
3.38757	-0.278052
3.38956	-0.273361
3.39156	-0.239543
3.39356	-0.209013
3.39556	-0.121936
3.39756	-0.117698
3.39955	-0.11729
3.40155	-0.107084
3.40355	-0.109235
3.40555	-0.064126
3.40755	-0.074256
3.40954	-0.106105
3.41154	-0.160003
3.41354	-0.193807
3.41554	-0.177722
3.41754	-0.0792
3.41953	-0.080582
3.42153	-0.175418
3.42353	-0.12671
3.42553	-0.09542
3.42753	-0.11922
3.42952	-0.148593
3.43152	-0.21424
3.43352	-0.15673
3.43552	-0.07969
3.43752	-0.172873
3.43951	-0.138638
3.44151	-0.058983
3.44351	-0.081537
3.44551	-0.097496
3.44751	-0.123652
3.4495	-0.138982
3.4515	-0.115965
3.4535	-0.194781
3.4555	-0.0682
3.4575	-0.133095
3.45949	-0.100667
3.46149	-0.156752
3.46349	-0.138159
3.46549	-0.192772
3.46749	-0.280916
3.46948	-0.306338
3.47148	-0.230933
3.47348	-0.249788
3.47548	-0.357451
3.47748	-0.194328
3.47947	-0.247136
3.48147	-0.232415
3.48347	-0.289283
3.48547	-0.286036
3.48747	-0.263653
3.48946	-0.25349
3.49146	-0.20961
3.49346	-0.152807
3.49546	-0.234932
3.49746	-0.220812
3.49945	-0.254411
3.50145	-0.203575
3.50345	-0.222433
3.50545	-0.180537
3.50744	-0.25146
3.50944	-0.146271
3.51144	-0.172514
3.51344	-0.156099
3.51544	-0.18368
3.51743	-0.137805
3.51943	-0.190855
3.52143	-0.208431
3.52343	-0.199688
3.52543	-0.199894
3.52742	-0.127494
3.52942	-0.188212
3.53142	-0.172131
3.53342	-0.237633
3.53542	-0.328184
3.53741	-0.316614
3.53941	-0.240671
3.54141	-0.279356
3.54341	-0.185893
3.54541	-0.260126
3.5474	-0.177629
3.5494	-0.15367
3.5514	-0.164556
3.5534	-0.112877
3.5554	-0.149171
3.55739	-0.143301
3.55939	-0.180962
3.56139	-0.11687
3.56339	-0.090046
3.56539	-0.116266
3.56738	-0.109104
3.56938	-0.070753
3.57138	-0.143967
3.57338	-0.184734
3.57538	-0.228578
3.57737	-0.234505
3.57937	-0.144408
3.58137	-0.11662
3.58337	-0.174769
3.58537	-0.192658
3.58736	-0.164247
3.58936	-0.146765
3.59136	-0.131254
3.59336	-0.094828
3.59536	-0.063859
3.59735	-0.005909
3.59935	-0.072407
3.60135	-0.188813
3.60335	-0.160982
3.60535	-0.154497
3.60734	-0.037955
3.60934	-0.140547
3.61134	-0.181503
3.61334	-0.206871
3.61533	-0.195954
3.61733	-0.244722
3.61933	-0.292923
3.62133	-0.213882
3.62333	-0.233131
3.62532	-0.171454
3.62732	-0.222431
3.62932	-0.166596
3.63132	-0.069235
3.63332	-0.069105
3.63531	-0.134443
3.63731	-0.076773
3.63931	-0.280068
3.64131	-0.275661
3.64331	-0.151041
3.6453	-0.098678
3.6473	-0.045997
3.6493	-0.083758
3.6513	-0.146739
3.6533	-0.14738
3.65529	-0.249747
3.65729	-0.219021
3.65929	-0.170797
3.66129	-0.164346
3.66329	-0.127039
3.66528	-0.176604
3.66728	-0.201504
3.66928	-0.233154
3.67128	-0.165588
3.67328	-0.120952
3.67527	-0.189996
3.67727	-0.204807
3.67927	-0.253624
3.68127	-0.199307
3.68327	-0.277284
3.68526	-0.279389
3.68726	-0.223579
3.68926	-0.303835
3.69126	-0.317364
3.69326	-0.419811
3.69525	-0.398153
3.69725	-0.416879
3.69925	-0.36025
3.70125	-0.376018
3.70325	-0.346158
3.70524	-0.257725
3.70724	-0.132278
3.70924	-0.237514
3.71124	-0.202615
3.71324	-0.17484
3.71523	-0.173999
3.71723	-0.187272
3.71923	-0.121543
3.72123	-0.292488
3.72322	-0.249336
3.72522	-0.187066
3.72722	-0.243052
3.72922	-0.292062
3.73122	-0.293487
3.73321	-0.324041
3.73521	-0.336012
3.73721	-0.39364
3.73921	-0.411278
3.74121	-0.252636
3.7432	-0.341945
3.7452	-0.332787
3.7472	-0.282888
3.7492	-0.226716
3.7512	-0.245401
3.75319	-0.256976
3.75519	-0.207638
3.75719	-0.310148
3.75919	-0.328774
3.76119	-0.274983
3.76318	-0.320061
3.76518	-0.274048
3.76718	-0.272313
3.76918	-0.269005
3.77118	-0.26946
3.77317	-0.297339
3.77517	-0.325735
3.77717	-0.336653
3.77917	-0.299062
3.78117	-0.25411
3.78316	-0.309711
3.78516	-0.295866
3.78716	-0.323999
3.78916	-0.30823
3.79116	-0.344731
3.79315	-0.348037
3.79515	-0.360523
3.79715	-0.224328
3.79915	-0.20216
3.80115	-0.131303
3.80314	-0.258434
3.80514	-0.257496
3.80714	-0.210033
3.80914	-0.107611
3.81114	-0.189006
3.81313	-0.157294
3.81513	-0.216706
3.81713	-0.17425
3.81913	-0.153264
3.82113	-0.10811
3.82312	-0.143404
3.82512	-0.167664
3.82712	-0.184234
3.82912	-0.260709
3.83112	-0.112415
3.83311	-0.230154
3.83511	-0.175857
3.83711	-0.006512
3.83911	-0.089362
3.8411	-0.117658
3.8431	-0.112521
3.8451	-0.231619
3.8471	-0.161918
3.8491	-0.071257
3.85109	-0.130069
3.85309	-0.161275
3.85509	-0.111653
3.85709	-0.134073
3.85909	-0.135646
3.86108	-0.091845
3.86308	-0.039938
3.86508	-0.046229
3.86708	-0.046593
3.86908	-0.047513
3.87107	-0.048994
3.87307	-0.069696
3.87507	0.008175
3.87707	0.008897
3.87907	-0.066901
3.88106	-0.099463
3.88306	-0.007735
3.88506	0.043373
3.88706	0.017917
3.88906	0.002619
3.89105	0.058299
3.89305	0.02539
3.89505	0.00376
3.89705	-0.07673
3.89905	-0.096459
3.90104	0.011996
3.90304	-0.006263
3.90504	-0.026681
3.90704	-0.086638
3.90904	-0.048387
3.91103	-0.104833
3.91303	-0.175706
3.91503	-0.138072
3.91703	-0.053974
3.91903	-0.185772
3.92102	-0.232106
3.92302	-0.255354
3.92502	-0.294245
3.92702	-0.220865
3.92902	-0.220261
3.93101	-0.134607
3.93301	-0.151921
3.93501	-0.197296
3.93701	-0.18135
3.93901	-0.167122
3.941	-0.127557
3.943	-0.156439
3.945	-0.165121
3.947	-0.299166
3.94899	-0.345646
3.95099	-0.311996
3.95299	-0.325804
3.95499	-0.318195
3.95699	-0.343898
3.95898	-0.268067
3.96098	-0.215364
3.96298	-0.214443
3.96498	-0.146333
3.96698	-0.199361
3.96897	-0.109531
3.97097	-0.093821
3.97297	-0.088981
3.97497	-0.11577
3.97697	-0.108572
3.97896	-0.195949
3.98096	-0.17374
3.98296	-0.083824
3.98496	-0.140297
3.98696	-0.148505
3.98895	-0.141357
3.99095	-0.183214
3.99295	-0.212375
3.99495	-0.115949
3.99695	-0.192892
3.99894	-0.1556
4.00094	-0.098381
4.00294	-0.243902
4.00494	-0.198236
4.00694	-0.255132
4.00893	-0.140382
4.01093	-0.193538
4.01293	-0.259842
4.01493	-0.228067
4.01693	-0.224582
4.01892	-0.281439
4.02092	-0.254782
4.02292	-0.198233
4.02492	-0.210893
4.02692	-0.184295
4.02891	-0.260608
4.03091	-0.248833
4.03291	-0.25633
4.03491	-0.327775
4.03691	-0.438875
4.0389	-0.413366
4.0409	-0.353265
4.0429	-0.295341
4.0449	-0.373467
4.0469	-0.291146
4.04889	-0.342568
4.05089	-0.333974
4.05289	-0.234341
4.05489	-0.258171
4.05688	-0.326387
4.05888	-0.365641
4.06088	-0.40926
4.06288	-0.369991
4.06488	-0.379235
4.06687	-0.408206
4.06887	-0.365891
4.07087	-0.396796
4.07287	-0.466126
4.07487	-0.455236
4.07686	-0.379518
4.07886	-0.372448
4.08086	-0.392028
4.08286	-0.39275
4.08486	-0.30568
4.08685	-0.379514
4.08885	-0.301535
4.09085	-0.3703
4.09285	-0.298924
4.09485	-0.35505
4.09684	-0.409366
4.09884	-0.316422
4.10084	-0.312025
4.10284	-0.264632
4.10484	-0.271802
4.10683	-0.392241
4.10883	-0.375101
4.11083	-0.219148
4.11283	-0.311009
4.11483	-0.289533
4.11682	-0.208949
4.11882	-0.189233
4.12082	-0.143132
4.12282	-0.191658
4.12482	-0.155119
4.12681	-0.135455
4.12881	-0.078966
4.13081	-0.121701
4.13281	-0.126373
4.13481	-0.228348
4.1368	-0.238985
4.1388	-0.222905
4.1408	-0.254679
4.1428	-0.215138
4.1448	-0.288149
4.14679	-0.358554
4.14879	-0.371364
4.15079	-0.412905
4.15279	-0.415373
4.15479	-0.37904
4.15678	-0.342489
4.15878	-0.39359
4.16078	-0.435756
4.16278	-0.441096
4.16478	-0.383936
4.16677	-0.376877
4.16877	-0.370729
4.17077	-0.361052
4.17277	-0.387793
4.17476	-0.404166
4.17676	-0.439018
4.17876	-0.401018
4.18076	-0.353815
4.18276	-0.326765
4.18475	-0.359011
4.18675	-0.30632
4.18875	-0.41966
4.19075	-0.41094
4.19275	-0.382734
4.19474	-0.382857
4.19674	-0.290651
4.19874	-0.254524
4.20074	-0.394974
4.20274	-0.332455
4.20473	-0.401024
4.20673	-0.390829
4.20873	-0.43511
4.21073	-0.439094
4.21273	-0.385539
4.21472	-0.397902
4.21672	-0.441747
4.21872	-0.330084
4.22072	-0.328182
4.22272	-0.357559
4.22471	-0.381674
4.22671	-0.352426
4.22871	-0.31023
4.23071	-0.343928
4.23271	-0.311244
4.2347	-0.347468
4.2367	-0.304635
4.2387	-0.271123
4.2407	-0.310358
4.2427	-0.28716
4.24469	-0.291362
4.24669	-0.28189
4.24869	-0.253853
4.25069	-0.300319
4.25269	-0.369605
4.25468	-0.357475
4.25668	-0.381486
4.25868	-0.339024
4.26068	-0.399176
4.26268	-0.412416
4.26467	-0.419936
4.26667	-0.344491
4.26867	-0.401373
4.27067	-0.404058
4.27267	-0.373976
4.27466	-0.424739
4.27666	-0.387339
4.27866	-0.392952
4.28066	-0.388439
4.28265	-0.409494
4.28465	-0.40045
4.28665	-0.38374
4.28865	-0.408947
4.29065	-0.395781
4.29264	-0.362043
4.29464	-0.35509
4.29664	-0.369774
4.29864	-0.413133
4.30064	-0.412078
4.30263	-0.489018
4.30463	-0.411496
4.30663	-0.483636
4.30863	-0.432103
4.31063	-0.453418
4.31262	-0.461861
4.31462	-0.3756
4.31662	-0.390463
4.31862	-0.414692
4.32062	-0.464049
4.32261	-0.473771
4.32461	-0.449207
4.32661	-0.463527
4.32861	-0.456152
4.33061	-0.425398
4.3326	-0.407946
4.3346	-0.434961
4.3366	-0.44697
4.3386	-0.457967
4.3406	-0.475255
4.34259	-0.524691
4.34459	-0.53955
4.34659	-0.566111
4.34859	-0.626522
4.35059	-0.640775
4.35258	-0.583337
4.35458	-0.630834
4.35658	-0.575627
4.35858	-0.631418
4.36058	-0.541822
4.36257	-0.521175
4.36457	-0.527978
4.36657	-0.52261
4.36857	-0.472248
4.37057	-0.480982
4.37256	-0.470998
4.37456	-0.575961
4.37656	-0.4429
4.37856	-0.536842
4.38056	-0.407874
4.38255	-0.469776
4.38455	-0.499387
4.38655	-0.553251
4.38855	-0.51862
4.39054	-0.500975
4.39254	-0.487916
4.39454	-0.628147
4.39654	-0.555675
4.39854	-0.533954
4.40053	-0.542843
4.40253	-0.46247
4.40453	-0.52665
4.40653	-0.504194
4.40853	-0.441555
4.41052	-0.498528
4.41252	-0.492022
4.41452	-0.536646
4.41652	-0.454402
4.41852	-0.441313
4.42051	-0.453035
4.42251	-0.459886
4.42451	-0.426907
4.42651	-0.493428
4.42851	-0.42744
4.4305	-0.445439
4.4325	-0.367007
4.4345	-0.421332
4.4365	-0.359924
4.4385	-0.385794
4.44049	-0.433325
4.44249	-0.429298
4.44449	-0.437309
4.44649	-0.490758
4.44849	-0.405587
4.45048	-0.387079
4.45248	-0.529314
4.45448	-0.381208
4.45648	-0.47636
4.45848	-0.492147
4.46047	-0.409255
4.46247	-0.402712
4.46447	-0.480186
4.46647	-0.428412
4.46847	-0.3895
4.47046	-0.428363
4.47246	-0.421772
4.47446	-0.416575
4.47646	-0.474827
4.47846	-0.516224
4.48045	-0.553947
4.48245	-0.605868
4.48445	-0.54265
4.48645	-0.559071
4.48845	-0.514068
4.49044	-0.556272
4.49244	-0.561141
4.49444	-0.529522
4.49644	-0.572763
4.49844	-0.561024
4.50043	-0.536874
4.50243	-0.54768
4.50443	-0.563589
4.50643	-0.543403
4.50842	-0.514036
4.51042	-0.598379
4.51242	-0.54328
4.51442	-0.529066
4.51642	-0.48293
4.51841	-0.508897
4.52041	-0.539056
4.52241	-0.472692
4.52441	-0.515287
4.52641	-0.469565
4.5284	-0.472356
4.5304	-0.556945
4.5324	-0.464823
4.5344	-0.5108
4.5364	-0.497639
4.53839	-0.550428
4.54039	-0.457511
4.54239	-0.577276
4.54439	-0.509629
4.54639	-0.503506
4.54838	-0.521059
4.55038	-0.50535
4.55238	-0.482162
4.55438	-0.521867
4.55638	-0.55111
4.55837	-0.51347
4.56037	-0.484636
4.56237	-0.459901
4.56437	-0.405078
4.56637	-0.394725
4.56836	-0.393076
4.57036	-0.428346
4.57236	-0.437499
4.57436	-0.391928
4.57636	-0.431837
4.57835	-0.430805
4.58035	-0.454864
4.58235	-0.402031
4.58435	-0.353552
4.58635	-0.367117
4.58834	-0.357384
4.59034	-0.381183
4.59234	-0.339656
4.59434	-0.370405
4.59634	-0.33063
4.59833	-0.332236
4.60033	-0.388053
4.60233	-0.391354
4.60433	-0.481628
4.60633	-0.441605
4.60832	-0.424551
4.61032	-0.397536
4.61232	-0.486177
4.61432	-0.471717
4.61631	-0.518208
4.61831	-0.405991
4.62031	-0.452035
4.62231	-0.457097
4.62431	-0.464033
4.6263	-0.423888
4.6283	-0.525635
4.6303	-0.504345
4.6323	-0.466097
4.6343	-0.473302
4.63629	-0.471358
4.63829	-0.485988
4.64029	-0.482861
4.64229	-0.483504
4.64429	-0.493751
4.64628	-0.54268
4.64828	-0.531058
4.65028	-0.484365
4.65228	-0.532697
4.65428	-0.549688
4.65627	-0.485241
4.65827	-0.504507
4.66027	-0.519822
4.66227	-0.570975
4.66427	-0.532814
4.66626	-0.52136
4.66826	-0.498025
4.67026	-0.500699
4.67226	-0.520157
4.67426	-0.491226
4.67625	-0.544118
4.67825	-0.5654
4.68025	-0.388835
4.68225	-0.377745
4.68425	-0.421447
4.68624	-0.357272
4.68824	-0.390026
4.69024	-0.329327
4.69224	-0.385728
4.69424	-0.276803
4.69623	-0.303223
4.69823	-0.366429
4.70023	-0.370569
4.70223	-0.352407
4.70423	-0.316484
4.70622	-0.307532
4.70822	-0.352267
4.71022	-0.372843
4.71222	-0.371204
4.71422	-0.324203
4.71621	-0.372038
4.71821	-0.322375
4.72021	-0.272459
4.72221	-0.295467
4.7242	-0.297843
4.7262	-0.337998
4.7282	-0.315112
4.7302	-0.246132
4.7322	-0.249747
4.73419	-0.253905
4.73619	-0.291192
4.73819	-0.256488
4.74019	-0.316043
4.74219	-0.307889
4.74418	-0.246223
4.74618	-0.247417
4.74818	-0.237545
4.75018	-0.374961
4.75218	-0.400998
4.75417	-0.466638
4.75617	-0.430375
4.75817	-0.325448
4.76017	-0.360028
4.76217	-0.350887
4.76416	-0.350478
4.76616	-0.364448
4.76816	-0.375049
4.77016	-0.327143
4.77216	-0.366776
4.77415	-0.333505
4.77615	-0.294876
4.77815	-0.291679
4.78015	-0.354612
4.78215	-0.271095
4.78414	-0.241124
4.78614	-0.244885
4.78814	-0.234375
4.79014	-0.229025
4.79214	-0.240603
4.79413	-0.37154
4.79613	-0.292432
4.79813	-0.285958
4.80013	-0.336335
4.80213	-0.332319
4.80412	-0.366058
4.80612	-0.369382
4.80812	-0.338742
4.81012	-0.391606
4.81212	-0.370965
4.81411	-0.446833
4.81611	-0.432606
4.81811	-0.426434
4.82011	-0.464437
4.82211	-0.474268
4.8241	-0.46561
4.8261	-0.493547
4.8281	-0.435914
4.8301	-0.413218
4.8321	-0.439564
4.83409	-0.43753
4.83609	-0.463538
4.83809	-0.508904
4.84009	-0.439601
4.84208	-0.502328
4.84408	-0.479153
4.84608	-0.427078
4.84808	-0.394868
4.85008	-0.529899
4.85207	-0.426831
4.85407	-0.497111
4.85607	-0.462937
4.85807	-0.424254
4.86007	-0.477826
4.86206	-0.4684
4.86406	-0.500481
4.86606	-0.535235
4.86806	-0.502141
4.87006	-0.490664
4.87205	-0.493784
4.87405	-0.492723
4.87605	-0.492861
4.87805	-0.485669
4.88005	-0.470366
4.88204	-0.526842
4.88404	-0.47687
4.88604	-0.487718
4.88804	-0.480345
4.89004	-0.519022
4.89203	-0.493386
4.89403	-0.504896
4.89603	-0.4413
4.89803	-0.427432
4.90003	-0.453602
4.90202	-0.484244
4.90402	-0.435107
4.90602	-0.443827
4.90802	-0.459161
4.91002	-0.5178
4.91201	-0.460316
4.91401	-0.49729
4.91601	-0.492522
4.91801	-0.44371
4.92001	-0.443718
4.922	-0.473908
4.924	-0.477871
4.926	-0.404016
4.928	-0.450257
4.93	-0.479701
4.93199	-0.472494
4.93399	-0.421241
4.93599	-0.440103
4.93799	-0.412892
4.93999	-0.4256
4.94198	-0.472523
4.94398	-0.404456
4.94598	-0.48478
4.94798	-0.490817
4.94997	-0.512543
4.95197	-0.470217
4.95397	-0.420371
4.95597	-0.506313
4.95797	-0.456716
4.95996	-0.396471
4.96196	-0.554276
4.96396	-0.416649
4.96596	-0.385035
4.96796	-0.412088
4.96995	-0.42194
4.97195	-0.406719
4.97395	-0.350228
4.97595	-0.415291
4.97795	-0.490905
4.97994	-0.487065
4.98194	-0.470495
4.98394	-0.489079
4.98594	-0.41785
4.98794	-0.414037
4.98993	-0.405762
4.99193	-0.487144
[truncated: 498,011+ more rows]

## Sheet: 625 ns
Distance (nm)	Energy (kJ/mol)
-0.176672	142.754
-0.159041	142.701
-0.141411	142.503
-0.12378	141.719
-0.10615	139.311
-0.0885195	134.128
-0.070889	124.853
-0.0532585	110.498
-0.035628	91.3043
-0.0179975	69.2885
-0.000366962	47.8691
0.0172635	30.5929
0.034894	19.5267
0.0525246	14.3733
0.0701551	12.8975
0.0877856	12.4359
0.105416	11.3856
0.123047	9.70703
0.140677	8.09284
0.158308	7.06228
0.175938	6.72609
0.193569	6.90887
0.211199	6.95648
0.22883	6.49489
0.24646	5.79121
0.264091	4.28809
0.281721	2.30876
0.299352	0.835443
0.316982	0.0855406
0.334613	0
0.352243	0.471056
0.369874	1.33302
0.387504	2.42995
0.405135	3.81489
0.422765	5.68807
0.440396	8.04326
0.458026	10.5903
0.475657	12.9681
0.493287	14.9415
0.510918	16.49
0.528548	17.7357
0.546179	18.8323
0.563809	19.8694
0.58144	20.7063
0.59907	21.0697
0.616701	21.0294
0.634331	20.7736
0.651962	20.4505
0.669592	20.1832
0.687223	20.1122
0.704853	20.4174
0.722484	21.2304
0.740114	22.4999
0.757745	23.8228
0.775375	24.2111
0.793006	24.0713
0.810636	24.0749
0.828267	24.2961
0.845897	24.6919
0.863528	25.1621
0.881158	25.7418
0.898789	26.5533
0.916419	27.4213
0.93405	28.1616
0.95168	28.895
0.969311	29.5604
0.986941	29.8013
1.00457	29.4853
1.0222	28.8517
1.03983	28.079
1.05746	27.2142
1.07509	26.2585
1.09272	25.2439
1.11035	24.2452
1.12799	23.3069
1.14562	22.5579
1.16325	22.3058
1.18088	22.721
1.19851	23.6804
1.21614	24.9167
1.23377	26.2149
1.2514	27.4118
1.26903	28.3244
1.28666	28.8923
1.30429	29.2049
1.32192	29.342
1.33955	29.3153
1.35718	29.1369
1.37481	28.8544
1.39244	28.54
1.41007	28.1943
1.4277	27.599
1.44533	26.5556
1.46296	25.1946
1.4806	24.0758
1.49823	23.324
1.51586	22.8815
1.53349	22.8309
1.55112	23.2135
1.56875	23.9725
1.58638	24.9833
1.60401	26.0745
1.62164	27.0875
1.63927	27.9661
1.6569	28.7675
1.67453	29.5194
1.69216	30.1681
1.70979	30.6461
1.72742	30.9446
1.74505	31.0902
1.76268	31.121
1.78031	31.146
1.79794	31.2798
1.81557	31.5491
1.83321	31.8972
1.85084	32.2756
1.86847	32.6459
1.8861	32.9635
1.90373	33.1527
1.92136	33.2341
1.93899	33.4215
1.95662	33.8829
1.97425	34.5847
1.99188	35.365
2.00951	36.0736
2.02714	36.6421
2.04477	37.0752
2.0624	37.4124
2.08003	37.6949
2.09766	37.9432
2.11529	38.1453
2.13292	38.2559
2.15055	38.2484
2.16819	38.2082
2.18582	38.2771
2.20345	38.5111
2.22108	38.842
2.23871	39.1656
2.25634	39.4113
2.27397	39.5787
2.2916	39.7225
2.30923	39.8874
2.32686	40.076
2.34449	40.2995
2.36212	40.5821
2.37975	40.8919
2.39738	41.1084
2.41501	41.1436
2.43264	41.0178
2.45027	40.8032
2.4679	40.5777
2.48553	40.3835
2.50316	40.2056
2.5208	40.0234
2.53843	39.8455
2.55606	39.7414
2.57369	39.7779
2.59132	39.9362
2.60895	40.1821
2.62658	40.4788
2.64421	40.7498
2.66184	40.938
2.67947	41.0385
2.6971	41.0994
2.71473	41.1531
2.73236	41.2074
2.74999	41.2662
2.76762	41.3129
2.78525	41.3159
2.80288	41.2539
2.82051	41.1381
2.83814	40.9567
2.85577	40.7016
2.87341	40.5135
2.89104	40.579
2.90867	40.9409
2.9263	41.4215
2.94393	41.7707
2.96156	41.8638
2.97919	41.7445
2.99682	41.5397
3.01445	41.3948
3.03208	41.3909
3.04971	41.5042
3.06734	41.6297
3.08497	41.6707
3.1026	41.5856
3.12023	41.4225
3.13786	41.2883
3.15549	41.2373
3.17312	41.2317
3.19075	41.1766
3.20838	40.9888
3.22602	40.6939
3.24365	40.4292
3.26128	40.3487
3.27891	40.4649
3.29654	40.6348
3.31417	40.6675
3.3318	40.5315
3.34943	40.4056
3.36706	40.4632
3.38469	40.7022
3.40232	41.0009
3.41995	41.2543
3.43758	41.3833
3.45521	41.3466
3.47284	41.1741
3.49047	40.9168
3.5081	40.6136
3.52573	40.3302
3.54336	40.1527
3.56099	40.1345
3.57863	40.2348
3.59626	40.3576
3.61389	40.4027
3.63152	40.3203
3.64915	40.1263
3.66678	39.8947
3.68441	39.6944
3.70204	39.5621
3.71967	39.5279
3.7373	39.6246
3.75493	39.8582
3.77256	40.1419
3.79019	40.3456
3.80782	40.4165
3.82545	40.4456
3.84308	40.5553
3.86071	40.7668
3.87834	41.0575
3.89597	41.4894
3.9136	42.21
3.93124	43.2675
3.94887	44.5103
3.9665	45.8573
3.98413	47.4967
4.00176	49.5443
4.01939	52.0423
4.03702	54.847
4.05465	57.8081
4.07228	61.1671
4.08991	65.346
4.10754	70.5921
4.12517	75.8541
4.1428	80.2954
4.16043	85.0615
4.17806	91.2963
4.19569	99.0201
4.21332	107.424
4.23095	115.347
4.24858	122.669
4.26621	129.273
4.28385	134.759
4.30148	138.82
4.31911	141.33
4.33674	142.375
4.35437	142.658
4.372	142.737
4.38963	142.761
4.40726	142.769
4.42489	142.772
4.44252	142.773

## Sheet: 750 ns
Distance (nm)	Energy (kJ/mol)
-0.176672	142.75
-0.159041	142.685
-0.141411	142.457
-0.12378	141.647
-0.10615	139.281
-0.0885195	134.125
-0.070889	124.853
-0.0532585	110.498
-0.035628	91.3043
-0.0179975	69.2885
-0.000366962	47.8691
0.0172635	30.5929
0.034894	19.5267
0.0525246	14.3733
0.0701551	12.8975
0.0877856	12.4359
0.105416	11.3856
0.123047	9.70703
0.140677	8.09284
0.158308	7.06228
0.175938	6.72609
0.193569	6.90887
0.211199	6.95648
0.22883	6.49489
0.24646	5.79121
0.264091	4.28809
0.281721	2.30876
0.299352	0.835443
0.316982	0.0855406
0.334613	0
0.352243	0.471056
0.369874	1.33302
0.387504	2.42995
0.405135	3.81489
0.422765	5.68807
0.440396	8.04326
0.458026	10.5903
0.475657	12.9681
0.493287	14.9415
0.510918	16.49
0.528548	17.7357
0.546179	18.8323
0.563809	19.8694
0.58144	20.7063
0.59907	21.0697
0.616701	21.0294
0.634331	20.7736
0.651962	20.4505
0.669592	20.1832
0.687223	20.1122
0.704853	20.4174
0.722484	21.2304
0.740114	22.4999
0.757745	23.8228
0.775375	24.2111
0.793006	24.0713
0.810636	24.0749
0.828267	24.2961
0.845897	24.6919
0.863528	25.1621
0.881158	25.7418
0.898789	26.5533
0.916419	27.4213
0.93405	28.1615
0.95168	28.895
0.969311	29.5604
0.986941	29.8013
1.00457	29.4853
1.0222	28.8517
1.03983	28.079
1.05746	27.2142
1.07509	26.2585
1.09272	25.2439
1.11035	24.2452
1.12799	23.3066
1.14562	22.5563
1.16325	22.2996
1.18088	22.7012
1.19851	23.6313
1.21614	24.8245
1.23377	26.0449
1.2514	26.9292
1.26903	26.5959
1.28666	25.372
1.30429	23.9325
1.32192	22.5217
1.33955	21.206
1.35718	19.9732
1.37481	18.798
1.39244	17.6245
1.41007	16.3002
1.4277	14.729
1.44533	13.1801
1.46296	11.926
1.4806	11.0428
1.49823	10.5112
1.51586	10.3407
1.53349	10.5062
1.55112	10.889
1.56875	11.3903
1.58638	11.9542
1.60401	12.5461
1.62164	13.2114
1.63927	14.0027
1.6569	14.9738
1.67453	16.1393
1.69216	17.4532
1.70979	18.7779
1.72742	19.9123
1.74505	20.7347
1.76268	21.2887
1.78031	21.6946
1.79794	22.0428
1.81557	22.3854
1.83321	22.7677
1.85084	23.2373
1.86847	23.7025
1.8861	23.9684
1.90373	24.0898
1.92136	24.1564
1.93899	24.1894
1.95662	24.2376
1.97425	24.3367
1.99188	24.4773
2.00951	24.662
2.02714	24.8911
2.04477	25.1418
2.0624	25.406
2.08003	25.704
2.09766	26.0532
2.11529	26.4603
2.13292	26.9051
2.15055	27.3171
2.16819	27.6347
2.18582	27.8669
2.20345	28.0693
2.22108	28.326
2.23871	28.6972
2.25634	29.15
2.27397	29.6091
2.2916	30.0278
2.30923	30.4323
2.32686	30.8897
2.34449	31.4264
2.36212	31.9969
2.37975	32.531
2.39738	32.9709
2.41501	33.259
2.43264	33.3593
2.45027	33.2836
2.4679	33.1001
2.48553	32.8988
2.50316	32.722
2.5208	32.5797
2.53843	32.4769
2.55606	32.4379
2.57369	32.4613
2.59132	32.5065
2.60895	32.5752
2.62658	32.6545
2.64421	32.6929
2.66184	32.6888
2.67947	32.6852
2.6971	32.7396
2.71473	32.8533
2.73236	32.9966
2.74999	33.1565
2.76762	33.297
2.78525	33.3683
2.80288	33.3835
2.82051	33.4229
2.83814	33.519
2.85577	33.5923
2.87341	33.56
2.89104	33.5043
2.90867	33.5299
2.9263	33.5674
2.94393	33.4936
2.96156	33.3002
2.97919	33.0882
2.99682	32.9509
3.01445	32.905
3.03208	32.9264
3.04971	33.0083
3.06734	33.1333
3.08497	33.2671
3.1026	33.3617
3.12023	33.4175
3.13786	33.471
3.15549	33.5531
3.17312	33.6717
3.19075	33.7834
3.20838	33.8154
3.22602	33.7524
3.24365	33.6627
3.26128	33.6402
3.27891	33.6753
3.29654	33.6353
3.31417	33.3478
3.3318	32.8181
3.34943	32.2808
3.36706	31.9816
3.38469	32.0049
3.40232	32.2703
3.41995	32.6066
3.43758	32.8281
3.45521	32.8476
3.47284	32.7439
3.49047	32.6154
3.5081	32.5039
3.52573	32.4361
3.54336	32.4361
3.56099	32.5258
3.57863	32.6808
3.59626	32.8437
3.61389	32.9591
3.63152	33.0135
3.64915	33.0087
3.66678	32.9489
3.68441	32.858
3.70204	32.7774
3.71967	32.754
3.7373	32.8202
3.75493	32.978
3.77256	33.1667
3.79019	33.2957
3.80782	33.3271
3.82545	33.3343
3.84308	33.4054
3.86071	33.5577
3.87834	33.8775
3.89597	34.5456
3.9136	35.7073
3.93124	37.35
3.94887	39.1516
3.9665	40.8436
3.98413	42.8307
4.00176	45.4244
4.01939	48.5004
4.03702	51.6779
4.05465	55.0519
4.07228	58.9928
4.08991	63.7697
4.10754	69.5309
4.12517	75.6035
4.1428	80.2755
4.16043	85.0581
4.17806	91.2944
4.19569	99.0157
4.21332	107.406
4.23095	115.317
4.24858	122.64
4.26621	129.241
4.28385	134.713
4.30148	138.747
4.31911	141.234
4.33674	142.313
4.35437	142.634
4.372	142.729
4.38963	142.759
4.40726	142.769
4.42489	142.772
4.44252	142.773

## Sheet: 875 ns
Distance (nm)	Energy (kJ/mol)
-0.176672	150.598
-0.159041	150.533
-0.141411	150.305
-0.12378	149.495
-0.10615	147.129
-0.0885195	141.973
-0.070889	132.701
-0.0532585	118.346
-0.035628	99.1511
-0.0179975	77.1322
-0.000366962	55.7037
0.0172635	38.4054
0.034894	27.2952
0.0525246	22.0718
0.0701551	20.5296
0.0877856	20.0753
0.105416	19.0835
0.123047	17.4028
0.140677	15.7109
0.158308	14.5466
0.175938	14.022
0.193569	13.9411
0.211199	13.9486
0.22883	13.7448
0.24646	13.2351
0.264091	11.6731
0.281721	9.19106
0.299352	6.93397
0.316982	5.09418
0.334613	3.54447
0.352243	2.16636
0.369874	0.974746
0.387504	0.163706
0.405135	0
0.422765	0.557185
0.440396	1.55592
0.458026	2.3805
0.475657	2.65032
0.493287	2.64106
0.510918	2.66721
0.528548	3.00792
0.546179	3.79136
0.563809	4.94781
0.58144	6.50179
0.59907	8.53981
0.616701	10.9969
0.634331	13.6484
0.651962	16.1412
0.669592	17.1844
0.687223	17.2705
0.704853	17.4335
0.722484	17.7547
0.740114	18.2974
0.757745	19.2229
0.775375	20.6699
0.793006	22.5872
0.810636	24.692
0.828267	26.5347
0.845897	27.7856
0.863528	28.6482
0.881158	29.4689
0.898789	30.4378
0.916419	31.6209
0.93405	33.0232
0.95168	34.592
0.969311	36.0713
0.986941	36.8104
1.00457	36.7624
1.0222	36.3774
1.03983	35.77
1.05746	34.9862
1.07509	34.0707
1.09272	33.0759
1.11035	32.0857
1.12799	31.1501
1.14562	30.4014
1.16325	30.146
1.18088	30.5485
1.19851	31.479
1.21614	32.6724
1.23377	33.8927
1.2514	34.777
1.26903	34.4435
1.28666	33.2197
1.30429	31.78
1.32192	30.3681
1.33955	29.051
1.35718	27.8174
1.37481	26.6423
1.39244	25.4687
1.41007	24.1443
1.4277	22.5743
1.44533	21.0268
1.46296	19.7735
1.4806	18.8905
1.49823	18.359
1.51586	18.1886
1.53349	18.3541
1.55112	18.7368
1.56875	19.2382
1.58638	19.8021
1.60401	20.3939
1.62164	21.0593
1.63927	21.8506
1.6569	22.8216
1.67453	23.987
1.69216	25.3005
1.70979	26.6241
1.72742	27.7573
1.74505	28.5796
1.76268	29.1345
1.78031	29.541
1.79794	29.8894
1.81557	30.2316
1.83321	30.6129
1.85084	31.0811
1.86847	31.5463
1.8861	31.814
1.90373	31.9366
1.92136	32.0038
1.93899	32.037
1.95662	32.0853
1.97425	32.1845
1.99188	32.3251
2.00951	32.5099
2.02714	32.739
2.04477	32.9896
2.0624	33.2539
2.08003	33.5518
2.09766	33.901
2.11529	34.3082
2.13292	34.7529
2.15055	35.1649
2.16819	35.4825
2.18582	35.7148
2.20345	35.9171
2.22108	36.1738
2.23871	36.5451
2.25634	36.9978
2.27397	37.457
2.2916	37.8756
2.30923	38.2801
2.32686	38.7375
2.34449	39.2742
2.36212	39.8447
2.37975	40.3786
2.39738	40.8184
2.41501	41.1065
2.43264	41.2068
2.45027	41.1313
2.4679	40.9479
2.48553	40.7466
2.50316	40.5699
2.5208	40.4276
2.53843	40.3248
2.55606	40.2858
2.57369	40.3091
2.59132	40.3544
2.60895	40.4231
2.62658	40.5023
2.64421	40.5407
2.66184	40.5367
2.67947	40.533
2.6971	40.5874
2.71473	40.7011
2.73236	40.8443
2.74999	41.0042
2.76762	41.1445
2.78525	41.2155
2.80288	41.2298
2.82051	41.2669
2.83814	41.359
2.85577	41.4275
2.87341	41.3922
2.89104	41.3357
2.90867	41.3616
2.9263	41.4024
2.94393	41.3336
2.96156	41.1436
2.97919	40.933
2.99682	40.7961
3.01445	40.7501
3.03208	40.7709
3.04971	40.852
3.06734	40.9759
3.08497	41.1082
3.1026	41.2008
3.12023	41.254
3.13786	41.3043
3.15549	41.383
3.17312	41.4972
3.19075	41.603
3.20838	41.6295
3.22602	41.5626
3.24365	41.4675
3.26128	41.434
3.27891	41.4553
3.29654	41.4125
3.31417	41.1446
3.3318	40.6395
3.34943	40.1149
3.36706	39.8199
3.38469	39.8446
3.40232	40.1113
3.41995	40.4493
3.43758	40.6723
3.45521	40.6932
3.47284	40.5904
3.49047	40.4624
3.5081	40.3511
3.52573	40.2835
3.54336	40.2836
3.56099	40.3733
3.57863	40.5284
3.59626	40.6912
3.61389	40.8065
3.63152	40.8609
3.64915	40.8561
3.66678	40.7964
3.68441	40.7056
3.70204	40.625
3.71967	40.6016
3.7373	40.6676
3.75493	40.8248
3.77256	41.0123
3.79019	41.1399
3.80782	41.1703
3.82545	41.1759
3.84308	41.2431
3.86071	41.3876
3.87834	41.6942
3.89597	42.3426
3.9136	43.4741
3.93124	45.0829
3.94887	46.909
3.9665	48.6579
3.98413	50.6596
4.00176	53.2508
4.01939	56.3245
4.03702	59.5082
4.05465	62.8877
4.07228	66.8279
4.08991	71.5889
4.10754	77.2561
4.12517	83.2291
4.1428	88.1144
4.16043	92.9059
4.17806	99.1422
4.19569	106.864
4.21332	115.254
4.23095	123.165
4.24858	130.488
4.26621	137.089
4.28385	142.561
4.30148	146.594
4.31911	149.071
4.33674	150.146
4.35437	150.474
4.372	150.574
4.38963	150.606
4.40726	150.616
4.42489	150.62
4.44252	150.621

## Sheet: 1000 ns
Distance (nm)	Energy (kJ/mol)
-0.176672	163.793
-0.159041	163.706
-0.141411	163.398
-0.12378	162.323
-0.10615	159.32
-0.0885195	152.87
-0.070889	141.332
-0.0532585	123.716
-0.035628	100.553
-0.0179975	74.3519
-0.000366962	49.2039
0.0172635	29.2553
0.034894	16.6952
0.0525246	10.5727
0.0701551	8.32522
0.0877856	7.83677
0.105416	7.4372
0.123047	6.66544
0.140677	5.67338
0.158308	3.98682
0.175938	2.16879
0.193569	0.973262
0.211199	0.301785
0.22883	0
0.24646	0.0343073
0.264091	0.316238
0.281721	0.730675
0.299352	1.21164
0.316982	1.77452
0.334613	2.44056
0.352243	3.24937
0.369874	4.30743
0.387504	5.70597
0.405135	7.46694
0.422765	9.55613
0.440396	11.8283
0.458026	13.9825
0.475657	15.4039
0.493287	15.7139
0.510918	15.7665
0.528548	16.0626
0.546179	16.6944
0.563809	17.5668
0.58144	18.6713
0.59907	20.0161
0.616701	21.4814
0.634331	22.8067
0.651962	23.6493
0.669592	23.6779
0.687223	23.0362
0.704853	22.2488
0.722484	21.5971
0.740114	21.0885
0.757745	20.6757
0.775375	20.3992
0.793006	20.3423
0.810636	20.4851
0.828267	20.8103
0.845897	21.4363
0.863528	22.4206
0.881158	23.7115
0.898789	25.2293
0.916419	26.9066
0.93405	28.7334
0.95168	30.6538
0.969311	32.4501
0.986941	34.0248
1.00457	35.5323
1.0222	37.1214
1.03983	38.806
1.05746	40.4648
1.07509	42.0861
1.09272	43.3887
1.11035	43.7306
1.12799	43.2971
1.14562	42.8021
1.16325	42.7166
1.18088	43.2346
1.19851	44.2605
1.21614	45.5101
1.23377	46.5661
1.2514	46.8426
1.26903	46.3549
1.28666	45.3969
1.30429	44.2018
1.32192	42.9871
1.33955	41.8377
1.35718	40.7485
1.37481	39.6698
1.39244	38.5263
1.41007	37.1785
1.4277	35.6089
1.44533	34.0973
1.46296	32.8759
1.4806	32.0121
1.49823	31.4907
1.51586	31.3203
1.53349	31.4736
1.55112	31.8474
1.56875	32.3575
1.58638	32.9403
1.60401	33.555
1.62164	34.2393
1.63927	35.0419
1.6569	36.0186
1.67453	37.1871
1.69216	38.5023
1.70979	39.8266
1.72742	40.96
1.74505	41.7824
1.76268	42.3373
1.78031	42.7438
1.79794	43.0922
1.81557	43.4344
1.83321	43.8157
1.85084	44.2839
1.86847	44.7491
1.8861	45.0168
1.90373	45.1394
1.92136	45.2066
1.93899	45.2398
1.95662	45.2881
1.97425	45.3873
1.99188	45.5279
2.00951	45.7127
2.02714	45.9418
2.04477	46.1924
2.0624	46.4567
2.08003	46.7546
2.09766	47.1038
2.11529	47.511
2.13292	47.9557
2.15055	48.3677
2.16819	48.6853
2.18582	48.9176
2.20345	49.1199
2.22108	49.3766
2.23871	49.7479
2.25634	50.2007
2.27397	50.6598
2.2916	51.0784
2.30923	51.4829
2.32686	51.9403
2.34449	52.477
2.36212	53.0475
2.37975	53.5815
2.39738	54.0212
2.41501	54.3093
2.43264	54.4096
2.45027	54.3341
2.4679	54.1507
2.48553	53.9494
2.50316	53.7727
2.5208	53.6304
2.53843	53.5276
2.55606	53.4886
2.57369	53.5119
2.59132	53.5572
2.60895	53.6259
2.62658	53.7051
2.64421	53.7435
2.66184	53.7395
2.67947	53.7358
2.6971	53.7902
2.71473	53.9039
2.73236	54.0471
2.74999	54.207
2.76762	54.3473
2.78525	54.4183
2.80288	54.4326
2.82051	54.4697
2.83814	54.5618
2.85577	54.6303
2.87341	54.595
2.89104	54.5385
2.90867	54.5644
2.9263	54.6052
2.94393	54.5364
2.96156	54.3464
2.97919	54.1358
2.99682	53.9989
3.01445	53.9529
3.03208	53.9737
3.04971	54.0548
3.06734	54.1787
3.08497	54.311
3.1026	54.4036
3.12023	54.4568
3.13786	54.5071
3.15549	54.5858
3.17312	54.7
3.19075	54.8058
3.20838	54.8323
3.22602	54.7654
3.24365	54.6703
3.26128	54.6368
3.27891	54.6581
3.29654	54.6154
3.31417	54.3474
3.3318	53.8423
3.34943	53.3177
3.36706	53.0227
3.38469	53.0474
3.40232	53.3141
3.41995	53.6521
3.43758	53.8752
3.45521	53.896
3.47284	53.7932
3.49047	53.6652
3.5081	53.5539
3.52573	53.4863
3.54336	53.4864
3.56099	53.5761
3.57863	53.7312
3.59626	53.894
3.61389	54.0093
3.63152	54.0637
3.64915	54.0589
3.66678	53.9992
3.68441	53.9084
3.70204	53.8278
3.71967	53.8044
3.7373	53.8704
3.75493	54.0276
3.77256	54.2151
3.79019	54.3427
3.80782	54.3731
3.82545	54.3787
3.84308	54.4459
3.86071	54.5904
3.87834	54.897
3.89597	55.5454
3.9136	56.6769
3.93124	58.2857
3.94887	60.1118
3.9665	61.8607
3.98413	63.8624
4.00176	66.4536
4.01939	69.5274
4.03702	72.711
4.05465	76.0905
4.07228	80.0307
4.08991	84.7917
4.10754	90.4589
4.12517	96.4319
4.1428	101.317
4.16043	106.109
4.17806	112.345
4.19569	120.066
4.21332	128.456
4.23095	136.368
4.24858	143.69
4.26621	150.292
4.28385	155.764
4.30148	159.797
4.31911	162.274
4.33674	163.349
4.35437	163.677
4.372	163.776
4.38963	163.809
4.40726	163.819
4.42489	163.823
4.44252	163.823
