# Supplementary material for: Structural and dynamic mechanisms of GABAA receptor modulators with opposing activities
Source: Nat Commun. 2022 Aug 6;13:4582. doi: 10.1038/s41467-022-32212-4 (PMC9357065; doi:10.1038/s41467-022-32212-4)
Supplement: Supplementary file 4 — Source Data [file 41467_2022_32212_MOESM4_ESM.zip › Source Data_SI_Figure_4.xlsx]

## Sheet: RMSD
Config 1. Chain A-B	Config 2. Chain A-B	Config 1. Chain C-D	Config 2. Chain C-D
1.65336	4.63464	4.30405	3.45986
1.95063	4.65513	4.05699	3.29896
1.83434	5.17853	4.30834	2.73568
2.01234	4.17822	4.16076	2.32848
1.79215	4.3289	4.23743	2.86176
1.78256	5.03576	4.52032	2.58574
2.03554	4.45496	4.27435	2.74117
1.97794	4.32865	4.53421	2.47187
2.14377	3.85113	3.90184	2.63044
1.60667	4.2621	4.42624	2.34543
1.74731	4.49519	4.5505	2.36521
1.68517	4.31436	4.47676	2.5661
1.64302	4.18278	4.60186	2.46694
1.88348	4.22498	4.29514	2.56007
1.64077	4.73027	4.22402	2.42296
1.61561	4.28535	3.93415	2.74986
2.27113	4.38499	4.43687	2.42454
2.09661	4.80119	4.37626	2.06328
1.81052	4.13289	4.49301	2.61149
2.05553	4.50746	4.30787	2.52669
1.81733	4.83286	4.57667	2.43008
1.98451	5.5857	4.35592	2.79442
1.79789	4.39432	4.47011	2.50649
2.31728	4.91526	4.56255	2.49026
1.94006	4.97977	4.20081	2.62698
1.78542	4.56281	4.47309	2.47852
2.3404	4.60992	4.70263	2.78874
1.89731	4.35186	4.88117	2.41337
1.81903	4.27607	4.18472	2.52802
2.00306	4.13551	4.70654	2.99232
1.79556	4.133	4.73569	2.9901
1.85699	4.10717	4.73332	2.79905
2.06303	3.91794	4.44681	3.42824
1.99801	4.28284	4.36519	3.36379
2.15812	4.26513	4.61537	3.56417
1.90061	4.05686	3.79957	3.25031
1.84042	4.46881	4.17545	2.3061
2.02	4.67364	4.49555	2.60731
1.87494	4.49286	4.38314	2.3673
1.59023	4.23254	3.93835	2.50713
1.71501	4.12163	4.32914	3.3363
2.07539	4.1443	4.43789	2.88231
1.70475	4.12004	4.34472	3.08387
2.0536	4.18791	4.57097	3.79826
2.13175	4.5485	4.25085	3.53296
1.88279	4.07329	4.55426	3.48927
1.91619	4.65243	4.31633	3.45027
1.84371	4.41728	4.05584	3.61191
1.89306	4.24295	4.24006	3.63649
2.05078	4.49743	4.17355	3.39554
1.8744	4.02843	4.05582	3.86643
2.07433	4.38486	4.40618	3.75716
2.09828	4.79222	4.0765	3.76157
1.84502	4.50664	4.29333	3.532
2.37352	4.26402	4.40327	3.50377
1.95905	4.67388	4.9107	3.48371
1.66402	4.67009	4.52767	3.34214
1.92864	4.67083	4.55571	3.00146
1.4826	4.41399	4.96022	3.4728
1.8325	4.18277	4.78215	3.55528
1.84955	4.55956	4.6452	3.76371
1.78732	4.46143	4.87121	3.50163
1.66877	4.82151	4.81478	3.61617
1.99938	5.00048	5.17172	3.41448
2.13251	4.35301	4.84393	3.54964
2.07351	4.50326	4.50465	3.27482
1.67218	5.6994	4.42626	3.33011
1.9501	4.93042	5.13399	2.48547
1.97787	4.53798	4.77776	2.63436
1.69118	4.77293	4.49861	2.47168
2.2681	4.36939	4.64738	2.57214
1.99663	4.62558	4.92407	2.59706
2.13076	4.30469	4.78661	3.17066
1.53571	4.22679	5.37666	2.6988
1.97096	4.48812	5.03842	2.96779
2.01868	4.31282	5.00246	2.62544
1.68853	4.2883	5.12964	2.43764
1.94933	3.86855	4.8679	2.55996
1.38719	3.73271	4.90107	2.72707
2.02925	4.14333	4.64743	2.48215
1.944	4.33661	4.75788	2.57636
1.56459	4.78232	4.73846	2.56855
2.01798	4.72979	4.62082	2.45933
1.74315	4.77452	4.76635	2.66988
2.15704	4.82407	4.61843	2.81747
1.75663	5.64629	4.36505	2.6577
1.83438	4.19894	4.5912	2.84451
1.59049	4.07116	4.38449	2.52024
1.75389	4.56435	4.01329	2.75892
1.83417	4.42879	4.54526	2.66224
2.08822	4.54436	4.21214	2.71124
2.17723	4.67249	4.30046	2.70649
2.18043	4.32682	4.0635	2.71155
2.02312	4.10473	4.36168	3.33653
1.77662	4.47464	4.1491	3.06885
1.92393	4.60911	4.58648	2.10784
1.72572	3.32686	4.47513	3.35387
1.73177	4.34192	4.93529	2.55927
1.86786	4.20945	4.76967	3.11008
1.65996	4.36753	4.58751	3.53727
1.58248	4.43987	4.46781	3.42587
1.83736	4.5419	4.66572	3.14438
1.58949	4.36787	4.83989	3.67671
1.82745	4.86469	4.54601	3.54034
2.08811	5.02396	4.53247	3.61903
2.01373	4.42094	4.4113	3.49625
1.94088	4.55554	4.57085	4.18995
2.26925	4.58399	4.41062	3.56363
2.14489	4.02423	4.49652	3.48224
2.14643	4.5972	4.7513	3.47663
2.227	4.13556	4.84436	3.67573
2.02405	4.262	4.18748	3.70348
1.89086	3.55977	3.99457	2.97051
2.03972	4.72388	4.24308	3.36677
2.39838	4.46401	4.11536	3.04061
2.43362	4.20509	4.49632	3.1667
2.40435	4.22414	4.73343	3.28351
2.18683	3.94688	4.43029	3.49268
1.87609	4.50594	4.59941	3.52712
2.08283	4.80251	4.25212	3.60428
1.9867	3.9338	4.04211	3.54028
2.22991	3.92356	4.65085	3.74095
2.0245	4.49725	4.88731	3.40727
1.90278	4.41008	4.55273	3.58584
2.05863	4.2508	4.46475	3.41755
1.80227	4.19712	4.79624	3.49186
1.90195	4.20956	4.43743	3.56835
2.02152	3.93668	4.43954	3.21563
2.01846	4.35604	4.15957	3.50892
1.63539	4.04445	4.51033	3.51903
1.94136	4.6067	4.46042	3.35369
1.93744	4.61373	4.56408	3.63313
2.08127	4.58982	4.57214	3.448
1.69181	3.78029	4.50554	3.36056
1.91433	4.31386	4.28466	3.36689
1.79219	4.4245	4.44321	3.46992
1.60408	4.4256	4.30647	3.58223
1.66029	4.15257	4.42603	3.42492
2.03193	4.69114	4.67598	3.4432
1.95694	4.66937	4.12778	3.49483
2.18314	5.11835	4.69427	3.60761
1.81969	3.80923	4.74524	3.51129
1.62176	4.21992	4.36739	3.36429
1.90736	4.78996	4.5135	3.42524
2.15369	4.69868	4.68608	3.71135
1.86273	4.20267	4.60651	3.59785
1.62811	4.6492	4.66485	3.43049
1.80473	4.04636	4.2534	3.3024
2.23685	4.03382	4.34357	3.47825
2.26157	5.23815	5.07847	3.49822
2.1208	4.55864	5.2017	3.8587
1.78623	4.45631	4.80263	3.72066
1.93927	4.82384	4.70931	3.57012
1.85732	4.89224	4.68752	3.74082
1.80711	4.30708	4.23668	3.80669
1.85409	4.5408	4.19108	3.24279
1.77428	4.71595	4.3064	3.77352
1.50961	4.37804	4.53926	3.57496
1.88613	4.20495	4.06156	3.76753
1.7475	3.9025	4.36907	3.84893
2.01481	4.6001	4.30661	3.76654
1.83106	4.32204	4.07507	3.73886
1.99159	4.27684	4.5058	3.87617
1.66989	3.36051	4.2603	3.48915
1.86399	4.36967	4.62785	3.52496
1.66725	4.31875	4.49929	3.71734
1.79673	3.81724	4.22271	3.60256
1.70387	4.31961	4.3137	3.48295
2.05231	4.28743	4.22887	3.60819
2.2704	4.15805	4.5316	3.365
1.75903	3.90142	4.3783	3.43926
2.06278	5.23902	4.94427	3.69488
1.75636	4.80994	4.47382	4.15563
1.89154	4.77741	4.56819	3.75423
1.77419	4.76641	4.50704	3.48165
1.79751	5.20556	4.41584	3.42353
1.46481	5.17283	4.00836	3.43895
1.80787	3.92848	4.6152	3.7854
2.22644	4.57343	4.4358	3.50387
2.01367	4.49255	4.16077	3.33132
1.6729	4.71799	4.59836	3.59667
2.18665	4.6929	4.5374	3.52966
2.14656	4.26894	4.73845	3.35087
1.45432	4.30308	4.48656	3.18861
1.61785	4.29936	4.04878	3.72156
1.62678	4.03818	4.73672	3.35603
1.89935	4.02556	4.31835	3.23381
1.77874	4.11397	4.28147	3.37552
1.94613	4.84003	4.40648	3.16253
1.76445	4.53368	4.49612	3.42347
1.61675	4.4773	4.52686	3.59073
1.63288	4.69129	4.50781	3.7544
1.77433	4.72412	4.66013	3.18401
1.7952	4.02375	4.12817	3.55124
2.11526	4.72476	4.2228	3.46639
2.04448	4.96631	4.70818	3.6121
2.18683	4.24249	4.35935	3.4893
1.87413	4.25309	4.36219	3.75408
2.08599	4.38163	5.01514	3.40274
1.78541	4.4298	4.71274	3.40291
2.04326	4.3314	4.94837	3.65397
1.90243	4.20512	4.72001	3.6705
1.8387	4.83695	4.7967	3.62537
1.82317	4.40629	4.74467	3.24578
2.04323	4.27124	4.45203	3.37005
1.95729	4.13676	4.13714	3.36073
2.352	4.46445	4.64274	3.41582
2.02559	4.63922	4.50569	3.56275
1.79048	4.11995	4.21084	3.33581
1.59055	4.48829	4.43431	3.27629
1.83989	4.1742	4.25405	3.17054
1.98796	4.43808	4.45808	3.39785
1.84589	5.01444	4.31894	3.08228
1.88579	4.62806	3.91595	3.75778
1.73629	4.03749	4.05034	4.04586
1.8709	4.66038	4.54965	3.72996
1.69595	4.18821	4.77075	3.92527
1.93107	4.34803	4.95198	3.33961
1.82904	4.52171	4.44044	3.40587
2.28967	4.24683	4.48977	3.44905
1.92708	5.26965	4.56456	3.5303
2.15823	4.59854	4.38853	3.39434
1.8142	4.61127	5.08573	3.4226
1.79117	4.50406	4.52732	3.35801
1.86042	4.02216	4.24119	3.49802
1.67147	4.77537	4.44806	3.3307
1.66217	4.40419	4.1787	3.48219
1.76738	4.34565	4.53616	3.6109
1.74961	4.61168	4.28755	3.63466
1.60476	4.25666	4.48597	3.6252
1.69475	4.21459	4.63134	3.24458
1.65343	4.43572	4.51467	3.74564
1.85416	4.20011	4.28435	3.6419
1.8486	4.6487	4.9958	3.70397
1.60194	4.4533	4.56516	3.76242
1.9168	4.72327	4.50182	2.94014
1.83652	4.98538	4.25337	2.42525
2.08008	4.47343	4.54129	3.01951
2.01374	4.52192	4.2352	3.03893
1.69509	4.3899	4.5061	3.2228
2.11697	4.39874	3.85137	3.62806
1.74505	4.53508	4.40865	3.36106
1.84912	4.48283	4.42564	3.31063
1.77002	4.56691	4.26174	3.37376
2.22633	4.95802	4.36174	3.43966
2.30239	4.6129	4.36529	3.67962
1.62538	4.44546	4.36203	3.54523
1.819	4.71988	4.41733	3.5406
2.57329	4.17129	4.67742	3.7718
1.96408	4.41307	4.37002	3.56189
1.92429	4.23555	4.68288	3.57339
2.32244	4.45156	4.31799	3.63968
1.92422	4.30672	4.1232	3.57509
1.71495	4.89112	4.34695	3.45507
1.68988	4.1738	4.51576	3.60085
1.71857	3.89974	4.49789	3.59893
1.74422	4.47291	4.25196	3.52173
1.91526	4.60315	4.1804	3.72327
1.61789	4.30959	4.28045	3.15278
1.52844	3.7428	4.23335	3.46808
1.8889	4.51097	4.46502	3.84851
2.13899	4.45949	4.34257	3.56719
1.82263	4.4323	4.15193	3.52438
1.92211	4.9499	4.64509	3.70797
1.8104	5.19787	4.49848	3.43193
1.9197	5.2954	4.43147	3.11796
1.86994	5.53659	4.35981	3.42251
1.85756	4.61874	4.36488	3.32573
2.19578	4.62471	4.01753	3.25333
1.89544	4.529	4.22671	2.60058
1.63792	4.61939	4.49707	2.58281
1.72686	4.47083	4.28534	2.68987
1.95466	4.56272	4.20117	3.16661
2.06456	5.4632	4.61667	3.32949
1.63041	4.57705	4.34527	3.21042
1.84494	4.3743	4.709	3.47663
1.7685	3.86705	4.45621	3.55922
2.05481	4.77959	4.25182	2.92463
1.94094	4.68616	4.61609	2.83307
1.72738	3.76748	4.39712	3.53959
1.72749	3.47227	4.32845	3.27771
1.95131	4.05631	4.20214	3.27351
1.72642	4.31779	4.57259	3.15618
1.62939	4.51554	4.45222	3.10062
1.52387	4.70825	4.38407	3.56072
1.43968	4.61646	4.55759	3.48193
1.78832	4.21904	4.78869	3.68335
1.80576	4.73479	4.49925	3.76053
1.73308	4.29038	4.39001	3.62784
1.75852	4.60876	4.55305	3.33607
1.75488	3.96552	4.56994	3.62856
1.88848	4.71474	4.3581	3.54467
1.69723	4.29593	4.05464	3.37467
1.69186	4.53622	4.56107	3.3797
1.82419	5.11055	4.80474	3.49045
1.74726	4.83751	4.48976	3.28616
1.86231	4.35453	4.48476	3.25502
1.59798	4.16651	4.27847	3.43203
1.59965	4.72821	4.56886	3.39864
1.70597	4.92577	4.85356	3.39608
1.74411	4.57408	4.68293	3.56813
1.84089	4.2466	4.67088	3.43196
1.92506	4.26374	4.72116	3.52609
1.59052	4.89201	4.52864	3.65231
1.92742	3.74568	4.62829	3.64127
2.17756	3.8803	4.40987	3.34608
2.31089	4.65864	4.24261	3.6932
1.715	4.32154	4.74593	3.84514
1.90739	4.02243	4.43054	3.5083
1.79873	4.17922	4.26448	3.81405
2.09387	3.96903	4.68907	3.61429
2.01801	4.2302	4.57163	3.04306
1.71854	4.48688	4.66249	3.27296
1.70575	4.50959	4.31277	3.12095
1.98392	4.89285	4.49444	3.33362
1.62836	4.44287	4.34405	3.28757
1.57062	4.35692	4.66983	3.54196
1.82054	4.35415	4.31812	3.67027
1.71146	3.73007	4.46853	3.52411
1.86434	4.25179	4.79443	3.64309
1.611	3.6644	4.55055	3.77716
2.09627	3.81341	5.01356	3.86817
1.75686	4.0224	4.47149	3.73862
1.6787	4.5462	4.6211	3.92862
1.50049	4.09737	4.4774	3.5642
1.48931	4.14626	4.45142	3.41906
1.8689	4.62234	4.42838	3.71996
2.21437	3.74629	4.39607	3.84823
1.63953	4.26724	4.38558	3.76823
1.87189	3.28602	4.6461	3.88254
1.59508	3.64449	4.39864	3.71604
1.81279	4.3939	3.95199	3.991
1.8911	4.28869	4.3334	3.96374
1.46099	3.815	4.54855	3.89915
1.84551	3.71845	4.27846	3.9292
1.81282	4.47816	4.21774	3.82881
2.06567	4.34132	4.12806	3.56939
2.08388	4.89179	4.13026	3.71458
1.62352	4.88438	4.13233	3.91246
1.84053	5.218	4.40458	3.85574
2.1845	4.4957	4.30547	3.641
1.76994	3.62549	4.23885	3.7227
1.61683	3.48566	4.4134	3.82689
2.07625	4.32572	4.12999	4.05619
1.67462	4.35442	4.85182	3.52065
1.78251	3.50737	4.64999	3.8592
1.90728	3.88584	4.37214	3.80767
1.88614	3.63589	4.77484	4.11264
1.27629	3.61988	4.40964	3.7478
1.42686	3.97523	4.05042	4.03255
2.27687	3.92516	4.50736	3.78979
2.09193	3.4153	4.4482	3.94101
1.97867	4.28366	4.36748	4.13218
1.88685	4.00697	5.11441	4.012
1.85882	4.02039	4.85797	3.93519
1.64817	3.72232	5.12849	3.87871
1.84313	4.05	3.84783	3.881
2.11138	3.55259	4.58863	4.08224
1.50508	4.04316	4.39022	3.76002
2.05573	4.06331	4.77458	3.51425
1.7571	4.03688	4.46338	3.93035
1.54304	3.61272	4.31401	3.72846
1.7727	3.83947	4.27928	3.84908
2.05338	3.87337	4.82288	3.23591
2.00108	4.27123	4.56054	3.55811
1.69483	4.08844	4.92083	3.67126
1.73683	4.47267	4.54784	3.13863
2.07885	4.09019	4.33547	3.21956
1.8547	4.12672	4.90834	3.6946
1.96903	4.0489	4.25315	3.59249
1.53469	4.3151	4.52844	3.2318
1.84563	4.184	4.26349	3.61215
1.75672	3.71766	4.31907	3.67012
2.17936	3.88467	4.47136	3.64786
1.75404	3.93074	4.66743	3.85691
1.74316	3.51347	4.30178	3.9301
1.78683	3.62313	4.79643	3.97564
1.21771	4.0508	4.11761	3.81558
1.50408	3.78437	4.41566	3.88281
2.02606	4.03192	4.67043	3.96635
1.59897	4.22691	4.17961	3.8651
2.01564	4.20162	4.31452	3.73245
1.8108	4.66245	4.02569	3.6297
1.96437	4.38489	4.31117	3.55346
2.18568	4.94661	3.89681	3.92351
1.71289	5.17508	4.52834	3.60784
1.96639	3.96765	4.75945	3.70792
1.61428	3.51793	5.41777	3.73152
1.74792	4.28355	5.07684	3.42122
2.43698	3.70353	5.05788	3.62167
2.04042	3.81636	4.81968	3.88949
2.10478	3.95067	5.17038	3.59732
1.94851	4.28846	5.3994	3.5761
1.8839	3.81665	4.71071	3.56403
2.12635	3.66573	4.14157	3.80746
1.86155	3.74418	4.39661	3.83784
1.6671	4.07157	4.40155	3.77079
1.72867	4.13689	4.25671	3.67322
1.6688	3.93781	4.34448	3.87987
2.05273	3.6137	4.71671	3.58692
1.86355	3.785	4.28896	3.97678
1.81427	4.45661	4.53029	3.72661
1.96627	4.943	4.34908	3.6506
1.87774	3.89706	4.81461	3.69611
1.83522	4.54358	4.48768	3.90085
1.69082	4.16959	4.8114	3.75082
1.63046	4.21464	4.74135	3.68477
1.87422	4.56294	4.79259	3.66967
1.8108	4.29388	5.05483	3.94129
1.9135	4.46294	4.94194	3.71234
2.20359	3.88409	5.09758	3.87548
1.82815	4.10386	4.86762	3.71554
1.71341	4.00999	5.01694	3.72227
1.79249	3.49821	4.86664	3.74085
1.77941	4.46553	5.19742	3.82939
1.86997	4.39805	4.72776	4.02986
1.82301	4.37839	4.75324	3.76365
1.96788	3.63609	4.70702	3.67417
2.27449	3.79176	4.85704	3.97424
1.84102	4.1618	4.65793	3.99268
2.04671	3.72289	4.71193	4.05144
2.12158	4.37369	4.78982	3.91231
1.85621	4.18796	4.08856	3.69013
2.25116	4.09717	4.26306	3.70089
2.03262	4.50272	4.31699	3.40647
2.16903	4.39665	4.26706	3.61149
2.06508	4.24391	4.62159	3.49103
1.94539	4.30398	4.3038	3.46954
2.32221	4.34017	4.21814	3.42848
1.70792	4.19729	4.68597	3.77049
1.58059	4.14409	4.57059	3.85297
1.72309	4.30367	4.08157	3.5902
1.92712	4.1418	4.65827	3.59647
1.78296	4.22464	4.39706	3.58741
1.67522	4.11206	4.2426	3.48142
1.76165	4.27434	4.69307	3.56116
2.59341	4.51759	4.56938	3.81958
2.22405	4.24964	4.53006	3.68318
1.81868	4.26634	4.63874	3.64443
2.04518	3.88697	4.37937	3.4755
1.72723	4.45636	4.27629	3.32011
1.71392	3.96434	4.62395	2.73431
1.7446	4.55232	4.5488	2.92032
1.87867	4.81988	4.46652	2.8834
1.73744	3.94455	4.60694	2.9755
1.60865	4.13267	4.78621	2.714
1.87898	4.21754	4.8795	2.81446
1.89416	3.8983	5.00323	2.93013
1.96162	4.33092	4.74652	3.03098
1.65681	4.32276	5.03877	3.16566
1.81352	3.92871	4.78326	3.31559
1.94622	3.54364	5.01263	3.17473
2.17683	3.6669	4.4859	3.46345
2.08075	3.85948	4.31068	3.31868
1.81419	4.27666	4.28488	3.21103
2.26665	3.99822	4.34475	3.27886
1.86122	3.82583	4.1996	3.35154
1.68701	4.12718	4.59787	3.45245
1.92513	4.0317	4.41383	3.43516
2.18552	4.07458	4.4255	3.85205
1.91059	4.60788	4.41214	3.48224
1.42975	4.16222	4.31405	3.50124
1.9442	3.44328	4.21413	3.64958
1.9149	4.04899	4.57868	3.18189
1.53636	4.18335	4.18196	3.39023
2.08945	3.74952	4.29553	3.6176
2.46621	3.62696	4.09674	3.63994
1.96068	3.92841	3.91836	3.41822
1.73054	3.90309	4.689	3.23357
2.11646	4.97396	4.25433	3.13074
2.08644	4.01751	4.51169	3.20264
1.70997	3.97056	4.5557	3.17581
1.98785	4.33389	4.57055	3.05943
1.68158	4.1225	4.22414	2.95461
1.84621	4.25137	4.29858	2.89101
2.09911	5.21435	4.57054	3.33045
1.67508	4.49663	4.54524	3.47865
2.03494	4.30592	4.57965	3.3641
1.52908	4.13095	4.22989	3.05864
1.76875	4.56347	4.16691	3.35691
2.12903	4.47129	4.15243	3.39121
1.93583	4.44729	4.54088	3.29151
1.81445	4.0862	4.4409	3.28594
2.51264	4.28756	4.5989	2.95775
2.52398	4.40407	4.73647	3.37175
1.90126	4.15626	4.80574	3.46994
2.03723	3.75123	5.26585	3.40779
1.68734	4.09548	5.17977	3.53593
2.07598	4.63104	4.64359	3.40611
1.7507	3.69468	4.87467	3.38855
1.43414	3.82334	5.88542	3.63458
1.81232	3.68188	4.6056	3.38106
1.82229	4.08771	5.37192	3.42711
1.76699	3.76104	4.98599	3.61302
1.57415	3.95174	5.01083	3.40571
2.6087	4.49249	4.9902	3.62242
2.19655	3.7546	4.71245	3.29615
1.68758	4.01127	4.94168	3.51332
1.88752	4.15668	5.01711	3.42923
1.9518	3.85087	4.93439	2.99865
1.94229	4.01479	4.54002	3.5047
1.99735	3.45068	4.84541	3.45782
1.35811	3.4811	5.11863	3.12476
2.0031	3.58745	5.07063	3.70095
1.71511	4.14201	5.13001	3.27644
1.9495	3.26337	4.55989	3.38553
1.77757	4.11229	4.66492	3.25253
1.65929	4.80549	4.95431	3.23634
1.89259	4.82886	4.77408	3.43901
2.09588	4.17461	4.72799	3.46675
2.05132	4.22645	4.7187	2.46125
2.32163	4.69708	4.47208	3.32728
1.53598	4.88397	4.84649	3.31031
1.50665	4.76529	4.47525	3.09668
1.43176	4.51562	4.55973	3.59732
1.81587	4.64804	4.90902	3.49536
2.05074	4.70046	5.13244	3.44569
1.34751	4.43518	4.71677	3.13569
1.93302	4.37468	5.20174	3.26596
2.05938	4.8651	4.78978	3.09281
2.30121	4.67734	4.82697	2.53929
1.74864	4.92777	4.81759	2.73208
2.05773	4.6012	4.38681	2.70385
2.02783	4.86752	4.6606	2.42699
1.74096	4.52088	4.85514	2.7718
2.59353	5.34597	4.89815	3.32364
1.51484	4.96205	5.15155	3.26498
2.2943	5.20122	5.03394	3.24036
2.03996	5.07675	5.40046	3.24668
1.96689	5.80537	4.67319	2.76982
2.17487	5.36035	4.88578	3.30113
1.91872	5.11327	4.33355	3.12854
2.38417	5.38318	5.1851	3.38961
2.4357	5.16321	4.80339	3.05352
2.0787	5.35071	4.96255	2.6155
2.03301	5.62627	4.38598	2.74246
2.34013	5.48096	4.47478	2.91465
2.10159	5.55291	4.21376	2.65098
2.00061	5.57887	4.36007	2.89181
2.22107	5.32338	4.33847	2.28265
1.81415	5.50353	4.61021	2.34646
1.79127	4.88894	4.12384	2.96129
1.26465	5.1257	4.33098	3.05124
1.97926	5.71148	4.5187	3.29165
2.05138	5.24523	4.57852	2.6244
2.0568	4.82482	4.48743	3.11923
1.99892	5.09081	4.6015	2.51692
2.06472	4.91172	5.37834	3.42719
1.90633	4.70484	4.38587	3.36562
1.77813	4.89473	4.46541	3.0217
1.95784	5.08404	4.68367	3.49004
2.09427	4.34288	4.39705	3.25613
1.69066	5.12155	4.84885	3.22815
1.7788	4.70091	5.01345	3.17321
1.55188	4.73676	4.43595	2.98302
1.84599	4.78342	4.66406	2.87365
2.02689	4.66332	4.53674	3.1458
1.91718	4.69891	4.75056	3.09462
1.75733	4.24781	4.37713	3.06964
2.17382	4.13849	4.59357	2.9629
1.94203	4.76276	4.5466	2.91297
1.94315	4.56046	4.56872	2.95191
1.55646	4.02149	5.43156	3.0674
2.29259	4.86046	5.67612	3.36975
1.51316	3.79604	5.28239	3.2958
1.4593	4.01084	5.05714	3.28128
1.65755	4.46951	5.21497	2.8813
1.74196	4.31865	4.09354	2.77826
2.23795	4.3894	4.46599	2.69153
1.35033	4.177	3.97	2.50208
2.00453	3.84852	4.70817	2.53381
2.34171	4.10844	4.52434	3.26737
2.07736	4.55823	4.61119	2.80365
1.77532	4.39301	4.58229	2.65724
1.86547	4.51551	4.43608	2.75175
2.07517	4.0725	4.50956	2.77983
1.83754	3.96795	4.25406	2.64008
1.91595	3.97602	4.38103	2.71041
1.84745	3.84927	4.28728	2.58141
2.00816	3.9156	4.54782	3.07628
2.19412	4.03034	4.95994	3.39786
1.71672	3.87679	5.10473	2.88429
1.70134	4.41165	4.14652	3.03462
1.6118	4.34062	4.29401	3.00904
2.04035	4.28401	4.47967	3.56259
1.57261	4.38645	4.6709	3.43623
1.65144	4.03125	4.65449	3.30667
2.0296	4.22955	4.36193	3.48319
1.81986	4.1331	4.37052	3.87237
2.03409	4.33115	4.41388	3.27671
2.02049	4.34495	4.35999	3.60431
1.69117	4.16385	4.31167	3.55349
2.53487	4.64751	4.32069	3.59164
2.1518	4.52412	4.15781	3.7654
1.99768	4.12744	4.05019	3.52846
2.09428	4.51788	4.1899	3.66366
1.93712	4.51306	4.16381	3.62986
2.03913	4.49488	4.45716	3.39213
1.95128	4.08576	4.23348	2.80058
2.06341	3.9485	4.15487	3.31318
1.67301	3.96751	4.08271	3.22941
1.75603	3.82865	4.06431	3.4967
2.0365	3.92917	4.31156	3.45585
1.56454	4.09358	4.43638	3.06312
1.7362	3.74189	4.69445	3.50402
2.0658	4.58444	4.50322	3.4308
1.90655	3.9007	4.79897	3.3176
2.03515	3.95433	4.06055	3.3044
2.00481	4.14282	4.20749	3.3999
1.63379	3.98153	3.88049	3.77498
1.76192	4.47494	4.50453	3.42213
1.98866	4.12133	4.56352	3.66597
1.71044	3.89981	4.75853	3.0493
1.96034	3.74313	4.3872	3.09959
1.75499	4.85901	4.6165	3.55517
2.01384	4.42955	4.48483	3.2251
1.98469	3.58365	4.31619	2.882
1.54035	4.46708	4.32339	3.44313
1.97184	4.54263	4.47642	3.37456
2.07525	5.03643	4.12873	3.37882
2.02961	4.78458	4.22624	3.4666
1.73341	4.78798	4.5533	3.14431
1.97702	4.60897	4.27217	3.39357
1.79347	4.12998	3.94211	3.25944
1.68358	4.06118	4.37007	3.25622
2.00287	4.33745	4.10527	2.80265
2.09044	3.9838	4.55067	3.19451
2.39697	4.83832	4.16981	2.98821
2.18619	4.37488	4.18429	2.71396
2.30595	4.71884	4.63267	2.60453
2.34562	5.23674	4.43961	2.35396
2.09628	3.67222	4.56938	2.67818
2.49387	4.3694	4.67364	2.64557
2.13561	4.89817	4.11448	2.71684
1.98719	4.21107	4.01798	2.66726
1.77012	4.39438	4.19413	2.54163
1.90417	4.18634	4.46423	2.7092
1.84437	4.69521	3.97004	2.52897
2.15863	3.93883	5.51248	2.94475
2.04138	4.12675	4.15492	3.08288
1.57296	4.49598	4.31976	3.03592
1.91042	4.63646	4.21669	2.93779
1.79194	5.23513	4.26894	3.04455
2.00233	4.54338	4.6076	2.99753
2.04288	4.7828	4.91153	2.91386
1.6081	4.32649	4.2083	2.62526
1.88922	4.49489	3.93256	2.56366
1.96295	4.6186	4.24067	3.20149
1.8648	4.31637	4.33525	2.88542
1.95466	4.34264	4.46703	3.48382
1.71484	4.3857	4.53032	3.4521
2.19527	4.37759	4.33666	3.67616
2.0385	4.9277	4.72345	3.37626
2.14256	4.94913	4.02614	2.7525
1.67287	4.43462	4.29718	2.86563
1.49713	4.46451	4.43271	2.98016
1.84334	5.27766	4.47834	3.36564
2.38536	4.71263	4.44827	3.50899
1.99502	4.37963	4.40422	3.18699
1.73146	4.40493	4.27451	3.31346
1.8702	3.66242	4.86224	3.56597
1.93578	4.71758	4.23523	3.43788
1.97154	4.37361	4.24227	3.39605
1.69636	4.88136	5.01354	3.61332
1.81235	4.65351	3.83246	3.39093
1.85251	5.11057	4.35464	3.78351
1.95793	4.67736	4.27012	3.37238
2.23911	4.46355	4.93858	3.29373
2.11615	4.96028	4.32899	3.05627
2.10032	4.82189	4.35922	3.45091
1.89403	5.46015	4.13988	3.55378
2.02609	4.1752	4.61271	3.4017
1.8582	3.99168	4.21127	3.66204
1.82557	4.15514	4.42582	3.36743
2.31958	4.05234	4.68468	3.47533
1.91494	4.31241	4.45251	3.53826
1.87532	4.4694	4.59199	3.26651
1.55409	4.52047	4.42615	3.22401
1.75327	4.58432	4.42243	3.48022
2.04825	4.1015	4.42578	3.19982
1.83124	4.71145	4.48042	3.4646
1.92208	4.35427	4.21382	3.54354
2.00491	4.26022	4.2183	3.29949
1.7769	4.17358	4.12277	3.40472
1.88708	4.27012	4.16101	3.15281
2.37215	4.21532	4.16169	2.97983
2.27894	4.36298	4.26841	3.31164
1.98494	4.34345	4.72677	3.47964
1.96782	4.21164	4.69668	3.34453
2.23005	4.59283	4.15464	3.40628
1.85436	4.2659	4.48567	3.59595
2.13867	4.73702	4.54688	3.36616
1.94652	4.20116	4.18355	3.46504
1.74346	4.43504	4.49248	3.34466
1.86991	4.84771	4.29289	3.35822
2.08553	4.4151	4.27064	3.25463
1.92141	4.76243	4.47588	3.29525
1.91383	4.3509	4.22327	3.31837
2.23049	4.17405	4.44048	3.63184
2.05379	4.31679	4.20804	3.38788
1.85882	4.30087	4.55341	3.24124
2.15872	3.88759	4.14899	3.22267
1.73205	4.31801	4.33617	3.44254
1.88547	4.54284	4.81319	3.18208
1.71518	4.57877	4.41375	3.40094
2.15899	5.03417	4.24637	3.39367
1.91311	4.93529	4.06913	3.08961
1.95152	4.54265	4.23487	3.29526
2.29412	4.24894	4.3935	3.3373
1.85932	4.90584	4.71742	3.36395
1.88168	4.60061	4.28417	3.37769
1.65478	5.06631	4.36076	3.31403
2.10825	4.45045	4.09387	3.43581
1.82213	4.35327	4.56747	3.53972
2.24473	4.98616	4.57295	3.89494
1.78959	5.08999	4.59573	3.25174
1.83946	4.77121	4.98629	3.23469
1.85434	4.97272	4.43312	3.46753
2.04606	5.36661	4.35518	3.30134
1.83214	5.21463	3.93256	3.26306
1.92969	5.10262	4.43259	3.38351
2.01382	4.73098	4.36229	3.05885
1.74168	4.91204	4.40359	2.90779
1.60526	5.17563	4.43446	3.35026
2.00367	4.36916	4.28298	3.82491
2.10167	5.32386	4.35094	3.11066
1.67068	5.09536	4.28304	3.41053
2.27165	4.91254	4.52155	3.05255
1.86645	5.07109	4.35731	3.49996
1.90262	4.9998	4.51574	3.42822
1.74044	5.03402	3.91929	3.35472
1.87506	4.71859	4.06856	3.01626
2.44966	4.51791	4.07247	3.42553
2.10739	4.76299	4.50227	3.27691
2.05671	4.60828	4.37375	2.09541
1.9017	4.90789	3.87208	2.53306
2.01382	5.02068	4.46078	2.81427
2.2383	4.26858	4.22712	3.10063
1.89503	3.87751	4.19394	2.40514
2.1594	4.20652	4.37839	2.08855
1.79626	4.73207	4.18706	2.75773
1.91289	3.91915	4.12569	3.30483
1.80586	3.86325	4.56784	2.98149
2.21253	4.01703	4.22092	3.27335
2.21298	4.05473	4.62535	3.27574
2.1233	4.21525	4.17513	3.03366
1.45249	4.33951	4.38264	3.45159
2.01889	4.61877	4.02699	3.43614
2.25678	4.72166	4.22309	3.42799
2.1343	4.51225	4.2793	3.31816
1.51261	4.63248	4.29219	3.48827
1.90264	4.54238	4.04479	3.43358
2.22818	4.37899	4.31752	3.17764
1.87662	4.86957	4.04274	2.56041
2.20498	4.35473	4.11165	3.32869
1.80432	4.71228	4.18131	3.58387
1.84469	4.65447	4.45592	3.70436
2.22072	4.26392	4.50854	3.45915
1.9691	4.43303	4.63844	3.68823
2.03449	4.66727	4.22893	3.63433
1.76066	4.48543	4.2787	3.77116
1.67649	4.91556	4.12368	3.42257
1.65623	4.82884	4.29752	3.80559
2.33842	4.2129	4.2747	3.47183
1.97245	4.61256	3.94225	3.79514
2.21758	4.53217	3.84015	3.33024
2.16104	4.37887	4.51748	3.85586
1.81447	4.36463	3.97696	3.69879
1.99467	4.52028	4.19927	3.37471
1.91427	3.55182	4.02466	3.69032
1.79305	3.63781	4.57537	3.82288
1.88052	3.79385	4.121	3.38059
1.95387	4.4243	4.10315	3.49672
2.06087	4.56541	4.2426	3.48951
2.15381	4.37928	4.24497	3.24988
1.83508	4.68631	4.18655	3.59546
1.85021	4.60878	4.30956	2.85199
1.97116	4.76315	4.03351	3.66061
2.15911	4.25112	4.87669	3.12948
2.0443	4.14218	4.76021	3.64133
1.90468	4.57689	4.21362	3.8334
1.54742	4.36725	4.37051	3.33223
1.43199	4.59291	4.62375	3.42524
2.03589	4.39543	4.19771	3.29954
1.62976	4.54463	4.00063	3.05813
1.43712	4.49934	4.01455	3.22207
1.35668	4.4824	4.60133	3.34906
1.45917	4.71795	4.5611	3.39673
1.75349	4.61684	4.08906	3.19728
2.065	4.44048	4.11521	3.44878
2.19866	4.56648	4.19033	3.38141
1.89616	4.57451	4.38594	3.56753
2.16504	4.76848	4.49829	3.41016
1.79829	4.79729	4.41304	3.49147
2.09652	4.77757	4.07046	3.25772
1.60638	4.64929	4.08494	3.61657
1.92787	4.64433	4.51554	3.12844
1.81242	4.25569	4.00051	3.44628
1.83427	4.83813	4.07554	3.1395
2.01696	4.92467	4.25043	3.14299
2.15454	4.69683	4.52242	3.43282
1.78249	4.45791	4.30324	3.2185
1.89407	4.81541	4.25015	3.29556
2.11261	4.59843	4.52476	3.522
1.81486	4.78055	4.21354	3.29149
2.00672	4.54175	3.92771	2.94882
1.86231	4.74408	4.07696	3.65619
1.69216	4.87442	4.34714	3.67553
1.75766	4.84075	4.50017	3.49951
2.03272	3.96895	4.33315	3.72524
2.18273	4.25493	4.54437	3.11392
2.08499	4.33173	4.26813	3.54217
1.64258	4.32946	4.53799	3.34687
2.03002	4.24501	4.2157	3.49873
1.8472	4.24902	4.29973	3.39268
2.08659	4.61971	4.3195	3.53821
2.63427	4.63374	4.52828	3.0586
1.94125	5.09704	4.44936	3.42239
2.03585	5.47988	4.29338	3.78109
2.19056	5.01024	4.24961	3.56434
2.24155	4.60321	4.64875	3.43805
1.8582	4.83222	4.11039	3.42978
2.00216	4.66102	4.54398	3.73881
1.97702	4.78022	4.24571	3.5997
2.23217	4.95608	4.34877	3.65915
1.89291	4.36167	4.06928	3.36168
2.3995	4.72583	4.15911	3.39329
2.07733	4.9663	4.32377	3.44904
2.4305	4.77632	4.38552	3.39723
2.13211	4.74582	4.34004	3.56435
1.9542	4.97047	4.11048	3.45409
2.00641	4.72039	4.30335	3.25523
1.75359	5.24368	4.42736	3.46787
1.92511	5.43966	4.43047	3.64248
2.12914	5.27124	4.69061	3.51419
1.86912	5.42184	4.02528	3.18404
1.81462	5.21528	4.24609	3.32182
2.09856	4.84717	4.30952	3.36982
1.88606	5.75698	4.33812	3.70534
2.23282	5.07991	4.44647	3.27568
2.22986	4.66536	4.57884	3.48164
1.91747	4.49994	4.08169	3.22722
1.69114	4.58942	4.49152	3.52958
1.52487	5.46921	4.3672	3.43535
1.75572	4.70937	4.99003	3.25806
2.10729	5.26155	4.28437	3.43459
1.60655	4.65246	4.51534	3.54339
1.75538	5.11075	3.70201	3.37439
2.08261	4.69059	3.89124	3.35663
2.12397	4.72397	3.84502	3.54473
2.28246	4.8203	4.30534	3.41908
1.65129	4.45138	4.25453	3.47346
2.0679	4.88343	4.08151	3.41099
2.27217	4.98191	3.88339	3.34514
2.61466	4.70767	4.07736	3.48767
2.11013	4.53923	4.14134	3.53329
1.95507	4.08798	4.55405	3.74756
2.03155	4.25434	4.4768	3.54833
2.91523	4.38515	4.25287	3.47681
2.23843	4.0366	4.63463	3.63733
2.62871	3.84735	4.08674	3.23667
2.24717	4.52572	4.49032	3.45446
2.64118	4.78543	4.63779	3.42071
2.83679	4.68996	4.57674	3.45277
1.78254	4.80601	4.32042	3.1587
2.54076	4.91179	4.47852	3.68212
2.0967	4.4871	4.37326	3.60189
2.08817	4.86233	4.55925	3.48198
2.73056	4.44901	4.43452	3.3882
2.66553	4.53914	4.26406	3.17053
1.90551	5.44479	3.77742	3.51934
1.8756	4.23625	4.92389	3.53646
2.03979	4.61036	4.2391	3.35137
2.47891	4.60861	3.91879	3.67632
2.0695	4.76929	4.46054	3.53334
2.06803	4.55267	4.31087	3.49825
2.55249	4.31501	4.31058	3.3511
2.0603	5.04735	4.46947	3.59736
2.27186	4.73428	5.21721	3.35042
2.67392	4.51671	3.66136	3.59285
2.22082	4.67823	4.32197	3.58605
2.14633	4.57188	4.08779	3.52921
2.88161	4.84072	4.13633	3.40496
2.71981	3.68751	4.79514	3.72554
3.20232	4.94518	4.48992	3.33215
2.85271	4.90272	4.5586	3.32589
2.58984	4.62621	4.53853	3.49572
2.48226	4.52765	4.59142	3.50485
2.79076	4.9306	4.12772	3.59464
2.57505	4.79188	3.90563	3.51346
2.61134	4.74641	4.16947	3.46319
2.63058	4.41004	4.16257	3.39377
2.7624	4.53939	3.93821	3.50121
2.34351	5.00985	4.14977	3.15883
2.40471	4.9734	4.23096	3.5116
2.72483	5.39539	4.38438	3.847
2.73932	5.1774	4.40953	3.49064
2.76566	5.05818	4.54308	3.42849
3.14001	4.98771	4.38148	3.18821
2.63476	4.92739	4.3646	3.44045
2.65547	4.06493	4.55485	3.65839
2.2546	4.86378	4.82641	3.75453
2.53114	5.053	4.31112	3.3834
2.61829	4.4764	4.08584	3.57983
2.55152	4.93437	4.48795	3.50107
2.37646	4.67614	4.26372	3.23216
1.97315	4.93285	4.73941	3.53159
2.63685	4.54904	4.32918	3.74217
2.58436	4.30873	4.09573	3.46815
2.70316	4.30878	4.29489	3.85681
2.48148	4.94853	4.14186	3.21638
2.38439	4.35526	4.43472	3.80659
2.55321	5.6432	4.33052	3.50609
2.85368	5.8011	4.50508	3.95632
2.21722	4.42443	4.82492	4.02413
2.00753	4.92559	4.37029	3.70455
1.89738	4.81512	4.54659	3.68961
1.57724	4.53857	4.58955	3.93918
1.52065	4.77017	4.3969	3.79562
2.10101	4.80652	4.52736	4.15998
1.99065	4.40933	4.19303	3.68951
1.62619	4.34774	4.30615	3.74676
2.02171	4.9455	4.27658	3.94239
2.01831	4.61252	4.77817	3.90041
1.79894	3.92379	4.14776	3.76305
1.73784	3.9895	4.62428	3.60509
1.60409	5.16264	4.26288	3.57003
2.12969	4.58328	4.46962	4.08451
2.3846	4.71304	5.14	3.60099
1.54039	4.48026	4.61774	4.00453
1.81743	4.63123	4.65703	3.64852
1.97772	4.23644	4.285	4.1086
1.76505	4.35381	4.40479	3.88799
1.65124	4.3655	4.51086	3.88007
1.53266	4.29361	5.28332	3.89189
1.96998	3.95181	4.75426	3.97589
2.12539	3.96319	4.91835	3.9712
1.85299	3.79909	5.06489	3.90973
1.97698	4.06521	4.91422	4.03564
1.8179	4.76761	4.82993	3.88788
1.86931	4.30141	4.81461	3.8573
1.9147	4.52224	4.88798	3.58987
2.26651	4.40602	5.1289	3.76657
2.17514	3.86283	5.08591	3.9712
1.83733	4.65581	4.95218	4.06237
1.59174	3.55119	4.5909	3.85848
2.16687	3.64211	4.23445	4.06867
2.05856	3.50975	4.61635	4.20386
1.98919	3.7922	4.37663	3.81962
1.75114	3.75898	5.3977	3.77282
1.94364	3.78441	5.23465	4.08636
2.02785	3.55118	5.42237	3.86076
1.69007	3.71612	4.63072	3.80917
1.89287	4.26358	4.28088	3.88988
2.0633	4.16142	4.12119	3.58766
2.19315	3.67872	5.29787	3.96094
2.1943	4.07143	4.96995	4.04993
2.05806	4.5041	5.21893	3.89159
1.82985	4.22846	5.3568	4.00216
2.03883	3.91015	5.05994	4.00947
1.95071	3.74743	4.76717	3.77036
1.7479	3.85666	5.57961	4.03232
1.56755	3.69406	4.62083	3.93511
2.17484	4.35218	4.25789	4.05768
2.12976	3.61688	4.62479	4.03271
2.43839	3.94324	4.7507	3.89204
1.73211	4.20755	4.82151	3.90128
1.92776	4.55926	5.50017	4.02533
2.18752	3.78933	4.806	4.04547
1.81721	4.18872	4.89927	4.02017
2.12813	3.98291	4.66651	4.06528
1.77252	4.25057	5.18647	3.96032
2.04946	4.48644	4.78983	3.99696
2.17455	4.14214	5.07725	3.76065
1.91042	3.75953	4.82117	3.88861
1.68336	4.13122	4.74085	3.9957
1.908	4.37629	4.90856	4.02519
1.92099	4.03042	4.89349	3.91035
1.84032	4.39152	4.13537	3.87438
2.12853	4.06576	4.64197	3.96789
1.5858	3.82643	4.625	3.5778
2.21833	4.52537	4.42752	3.76635
1.79886	4.87854	4.95394	3.98119
1.54431	4.89291	4.42981	3.99531
2.00551	4.36728	4.40037	4.00419
1.8028	4.20202	4.35426	3.8068
2.21106	4.52425	4.71349	3.73237
2.05101	4.08531	4.61458	4.20647
1.96335	4.44688	5.1543	3.77404
1.64379	4.18565	4.7922	3.66322
2.17279	4.92204	5.10016	3.84456
1.84373	4.38303	4.6959	3.64092
1.74242	4.76853	4.29703	3.83132
1.88944	4.50983	4.57384	3.8054
1.96354	4.30818	4.55517	3.51914
2.37192	4.04317	4.48464	3.65327
2.02964	4.51972	4.07875	3.75322
2.0087	4.19077	4.45286	3.92473
1.93494	4.7277	4.45986	3.72824
1.83965	4.49965	3.60001	3.86559
2.04457	4.7927	4.39167	3.69759
1.98027	4.95258	4.89854	3.81881
1.78496	4.51299	4.60639	3.86753
2.12392	5.72313	4.69162	3.84855
2.20179	4.71112	4.96952	3.80656
1.99413	4.50147	4.33606	3.69282
2.09024	4.63155	4.42624	3.64828
1.90301	5.58528	4.65861	3.87166
2.3418	5.51177	4.63136	4.06906
1.98603	4.055	4.51635	3.74636
1.90555	4.97894	4.54499	3.78203
1.98821	4.93585	4.37797	3.60594
1.6528	5.0905	4.29575	3.51174
1.86912	5.29641	4.30521	3.504
1.88761	5.53073	4.33337	3.85773
2.11665	5.18296	4.67725	3.68635
2.19024	5.31062	4.96284	3.65194
1.74304	5.53636	4.71248	3.91773
2.22972	5.57497	4.20047	3.68704
2.60337	4.9028	4.2434	3.75631
2.34115	4.92722	4.73412	3.98082
1.8391	4.97483	4.98035	3.71465
1.65642	4.81175	4.20228	3.95211
2.23634	4.73093	4.59939	3.91131
2.27312	4.94426	4.89245	3.92552
1.6413	4.93602	4.52867	3.85166
2.29337	4.95122	4.07679	3.76719
2.06508	5.08851	4.03238	3.79694
2.01642	4.74949	4.254	3.42561
2.20297	5.0906	4.05898	3.7451
2.10735	5.48712	4.62886	3.71925
2.13134	5.13703	4.37026	3.70134
2.00596	5.47125	4.19867	3.573
2.2259	5.29239	4.68088	3.65917
2.20835	5.35182	4.38414	3.79925
1.98224	5.53769	4.107	3.70312
2.16077	5.26946	4.39503	4.02257
2.09246	5.01837	4.63228	4.00262
2.13887	5.46763	4.3581	3.71946
2.32331	4.97782	4.55667	3.7685
2.23281	5.07197	4.92473	3.51416
2.30339	5.0188	4.48166	3.5943
2.15968	4.86755	4.36395	3.73971
2.20851	4.60708	4.77235	3.64382
2.09511	4.66423	4.37402	3.64515
1.99801	4.30221	4.27377	3.82137
2.04938	5.19832	4.81658	3.7891
2.00962	5.50838	5.03496	3.6895
2.32798	5.15991	4.355	3.84578
2.16583	4.84204	4.20958	3.96519
2.1012	4.86454	4.6238	3.61123
1.79126	4.71875	4.3088	3.73681
2.0288	4.47605	4.57305	3.69493
2.16995	4.5689	4.14616	3.7904
2.19589	4.61356	4.14685	3.65114
2.1141	5.41341	3.98953	3.84208
1.97542	4.85814	4.37784	3.891
1.8438	4.47495	4.08841	3.5386
1.93107	4.86603	4.74984	3.61827
1.90032	4.84665	4.4092	3.94171
1.83975	5.35037	4.40386	3.69239
1.9952	5.24262	4.46579	3.59447
1.78769	5.16731	4.23365	3.52556
1.98227	5.10467	4.05987	3.85332
1.62847	5.36466	4.60111	3.71086
1.67098	4.83079	3.98739	3.79774
2.03435	5.09999	4.22769	3.85173
1.98721	5.08989	4.46752	3.92655
1.93688	4.86816	4.35131	3.89589
1.94655	4.95069	4.49932	3.86217
2.12579	5.41421	4.43619	3.94552
2.31435	4.76742	4.55768	3.91867
1.97109	4.05802	4.51779	3.6832
1.54702	5.23244	4.32041	3.52208
1.74648	4.7099	4.64171	3.86936
1.83279	4.54914	4.25976	3.67973
1.71178	4.63467	4.81881	3.6393
1.91772	5.19145	4.26053	3.95627
1.82587	5.48711	4.15745	3.76793
1.58547	4.81046	4.4147	4.17893
1.96264	5.4391	4.03666	3.66279
2.1878	5.29336	4.23845	3.92823
2.14715	4.63182	4.59047	3.81357
1.7473	4.46161	4.74904	3.76172
1.95844	4.75774	4.31819	4.00323
2.36831	4.90242	4.49533	3.7891
2.65097	5.53448	4.45691	3.78891
2.08409	5.01869	4.72227	4.148
2.15415	4.89153	4.78765	4.04946
2.39416	5.13524	4.45616	3.99521
2.48846	4.50686	4.68706	3.76169
1.71764	4.82739	5.13156	3.71208
1.68411	5.57361	4.69554	3.67292
2.15213	5.39506	5.03155	3.99654
2.0177	5.24846	4.32077	3.78099
2.02996	4.95445	4.68274	3.76289
2.2548	6.23502	4.51127	3.83948
2.25977	5.71895	4.36151	3.64176
2.57218	5.91255	4.62186	3.66307
2.04175	5.85965	4.65668	3.97744
2.37605	4.73383	4.95485	3.71063
2.32205	5.56356	4.90589	4.05557
2.45647	5.18857	4.13358	3.90005
2.2346	5.32023	3.96929	3.50914
2.31114	5.31681	4.67723	3.94107
2.39844	5.6984	4.00684	3.79169
1.9844	5.6971	4.12555	3.91745
2.22132	5.74169	4.32185	3.97361
1.92315	5.17264	3.91888	3.84275
2.10471	5.42606	4.38677	3.7888
1.89822	4.79945	4.59941	3.75226
1.98137	5.26301	4.76386	4.04492
1.88843	5.70883	4.64118	3.98745
2.07848	5.40649	4.2425	3.97704
2.04883	5.30479	4.47791	3.80138
2.14352	5.05023	4.44953	3.94281
2.24541	4.89944	4.3822	3.84277
2.04159	5.11127	4.61607	3.83601
2.07358	5.40408	4.85121	3.89043
2.3919	5.31242	4.5583	3.78062
1.91216	4.98671	3.99251	3.99308
1.85456	5.11248	4.69981	4.02642
1.98076	5.26625	5.05256	4.02117
1.73275	5.82877	4.25357	3.99146
1.87723	5.85338	4.27305	3.99934
2.24895	5.7991	4.29941	4.00559
2.26461	5.72978	4.33249	3.67963
2.16545	5.84285	4.24292	3.84836
2.31695	4.82985	4.42838	3.73536
1.82428	5.67456	4.46366	4.02055
2.06047	5.43165	4.17613	3.92454
2.13991	5.56308	4.68684	4.06327
2.18743	5.76496	4.07169	3.99807
2.18526	5.41638	4.64117	3.77198
1.84706	4.6882	4.59743	4.30296
2.06433	4.27108	4.50995	3.28011
2.21003	4.89283	4.39188	3.46332
1.64225	5.47598	4.54225	3.92932
1.78943	5.71365	4.76994	3.9296
1.68572	5.51005	4.40375	4.02591
1.50289	5.32865	4.3644	4.00203
2.03309	5.47316	4.0471	4.0836
1.91035	5.27091	4.37532	4.00422
2.16446	5.66066	4.55855	3.97932
1.76839	5.22656	4.60966	3.78036
2.07079	5.08922	4.72312	3.76763
2.16646	5.38331	4.0477	3.68516
2.04915	4.12794	4.60631	3.76501
2.25825	3.39026	4.63874	3.97223
2.09278	4.47972	4.52692	3.77206
2.05827	5.67456	4.16777	3.6878
2.05973	5.87455	4.04961	3.60456
1.96967	5.67428	3.98138	4.05794
2.23121	4.54958	4.36892	3.91025
1.93545	5.30974	3.91065	3.83092
1.80601	5.16684	4.00367	3.67224
1.89488	5.46032	5.06897	3.83654
1.97669	4.73153	3.98221	4.02766
2.08617	4.9093	4.14575	4.07195
2.28389	4.55109	4.66	4.17886
2.41471	5.18005	4.94925	3.9671
1.7783	5.4435	3.47445	4.00156
1.61002	4.73471	4.13017	3.92469
2.01409	5.18052	4.83129	3.99615
1.8562	4.6431	4.50731	3.83557
1.70585	4.99373	4.22762	3.83537
1.74718	5.22952	4.47223	3.66179
1.54647	4.96166	4.86535	3.94367
1.53135	4.39201	4.47082	3.846
1.69776	5.30398	4.13673	3.98271
1.80303	4.74414	4.42823	3.68589
1.70251	5.5962	4.46521	3.93275
1.8054	5.20735	4.39498	3.81865
1.76707	4.77752	4.47968	3.73191
1.76191	5.57903	4.75239	3.66279
2.16211	4.85556	4.47036	3.7173
2.57368	5.05902	4.37154	3.72392
1.8918	5.14423	4.8473	3.86087
1.71787	5.15753	4.39298	3.9728
2.01848	5.54483	4.85936	3.97737
1.86899	5.45889	4.04986	3.78389
2.41918	4.94437	4.37036	3.69102
2.32338	5.20829	4.52361	4.01809
2.07637	5.22519	4.50038	3.86225
2.0567	5.50114	4.66274	3.98806
1.98681	4.76138	4.35937	4.2335
2.17581	4.9055	4.06779	3.9278
2.17087	5.22672	4.08588	3.94331
2.35023	5.03073	4.68049	4.14724
2.08505	5.33723	4.05646	4.11388
2.13008	5.38308	4.53679	3.87356
2.08583	4.79081	4.59597	4.03673
2.23122	4.66	4.77768	3.90534
1.9741	5.0649	4.28421	3.80447
2.34015	4.04176	4.58202	4.13869
1.90462	4.35153	4.95745	4.0534
2.02932	3.88344	4.44671	4.22745
2.39945	4.3679	4.45619	4.0641
2.20077	5.34915	5.01139	3.898
2.08014	5.45482	4.55539	3.96766
2.16988	4.79403	4.46066	4.15118
2.34376	4.85424	4.07993	4.13521
2.0827	5.25907	4.51879	3.86582
2.07633	4.64561	4.65353	3.97997
2.10573	4.87554	5.16368	4.08724
1.95468	4.05808	4.22199	3.94411
2.12184	5.76559	4.15826	4.13839
2.02884	3.78864	4.52413	4.03119
1.77061	4.32417	4.94984	3.78201
2.11834	5.05318	4.88054	3.90967
2.45331	4.34641	4.453	4.30572
1.91269	4.40172	4.69453	3.93507
2.11238	4.12748	3.95054	4.03887
1.95102	4.37081	4.36132	3.86867
1.97569	4.02459	3.9687	4.01678
1.99933	4.02604	4.11795	3.86095
2.01294	4.28413	4.19356	3.87899
2.23756	3.82687	4.36836	4.10949
1.8595	5.06268	4.25359	3.70711
2.41408	3.54429	4.68917	3.8784
2.36382	4.49484	4.70268	4.02996
2.15663	5.02501	4.38774	4.04822
1.63643	5.26833	4.63073	3.81015
2.51344	5.15876	5.20217	3.80221
2.31242	5.2283	4.68303	3.82734
2.31748	5.50589	5.03175	3.87069
1.90118	5.60326	4.88463	4.00793
2.30731	5.23711	5.10056	4.00844
1.61326	5.26074	3.99471	3.93333
2.15339	5.30416	4.4352	3.79893
1.90839	5.11758	4.50721	3.87936
2.4829	5.51746	4.11793	4.14672
2.06698	5.49642	4.47751	4.0286
1.78121	5.25758	4.1374	3.90663
1.91771	5.3	4.16886	4.01192
2.27679	4.76667	4.77891	4.00681
1.97266	5.0938	4.34759	3.92737
1.91844	4.54565	4.91375	3.88966
1.89577	5.48984	4.6239	3.917
1.76934	5.04045	4.34746	4.21616
2.01074	5.95227	4.7866	3.93421
2.09418	4.97496	4.50933	4.03173
2.17331	5.27289	4.49396	3.81496
1.95972	4.61551	4.56402	4.04319
2.40311	5.03186	4.5689	4.10132
1.65743	4.28841	4.10149	3.79395
2.1325	3.90007	4.88784	4.24152
1.99966	4.4096	4.75279	3.95451
2.19079	3.84361	4.33332	3.81399
1.91648	4.32075	4.78148	4.15608
2.20192	4.89463	4.75777	4.18902
2.42263	4.53348	4.53936	4.10236
2.2365	4.6058	4.7693	3.67242
2.44901	3.71355	4.46555	4.0379
2.16994	4.4932	4.49223	3.94474
2.36965	4.68005	4.46255	4.0326
2.18385	4.58276	4.88863	4.22264
2.20412	4.60775	4.23358	4.23559
1.98136	4.13686	4.36007	4.09484
2.08073	4.43259	4.49674	4.184
1.94137	4.99266	5.08399	3.96102
1.93901	4.40973	4.68336	3.91857
2.23501	4.8821	4.62872	3.80443
2.24117	4.51814	4.72892	3.86962
2.07766	3.73472	4.73299	4.1462
2.08043	5.22352	4.58647	3.8371
1.97579	5.244	4.62664	3.9137
2.4121	4.66977	4.90369	3.97724
2.36054	5.31029	4.78261	3.99886
2.32431	4.83846	4.59011	3.62176
2.11235	4.53664	4.51379	3.883
2.08919	4.84566	4.28757	3.81917
2.32053	4.46233	4.96509	4.04757
2.04849	4.7485	4.78782	3.76384
2.16578	4.62722	4.2136	3.66555
2.02419	4.623	4.6769	4.05402
2.39802	3.90454	4.4546	3.76344
1.94679	4.49961	4.22684	3.57335
2.23951	4.41633	4.54608	3.68369
2.66909	5.11188	4.32218	4.07893
2.2877	4.95768	4.33892	4.11271
2.18275	4.75914	4.95973	4.04754
2.01084	3.89276	4.89952	3.96597
2.14714	4.42014	4.72888	4.0896
2.24487	4.71139	4.3071	3.96711
2.19435	4.89809	4.34277	4.19987
2.34114	4.11769	4.00541	3.79696
2.19881	4.53407	4.34858	3.81183
2.48739	4.07018	3.65685	3.72165
2.07854	4.01908	4.25663	3.75785
1.82016	4.24886	4.51785	3.85785
1.8765	4.49785	4.46524	3.90362
1.87164	4.14303	4.63227	3.85529
2.03916	4.36009	3.99158	3.85222
1.94444	3.99363	4.09462	4.12177
1.83599	5.47678	4.02359	3.83816
1.98701	4.63379	3.99759	4.28964
1.89432	5.07622	4.02037	3.92851
2.10206	4.50737	4.12447	3.81951
1.64883	4.16004	4.17594	4.03846
2.05957	3.90375	3.85819	4.12329
2.30004	4.56052	4.10699	4.25925
2.54823	3.69959	4.40251	4.14463
2.39001	4.32531	3.88165	3.99213
2.61373	4.28842	4.23396	4.06116
2.43689	3.93694	4.12371	3.69906
2.05362	4.74185	4.35479	3.94015
2.11699	4.47556	4.67003	3.85066
2.32178	4.60973	4.49027	3.96503
1.99559	3.96378	4.56737	4.0672
1.92981	4.08188	4.82188	4.11331
2.14592	3.33495	3.92117	4.16141
2.14902	4.32237	4.27908	3.92924
1.95133	4.04475	4.56646	3.98874
1.82962	4.02835	4.26813	4.04144
1.62706	4.22214	4.39949	3.90961
1.70344	4.01679	4.75838	3.94961
1.76667	4.1675	4.5274	4.13492
1.76986	5.00165	4.09811	4.11527
2.07939	4.28263	4.36901	3.84696
2.17662	3.61214	4.26836	3.85881
1.97178	3.56936	4.33907	4.11712
1.90146	3.74062	4.05443	3.9657
2.11346	4.2799	4.04809	3.96383
1.62712	3.63182	3.37085	4.12326
1.71089	4.31579	3.34093	4.17368
1.90843	4.00856	4.20195	3.87654
1.88201	3.5109	4.52204	3.88952
2.27004	3.77142	4.29956	4.46703
2.42706	3.97894	4.59935	4.0699
2.27287	3.67654	4.5171	4.19685
1.98174	3.93898	4.0372	4.19565
1.85146	4.21056	4.08625	3.98293
1.79209	4.23312	5.14436	4.09645
1.91755	3.93983	4.45725	4.03944
1.85597	3.9121	4.30859	3.85327
2.00818	3.95901	4.32678	3.84976
2.20319	3.82059	4.46098	4.14465
1.9871	4.33662	5.13102	3.92312
2.06778	3.91448	5.1366	4.13715
2.33729	3.97164	4.87165	4.0397
1.92757	3.88679	4.70196	3.87042
1.76696	4.04666	4.63769	4.16694
2.08397	3.79503	4.40728	4.11747
2.02713	3.91556	4.78841	4.04574
1.95575	3.80608	4.45628	3.9107
1.78514	4.12421	4.79441	4.06736
1.59457	3.79249	4.44374	4.09078
1.66096	4.69462	4.08194	3.9777
2.09936	4.06846	4.41915	3.82218
1.77983	4.46074	4.45558	3.90706
1.84396	4.75502	4.17126	3.79222
2.07997	4.88697	4.60974	3.88673
1.90003	4.66884	4.07193	3.84538
1.77736	4.36952	4.69291	3.79167
1.88265	5.24501	4.84813	4.00319
1.81123	5.48482	4.08753	3.85849
2.1888	5.33265	4.44769	3.92319
2.04305	4.64424	4.84146	3.80385
2.16206	5.05523	4.66385	3.76255
1.68966	5.21122	4.28659	4.21867
1.72949	4.13213	4.39478	3.82184
2.0385	3.79055	4.63326	3.9884
1.79699	4.23742	4.75152	4.08647
1.45661	4.02601	4.38684	4.0035
2.09072	4.79397	5.49183	3.96788
2.1475	5.39168	5.16362	4.09745
1.85283	4.85805	5.60519	4.00054
1.58796	4.00173	5.01843	4.06297
2.20204	4.31696	4.83484	4.09357
2.1197	4.28054	4.78981	3.99513
2.21302	5.49744	4.82914	3.80376
1.73809	5.06775	4.78681	3.92505
1.8581	4.79748	4.45977	3.9607
1.75122	4.02258	5.00916	3.80817
2.17752	4.52234	4.96353	3.87473
2.24205	5.01174	5.06182	4.03137
2.4375	5.38209	4.84545	3.77514
1.89447	5.08834	4.93607	3.99975
2.34235	4.8567	4.98251	4.16637
2.64637	4.97462	4.64606	4.21913
2.62022	4.78632	5.08181	3.99103
2.04247	4.85181	5.04787	4.17518
1.98698	5.04273	5.0866	3.94779
1.90863	5.05983	4.82917	3.99131
2.06107	4.77518	4.91393	4.22398
1.89925	4.42934	4.77859	3.98957
2.02976	4.46522	5.06397	4.09003
1.975	4.16013	5.45735	3.79086
2.14423	3.85841	4.52995	3.7261
1.78572	4.26207	5.15106	4.0204
1.6505	4.06623	5.41798	3.77799
1.86291	4.00633	5.06052	3.71441
2.13789	4.0863	4.63944	3.87329
2.20007	4.45776	4.88587	3.60655
1.97809	3.68243	5.20788	3.42558
2.24069	4.08074	5.12634	3.73067
2.37976	3.47045	4.99017	3.65938
1.94915	4.63474	5.37626	3.56529
1.98674	5.22483	5.1282	3.71759
2.38354	4.68787	4.77321	3.65673
2.01261	4.82092	4.73329	3.70063
1.86293	4.92426	4.8901	3.62372
2.0621	4.11909	5.33065	3.5093
1.64753	4.92901	4.72192	3.56175
2.04994	4.78775	4.89424	3.59217
1.6735	4.664	5.03613	3.73767
2.14763	4.35184	4.55681	3.56603
1.84573	4.15261	4.76426	3.81707
1.95586	4.20117	5.07999	4.04822
1.867	4.62452	4.86552	3.8764
1.60076	4.50959	4.62771	3.99222
2.20772	4.54206	5.19778	3.93145
2.30354	4.39761	5.1266	3.89487
2.31368	4.56854	4.53995	3.64442
2.04468	4.97985	5.01826	3.72854
2.37823	4.46724	4.78688	3.93518
2.08969	4.40644	4.69544	3.9938
1.71728	4.37001	4.84863	3.90689
2.35706	4.84982	5.01449	3.74148
1.98431	4.2109	4.73098	4.00509
1.69323	4.69885	5.19047	3.90131
2.10066	4.7332	4.78883	4.01926
2.03109	4.56818	4.93691	4.10065
2.29321	4.65128	4.92909	3.90686
2.20795	4.96339	5.15305	3.82151
2.21636	4.50707	4.55401	3.75265
2.20421	4.30933	4.63928	3.69269
1.9597	4.73694	5.00023	3.92176
2.06253	4.93077	4.11982	3.82708
1.80776	5.18515	4.20073	3.85302
1.64283	5.10768	4.72329	3.88864
1.69167	4.6428	5.10987	3.86356
1.80883	4.56126	5.38873	3.90911
1.5186	4.82717	4.68257	3.92261
1.79133	5.32986	4.98519	3.83208
2.23497	5.23351	4.97852	3.86645
2.21258	5.86326	5.09301	3.82672
1.65324	5.68379	5.27986	4.03598
2.3102	5.3955	4.72169	3.78651
2.0216	5.07992	4.82693	3.95541
2.08776	5.57518	4.87972	4.10197
2.19795	5.60713	4.76725	4.13973
2.21425	5.60357	5.17434	4.12613
2.54197	5.02525	4.71818	4.34042
1.92895	3.57559	4.87797	3.91768
1.84319	4.96076	4.71439	3.98937
1.87983	4.73732	4.52524	4.36413
1.81363	4.64271	4.31048	3.67986
2.20101	4.56533	4.47518	4.16197
2.0134	4.9694	4.53928	4.0332
2.0975	5.02116	4.51808	4.04851
2.14822	5.48959	4.26604	3.66372
1.89531	5.25161	4.43042	4.28473
1.79928	4.98449	4.19776	3.79028
2.145	4.82918	4.24702	3.96256
2.09194	4.93339	4.86328	3.98859
1.92651	5.0195	4.10994	4.0949
2.07752	4.61179	4.95034	3.72262
1.76167	4.90704	5.464	4.06713
2.18575	5.52168	4.55411	4.01598
1.89027	5.16253	4.51137	3.96125
2.29667	4.97347	4.30581	3.83437
1.73798	5.27272	4.96282	3.94703
2.34708	4.7768	4.52562	3.82552
1.92436	5.31781	4.84801	3.93178
1.94267	5.39565	4.53823	3.70456
2.2973	4.33882	4.49694	3.74275
2.08096	5.12884	4.19834	3.93567
1.73501	5.39185	4.26786	3.77849
2.12745	4.82039	4.76423	3.75159
1.60184	5.97695	4.80121	4.01416
1.75005	4.79755	4.39592	3.71448
1.54805	4.88805	5.01934	3.92589
2.2625	4.56492	4.81617	4.04211
1.93616	4.79424	4.86404	4.06794
1.98434	4.7315	4.52594	4.02954
2.00939	4.43731	4.43756	3.95483
1.97372	4.37055	5.59609	3.53051
1.93433	4.58741	5.17956	3.94355
2.30327	4.6954	4.61479	4.04351
1.53925	4.97585	5.5356	4.14865
1.87548	4.66908	5.06511	3.89799
1.9868	4.35144	4.66691	4.06515
1.82703	4.70214	5.31848	4.02348
2.01353	4.5295	4.66117	3.9696
2.02854	4.86856	4.84003	3.94525
1.82121	4.94473	4.94546	4.05162
2.04646	3.96126	4.86387	3.87202
2.16275	4.38234	5.14153	3.92897
1.74397	3.8419	5.10721	3.8754
2.00112	4.03334	5.26558	3.75462
2.34812	4.56528	5.02586	3.8442
1.85955	4.56234	4.92032	3.85452
1.68283	4.89591	5.63058	3.69862
2.10746	4.39986	5.20584	4.0545
1.9516	4.84991	5.02237	3.99126
1.84747	4.19129	5.04452	4.08345
1.7478	4.1293	5.07701	4.10274
1.98772	3.75759	4.98733	3.76588
2.13186	4.34536	4.64369	3.73493
2.09533	4.54641	5.2666	3.90574
1.80133	3.90614	5.63242	3.94888
1.97615	3.70806	5.27786	4.12172
2.21104	4.03749	4.94278	3.6831
1.78426	4.19443	4.8809	3.96712
1.87935	3.60804	5.24602	3.86562
1.90023	4.57092	4.68645	3.81894
1.66154	4.16652	4.76784	3.76485
1.78634	3.96083	4.57935	3.75079
1.68465	4.40189	4.96197	3.96969
1.82535	3.93155	5.45741	3.81526
1.95758	3.981	5.10945	3.70997
1.81259	4.51179	5.39769	3.92259
2.39114	4.26558	4.75422	4.01363
1.72902	4.61582	4.88464	3.86612
1.60899	4.55166	4.76804	3.74382
1.85472	3.90505	4.67125	3.75732
1.79536	4.19804	5.28459	3.81557
1.85825	4.25164	5.02039	4.05536
1.93712	4.69516	4.91168	3.84892
2.07212	4.03917	5.07577	4.13558
2.03979	4.95296	4.90607	3.98468
1.53464	4.31568	5.44394	3.91158
1.5972	4.38735	4.9716	3.83365
1.79641	4.47037	4.69772	3.87306
1.93463	4.69134	4.89799	4.21572
2.19738	4.08401	5.1534	3.83013
2.01725	4.03214	5.07152	3.83054
1.62461	4.22639	4.7733	3.94639
1.73067	4.27412	4.60376	3.78347
2.1437	4.2791	5.03974	3.82881
2.06489	4.26484	4.8837	3.77122
1.94941	3.78804	4.88609	3.8283
2.16277	3.85302	5.19028	3.94591
1.77649	4.01845	5.14188	3.93404
1.5906	4.01328	4.92372	4.05151
2.04934	3.82785	4.79476	4.08422
1.83343	3.9342	4.64404	3.77937
2.08493	3.55543	5.1135	3.95875
1.95786	3.8595	5.0919	3.86406
1.79074	3.76495	4.94722	3.76937
2.16344	4.04934	5.46354	3.79129
2.17665	3.75536	5.15547	3.9793
1.72411	4.58112	5.05466	3.92094
1.65721	4.45218	5.39517	3.77576
1.62192	4.18786	5.02525	4.09286
2.01472	3.76968	5.0894	3.93544
1.97102	4.1646	5.16062	3.92804
1.91852	3.76517	5.12597	3.92808
1.60638	4.00955	5.19273	3.7472
1.93326	4.03504	4.88699	3.89175
1.93707	3.58082	5.33064	3.8196
1.94011	3.5696	4.71367	4.18547
1.52013	3.89376	4.76942	4.06168
1.65565	4.4853	5.0105	3.71919
2.30336	3.99696	4.72589	4.12437
1.64033	3.58287	4.70401	3.76671
1.72949	3.45345	4.95859	4.02039
2.04208	4.51558	4.83224	3.95853
2.11394	3.77008	5.16902	4.08072
1.78889	4.17611	5.30118	4.17038
1.95283	4.11888	4.58175	4.00458
1.86607	3.48532	4.54128	4.01093
1.92375	3.81592	4.73125	3.92656
1.94799	3.77473	5.26321	3.90358
2.043	3.67653	4.64006	4.0755
1.83287	3.96185	4.97486	4.06404
1.67328	3.86614	4.6893	3.62012
1.90814	3.93901	4.94637	3.89319
2.18259	4.07953	4.62409	4.2861
2.10246	3.65683	5.37888	3.97352
2.02575	4.24882	5.04001	3.98585
1.7375	3.95786	5.23409	3.69167
1.65347	3.81047	4.60617	4.08531
2.20485	3.95344	4.81012	3.60312
1.76522	4.33337	5.01894	3.9336
1.71105	3.50888	4.89401	3.99579
2.40825	4.08987	4.92066	3.83358
2.14444	3.7558	4.88283	4.25398
1.95861	3.4946	4.92968	3.99494
1.87897	3.86151	4.90449	4.11629
2.0861	4.22398	4.91617	3.78559
1.89113	3.93707	5.10834	3.77242
1.66977	4.99502	4.72142	3.92229
2.06228	4.70735	4.79298	4.05313
2.29335	3.60953	4.96767	3.9977
2.33242	4.21663	5.00926	4.08837
1.97557	4.07065	5.01772	4.01808
2.41702	3.84044	4.89255	3.08826
1.64099	4.37491	5.05651	2.60945
1.62874	3.97825	4.59094	3.57136
2.18625	3.39204	4.82189	3.85129
1.97003	4.12552	5.42921	4.08552
2.33649	3.45411	5.10182	4.1228
1.83349	3.05022	4.98101	3.87678
2.27535	3.77519	4.71855	3.97959
2.33385	3.66675	5.07651	3.88516
1.91303	3.8858	5.34446	3.94981
2.38336	3.87941	5.12189	3.94538
2.2014	3.60499	5.04773	3.83104
1.95088	4.0383	4.67892	3.54888
2.22094	3.62355	4.89419	3.8733
2.07444	3.56605	4.92814	4.04826
2.5188	4.2467	4.92889	3.59547
1.93156	4.11379	4.84693	3.72574
1.9801	3.61024	5.02376	3.71502
2.30449	3.57178	5.15384	3.78587
2.14737	3.5892	4.70151	4.04369
1.78072	3.58507	5.03553	3.74433
2.15483	3.65748	5.02205	3.80109
2.12762	3.91759	4.8318	3.84709
1.87994	3.28943	5.02314	3.80118
1.98581	3.57841	4.90454	3.71309
2.27321	4.07028	5.07898	3.5351
1.86435	4.05052	4.95101	3.50135
1.95723	3.73493	5.1931	4.00483
2.00358	3.5204	5.19291	4.0328
2.06539	3.75716	5.12818	3.69179
1.9861	4.67762	5.21769	3.7346
2.0134	3.93138	4.6894	3.64757
2.21216	3.88572	4.91471	3.9837
2.23985	4.19831	4.97746	3.85522
2.29475	3.79215	4.89446	3.36202
2.00347	4.02648	4.93275	3.64094
1.69141	4.21682	5.26068	3.65147
1.60859	3.94552	5.02836	3.69517
1.63708	4.15962	4.56836	3.99497
1.84492	3.75648	5.37631	3.48802
2.12038	4.23601	4.48164	3.88107
1.91694	4.70318	5.10683	3.7722
2.16279	3.32406	5.27399	3.61425
2.17972	4.26199	4.94535	3.8379
2.00711	3.96812	5.19095	3.6088
2.1015	4.06525	5.13552	3.72791
2.10367	4.28683	5.79404	3.81623
2.06514	3.74041	5.13046	3.63408
1.92021	4.17257	5.52259	3.94418
2.00145	4.38809	5.19443	3.66976
2.16552	3.76687	5.4243	3.53327
1.99537	3.63361	5.63876	3.75943
2.01628	4.09142	5.60215	3.54979
1.71727	3.94098	4.89294	3.75795
1.8187	4.14391	4.75992	3.36771
1.77657	3.97302	4.79462	3.67494
1.73177	3.65135	4.6985	3.58323
1.79428	4.43359	5.0055	3.77138
1.54897	3.46927	4.8999	3.75886
2.21118	4.10075	4.75759	3.78221
2.1035	4.28062	5.02234	3.60911
2.03276	3.8659	5.13722	3.02224
2.07766	3.83488	4.30427	3.49525
1.63727	3.86963	4.33119	3.67287
1.79639	3.58227	3.82359	3.59014
2.08855	3.8105	4.85156	3.72986
2.09177	3.78865	4.92006	3.8757
2.29789	4.42899	4.78719	3.83395
2.25619	4.3206	4.83149	3.62858
2.01805	3.94942	4.77032	3.60591
1.88416	3.76717	5.0533	3.53814
2.61834	4.13336	4.32979	3.69085
2.86183	3.7966	4.89744	3.79505
2.26806	3.29823	4.70443	3.70319
1.89894	4.34603	4.27863	3.9729
2.43207	4.4393	4.25458	3.73543
2.68278	3.87393	4.20201	3.76282
4.65869	3.36274	4.49197	3.47367
3.35226	3.87389	4.18918	3.95589
2.5719	3.73056	4.38793	3.33858
2.68713	3.82572	4.3793	3.55643
3.35104	3.71533	4.36477	3.71964
2.87274	4.56724	4.25811	3.5714
3.1293	3.94085	4.18565	3.67203
2.79787	4.18276	4.38851	3.5151
3.23614	4.134	4.32885	3.86777
3.88852	4.74423	4.59094	3.55072
3.11239	4.1322	4.08753	3.59513
2.83445	5.19289	4.35352	4.03956
2.89306	5.09099	4.04895	3.81583
2.71674	4.65877	4.40596	3.33037
3.07783	4.85579	4.20118	3.86099
2.31189	5.07042	4.43445	3.65457
2.85928	4.94994	4.17989	3.59581
2.69169	5.04185	4.17764	3.61722
2.81733	4.92236	4.23465	3.70562
3.23743	5.16634	4.1021	3.55685
3.11459	5.05795	4.24329	3.65069
2.77984	5.08858	4.3352	3.45315
2.77871	5.04861	4.45709	3.57999
3.18035	4.66052	4.42604	3.57617
2.99173	3.99064	4.53168	3.84173
2.36003	4.38051	4.58035	3.93459
3.00001	4.22311	4.48998	3.8588
2.80469	3.3991	4.48709	3.55727
2.66479	3.65681	4.5847	3.73729
2.60795	4.05563	4.40913	3.50437
3.11326	4.13636	4.19891	3.62631
2.91379	3.72263	3.99871	3.46415
2.5035	4.65178	4.33221	3.50543
3.3888	4.19625	4.57132	3.79905
3.05017	3.83873	4.54573	3.54844
2.55334	4.07176	4.08399	3.64725
2.54376	3.37512	4.82142	3.35733
2.64177	4.95369	4.39381	3.57184
3.23845	4.41312	4.58298	3.61739
2.37721	4.75543	4.34841	3.71832
3.0986	4.31666	4.1501	3.79209
2.52715	4.46788	4.28092	3.57318
2.25421	4.69669	4.29435	3.60663
2.73188	4.44896	4.91934	3.7509
3.32511	4.74623	4.4288	3.64415
2.33057	4.92262	4.42518	3.94274
2.72753	3.67169	4.49282	3.84341
2.59763	3.47229	4.36047	3.69561
3.29172	3.85628	4.59288	3.48923
2.38302	3.55546	4.81732	3.77716
3.40158	4.46524	5.08886	3.7184
3.12459	4.4992	5.06258	3.77487
2.70522	4.74219	4.79903	3.96909
3.28558	4.36538	4.82721	3.9754
2.61443	4.66769	4.78758	3.70538
3.21294	4.09718	4.26587	3.81026
2.81508	4.91701	4.78175	3.93929
2.8061	4.72942	4.50246	3.74309
2.71968	4.62784	4.82502	3.89098
3.16982	4.85422	4.74085	3.94335
2.59033	4.74037	4.67584	3.96072
2.64974	4.94521	5.04123	4.02848
2.89774	4.50785	4.99529	4.15257
2.8069	4.91302	4.88072	3.99175
2.58634	4.90716	4.86876	3.96211
2.56719	4.68312	5.08126	3.99946
2.72528	4.9192	4.98101	3.82148
2.74625	4.25068	4.81103	3.89753
2.44787	5.06329	4.78667	3.75611
2.88829	4.32999	5.06268	4.19583
2.80909	4.89452	4.50214	3.93578
2.54822	4.37232	4.63139	4.17981
3.02986	4.39177	4.7103	4.0217
2.79041	4.48494	4.81272	3.97982
2.73526	4.62584	4.90635	4.14032
2.0103	5.48548	5.22676	4.07381
2.33187	4.74449	4.95947	4.03285
2.41915	4.83036	4.95886	3.98587
2.97719	4.95181	4.65874	4.127
2.89034	5.24119	4.70989	4.0325
2.12819	4.71735	4.91479	4.11285
2.7518	5.40762	4.3733	4.13603
2.61447	5.68412	4.76419	4.08884
2.7631	4.70647	4.54208	3.81442
2.55015	4.50292	4.57829	4.03017
2.62315	5.27914	4.69699	3.81097
2.29757	5.00385	4.89811	3.8871
2.30365	4.73122	4.96915	3.93029
2.39128	4.5734	4.8817	3.50185
2.56376	4.50208	5.12207	3.90475
2.51684	4.8033	5.02852	3.87725
2.30607	4.36594	4.83576	4.07134
2.25417	4.57638	4.84061	3.82822
2.53286	5.0703	4.94719	4.07635
2.42847	4.93378	4.37936	3.57246
2.35672	4.52239	4.6617	3.92202
2.65159	4.15096	5.12502	3.97069
2.07855	3.83328	5.3037	4.00137
2.47089	4.16965	4.91768	3.76483
2.18954	4.01467	4.47526	3.95842
2.35176	3.69653	4.68737	3.7023
2.38707	4.13032	4.6729	3.94173
2.40796	4.49118	4.54111	3.91931
2.54521	3.67182	5.15553	4.08758
2.51859	3.32858	5.04727	4.06724
2.94444	3.78048	5.3825	3.91723
2.99733	4.71686	5.07432	3.77261
2.77685	3.76927	5.02866	3.94623
3.34389	3.81464	4.77687	4.03965
3.16824	4.40675	4.78394	3.6818
2.83727	3.75118	4.70522	3.79691
3.14786	3.6247	5.01632	3.9482
2.88077	3.84605	5.26134	3.93903
2.61116	4.12252	4.80663	3.82316
2.69394	3.40554	4.57379	3.99417
3.00678	4.58348	5.0847	4.21632
2.7463	4.46033	4.60913	4.1725
2.83347	4.07009	4.8173	3.91688
2.61749	4.77329	4.62631	3.97149
2.33069	4.13545	4.7474	4.15834
2.69576	4.36309	4.63911	3.89173
2.75922	4.38993	5.08626	3.86227
2.74711	3.38776	4.78074	3.71158
2.82727	3.79113	4.60945	3.95529
1.91836	3.50289	4.86998	4.08841
2.67804	4.26674	4.81381	3.81764
2.48692	3.61132	4.9865	4.0511
2.88116	3.73746	4.66927	4.06874
2.11152	3.5532	4.67485	3.97575
2.57019	4.56566	4.74977	3.79625
2.17233	4.555	4.82176	3.88521
2.30663	5.11069	4.74881	3.84617
2.61467	4.6133	4.64256	4.01304
2.65155	4.60111	4.4279	3.86102
2.44224	4.5441	5.20666	4.05383
2.10066	5.50725	5.09575	4.16745
2.27518	4.69621	5.0205	4.02633
1.69146	4.51797	4.84305	3.88933
1.98899	5.42347	5.06533	3.94122
2.19769	5.81925	4.79234	3.73586
2.26211	5.49488	4.80638	4.11049
2.55608	5.82117	4.67454	3.78717
1.83609	5.48814	5.20878	3.85528
2.40878	5.62646	5.02547	3.77321
1.53523	5.83579	4.62793	4.12081
1.81262	5.19396	4.48458	3.96515
1.40431	5.38632	4.59304	3.78435
1.59253	4.64194	4.39894	3.80366
1.62183	5.14269	4.43569	3.96641
1.74983	5.3317	4.87155	3.59925
1.98952	4.14988	5.04662	3.8988
2.41627	5.58376	4.67883	3.94693
2.11726	5.09412	4.60385	3.59144
1.76497	4.60033	4.79334	3.99181
2.04421	4.24832	4.11003	3.84645
2.05557	4.35011	4.87519	3.63514
1.90538	4.92166	4.5481	3.74159
1.74521	4.77887	4.59489	3.67178
1.94021	5.47309	4.62	3.86177
2.00722	5.40559	4.41888	3.56674
1.45611	5.253	4.47758	4.09027
1.95435	5.53534	4.22446	3.91702
2.2684	5.03525	4.54035	3.76726
1.73111	5.28771	4.36862	3.69019
1.80277	4.85502	4.56861	3.60776
2.11941	4.99866	4.34837	3.8752
1.91279	4.84937	4.26149	3.5633
2.05458	4.92735	4.22263	3.56289
1.85453	4.56476	4.5353	4.16355
1.78112	5.15749	4.45073	3.72943
1.91045	4.59031	4.36179	3.68169
1.88054	5.39879	4.58367	3.85796
1.7285	5.48333	4.7856	3.53332
2.00346	4.68801	4.53987	3.84042
1.77709	5.1593	4.61079	3.74466
2.36571	5.12116	4.42582	3.64499
1.96165	4.66616	4.43953	3.73517
1.88935	4.55152	4.05137	3.77031
2.28582	5.28962	4.17167	4.15365
1.65524	4.81779	4.19097	3.9615
1.88185	4.99578	4.48393	3.71225
1.64881	4.62973	4.66938	4.11612
1.97027	4.4665	4.33085	3.77934
2.34697	5.24615	4.58189	3.94724
2.26927	5.37584	4.39315	3.73051
2.23642	5.55528	4.1518	3.86451
2.30342	5.0971	4.37472	4.05166
2.07443	4.16845	4.13378	4.13874
2.565	3.76228	4.40397	4.04948
2.41695	4.36686	4.47297	3.92073
2.63654	4.42794	4.21285	3.76904
2.87477	4.0356	4.4709	3.86583
2.21333	4.50846	4.64571	4.01157
2.77552	5.08306	4.5094	4.19445
2.50556	4.13242	4.40167	3.64551
2.24144	5.04904	4.63165	3.98824
2.65809	5.12751	4.41432	4.05076
3.05903	5.00551	4.34703	3.88225
2.68646	4.30281	4.48318	3.76476
2.24053	4.3216	4.22688	3.8933
2.28332	3.92284	4.36317	4.01107
2.17749	4.15493	4.10849	3.71757
2.37609	4.70153	4.60232	3.58451
2.23394	3.72005	4.72245	4.01466
2.54633	4.05545	4.5153	3.95169
2.63262	3.9944	4.0846	4.18346
2.41691	4.54417	4.53849	4.34321
2.65392	3.7321	4.48073	4.28898
2.04688	4.53176	4.38742	3.62082
2.05057	4.24904	4.55573	3.74966
2.10207	3.89929	4.31296	3.53487
2.35165	4.00038	4.45015	3.90842
2.28143	3.94966	4.35271	3.8997
2.34282	4.23644	4.62514	4.07193
2.13942	3.92634	4.58194	3.80951
2.15675	5.57215	5.06578	3.55489
2.59118	4.64636	4.48404	3.98192
2.4505	5.48505	4.25627	3.58446
2.17676	5.40572	4.29418	3.76231
2.29895	4.61987	4.45415	3.63524
1.94137	4.70833	4.59649	3.65959
2.25577	5.6369	4.35273	4.06977
2.44966	4.86842	4.36569	3.62937
2.71743	4.18132	4.80685	3.61514
2.58294	4.69978	4.52194	3.96059
2.4206	4.73404	4.3541	3.52347
2.4532	5.05541	4.2944	3.95927
2.31071	4.81909	4.52373	3.91009
2.31599	5.15843	4.14774	3.70737
2.42843	4.97774	3.87696	3.58394
2.64311	4.92016	4.02466	3.81933
2.27817	5.5052	5.02984	3.56482
2.68075	4.98676	4.10682	4.03292
2.53296	4.54925	4.31807	3.69201
2.31746	5.43149	4.50872	3.78877
2.54945	4.43752	4.29643	3.63354
2.36736	4.50808	4.43072	3.61543
2.41126	4.32858	4.26322	3.691
2.80971	5.04697	4.39245	4.53326
2.25306	4.58337	4.17447	4.0721
2.08062	4.76649	4.25447	3.95899
2.38412	5.16236	4.15146	3.72305
2.12953	4.25769	4.28015	4.04446
1.79664	4.86537	4.3163	4.0079
2.31804	4.25631	4.19969	3.90463
1.43907	3.98818	4.40876	3.81931
2.16907	4.04567	4.34549	4.1542
2.18386	4.20414	4.77419	3.88662
2.23718	4.31545	4.49674	4.01612
2.73804	4.10387	4.39688	3.75833
2.26536	3.98273	4.10372	4.16047
2.40099	4.86497	4.38507	4.22801
2.46135	4.56331	4.48421	3.9641
2.10858	4.47091	4.52202	3.95028
2.79995	4.49421	4.54092	3.92942
2.68254	4.31514	4.36223	4.02134
2.42283	4.29564	4.22966	4.17181
2.39707	4.04236	4.31739	4.19864
2.01146	4.86406	4.3288	3.91321
2.43016	4.4924	4.5944	4.03246
2.52667	4.52496	4.40709	4.0958
2.29744	4.46912	4.19786	4.0636
2.81296	4.77247	4.12515	3.98701
2.9317	3.95884	4.65552	4.0542
3.11894	4.56313	4.23226	4.02357
2.53564	4.26029	3.94492	4.12946
2.39973	4.14409	4.49621	3.87646
2.6031	4.35596	4.26195	4.0106
2.66417	4.59215	4.1375	4.21341
2.97886	4.14586	4.36394	3.89468
2.93554	4.36346	4.32256	3.89858
2.77606	3.96038	4.3052	3.94844
2.66657	4.4464	4.54283	4.12458
2.19891	4.28998	4.1864	3.72265
2.65263	4.79609	4.22149	4.05256
2.57967	3.92962	3.95621	4.04436
2.7937	4.48464	4.26686	3.83518
2.85157	4.76379	3.97007	4.55474
2.66707	4.28935	4.32682	3.91588
2.57022	3.86546	4.07155	3.92413
2.57089	4.16049	4.03949	3.84786
2.55726	4.20104	3.92552	4.05853
2.75541	4.20782	4.11574	3.9201
2.53114	4.16102	4.55719	4.10589
2.815	4.15266	4.2989	3.93343
3.15662	4.42009	4.13655	4.20537
3.03132	4.28815	4.63518	3.83949
3.01646	4.21698	4.15865	4.19109
2.86958	4.43846	4.16137	4.02768
2.91305	4.47393	4.1839	3.96411
2.79153	4.08409	4.00345	4.08421
3.02085	4.5744	4.23849	3.92983
3.01023	4.25485	4.09663	4.08328
2.80549	3.98685	4.60358	4.0755
3.29311	4.12141	3.94911	4.05812
2.57322	4.24508	4.7503	4.09294
2.56611	4.24227	4.74038	3.96513
2.79686	4.78391	4.57897	3.97312
3.00928	4.38377	4.43453	4.2469
2.7439	4.60237	3.99898	3.92665
2.93015	3.89272	4.58741	3.8932
2.96583	4.36278	4.40106	3.82114
2.93732	4.31263	4.05191	3.9522
3.02235	4.47787	4.20548	4.10536
3.14749	4.47562	4.29475	4.12305
2.87885	3.36684	4.2003	4.19302
3.23154	3.4986	4.28598	3.82363
3.17844	3.0776	4.11471	3.93102
2.93247	3.68038	4.2049	4.20072
2.86324	3.12571	4.16256	3.89826
3.04455	3.5904	3.80543	4.10072
2.91958	3.76647	4.71933	3.98269
2.77355	4.21805	4.16274	4.09489
2.88036	4.32536	4.06666	4.36557
2.61466	4.44382	4.31252	4.24867
2.33676	4.65244	4.13048	4.10203
2.66854	3.93227	3.84084	3.94132
2.88632	4.32109	4.02067	4.16597
2.73215	4.2888	4.26136	3.93712
2.96077	3.62568	4.08608	4.10646
2.66619	4.57629	4.16107	4.0139
2.78195	5.07138	4.35341	3.78249
2.60461	4.15643	4.30685	4.08545
3.14303	3.67777	4.25614	3.9459
2.95726	4.26342	3.88322	3.71054
2.79025	4.54361	4.52127	3.97322
2.74783	4.92	4.04847	3.78945
2.64161	4.61866	4.41065	4.12076
2.99933	4.597	4.1408	3.77
2.77848	4.69704	4.26242	3.79518
2.69042	5.02851	4.49655	4.06304
2.79787	4.99116	4.20844	4.02469
2.98479	5.04665	4.00008	4.14239
[truncated: 28,001 more rows]

## Sheet: Beta2 Contacts
	7	8	9	10	11	12	13	14	15	16	17	18	19	20	21	22	23	24	25	26	27	28	29	30	31	32	33	34	35	36	37	38	39	40	41	42	43	44	45	46	47	48	49	50	51	52	53	54	55
C01	0	0	0	0	0	0	0	0	0	0	0	0	0	0	0	0	0	0	0	0	0	0	0	0	0	0	0	0	0	0	0	0	0	0	0	0	0	0	0	0	0	0	0	0	0	0	0	0	0
C02	0	0	0	0	0	0	0	0	0	0	0	0	0	0	0	0	0	0	0	0	0	0	0	0	0	0	0	0	0	0	0	0	0	0	0	0	0	0	0	0	0	0	0	0	0	0	0	0	0
C03	0	0	0	0	0	0	0	0	0	0	0	0	0	0	0	0	0	0	0	0	0	0	0	0	0	0	0	0	0	0	0	0	0	0	0	0	0	0	0	0	0	0	0	0	0	0	0	0	0
C04	0	0	0	0	0	0	0	0	0	0	0	0	0	0	0	0	0	0	0	0	0	0	0	0	0	0	0	0	0	0	0	0	0	0	0	0	0	0	0	0	0	0	0	0	0	0	0	0	0
C05	0	0	0	0	0	0	0	0	0	0	0	0	0	0	0	0	0	0	0	0	0	0	0	0	0	0	0	0	0	0	0	0	0	0	0	0	0	0	0	0	0	0	0	0	0	0	0	0	0
C06	0	0	0	0	0	0	0	0	0	0	0	0	0	0	0	0	0	0	0	0	0	0	0	0	0	0	0	0	0	0	0	0	0	0	0	0	0	0	0	0	0	0	0	0	0	0	0	0	0
C07	0	0	0	0	0	0	0	0	0	0	0	0	0	0	0	0	0	0	0	0	0	0	0	0	0	0	0	0	0	0	0	0	0	0	0	0	0	0	0	0	0	0	0	0	0	0	0	0	0
C08	0	0	0	0	0	0	0	0	0	0	0	0	0	0	0	0	0	0	0	0	0	0	0	0	0	0	0	0	0	0	0	0	0	0	0	0	0	0	0	0	0	0	0	0	0	0	0	0	0
C09	0	0	0	0	0	0	0	0	0	0	0	0	0	0	0	0	0	0	0	0	0	0	0	0	0	0	0	0	0	0	0	0	0	0	0	0	0	0	0	0	0	0	0	0	0	0	0	0	0
C10	0	0	0	0	0	0	0	0	0	0	0	0	0	0	0	0	0	0	0	0	0	0	0	0	0	0	0	0	0	0	0	0	0	0	0	0	0	0	0	0	0	0	0	0	0	0	0	0	0
C12	0	0	0	0	0	0	0	0	0	0	0	0	0	0	0	0	0	0	0	0	0	0	0	0	0	0	0	0	0	0	0	0	0	0	0	0	0	0	0	0	0	0	0	0	0	0	0	0	0
C13	0	0	0	0	0	0	0	0	0	0	0	0	0	0	0	0	0	0	0	0	0	0	0	0	0	0	0	0	0	0	0	0	0	0	0	0	0	0	0	0	0	0	0	0	0	0	0	0	0
C15	0	0	0	0	0	0	0	0	0	0	0	0	0	0	0	0	0	0	0	0	0	0	0	0	0	0	0	0	0	0	0	0	0	0	0	0	0	0	0	0	0	0	0	0	0	0	0	0	0
C16	0	0	0	0	0	0	0	0	0	0	0	0	0	0	0	0	0	0	0	0	0	0	0	0	0	0	0	0	0	0	0	0	0	0	0	0	0	0	0	0	0	0	0	0	0	0	0	0	0
O17	0	0	0	0	0	0	0	0	0	0	0	0	0	0	0	0	0	0	0	0	0	0	0	0	0	0	0	0	0	0	0	0	0	0	0	0	0	0	0	0	0	0	0	0	0	0	0	0	0
N11	0	0	0	0	0	0	0	0	0	0	0	0	0	0	0	0	0	0	0	0	0	0	0	0	0	0	0	0	0	0	0	0	0	0	0	0	0	0	0	0	0	0	0	0	0	0	0	0	0
N14	0	0	0	0	0	0	0	0	0	0	0	0	0	0	0	0	0	0	0	0	0	0	0	0	0	0	0	0	0	0	0	0	0	0	0	0	0	0	0	0	0	0	0	0	0	0	0	0	0
O18	0	0	0	0	0	0	0	0	0	0	0	0	0	0	0	0	0	0	0	0	0	0	0	0	0	0	0	0	0	0	0	0	0	0	0	0	0	0	0	0	0	0	0	0	0	0	0	0	0
C19	0	0	0	0	0	0	0	0	0	0	0	0	0	0	0	0	0	0	0	0	0	0	0	0	0	0	0	0	0	0	0	0	0	0	0	0	0	0	0	0	0	0	0	0	0	0	0	0	0
O20	0	0	0	0	0	0	0	0	0	0	0	0	0	0	0	0	0	0	0	0	0	0	0	0	0	0	0	0	0	0	0	0	0	0	0	0	0	0	0	0	0	0	0	0	0	0	0	0	0
C21	0	0	0	0	0	0	0	0	0	0	0	0	0	0	0	0	0	0	0	0	0	0	0	0	0	0	0	0	0	0	0	0	0	0	0	0	0	0	0	0	0	0	0	0	0	0	0	0	0
O22	0	0	0	0	0	0	0	0	0	0	0	0	0	0	0	0	0	0	0	0	0	0	0	0	0	0	0	0	0	0	0	0	0	0	0	0	0	0	0	0	0	0	0	0	0	0	0	0	0
C23	0	0	0	0	0	0	0	0	0	0	0	0	0	0	0	0	0	0	0	0	0	0	0	0	0	0	0	0	0	0	0	0	0	0	0	0	0	0	0	0	0	0	0	0	0	0	0	0	0
[truncated: 285 more columns]

## Sheet: Alpha1 Contacts
	10	11	12	13	14	15	16	17	18	19	20	21	22	23	24	25	26	27	28	29	30	31	32	33	34	35	36	37	38	39	40	41	42	43	44	45	46	47	48	49	50	51	52	53	54	55	56	57	58
C01	0	0	0	0	0	0	0	0	0	0	0	0	0	0	0	0	0	0	0	0	0	0	0	0	0	0	0	0	0	0	0	0	0	0	0	0	0	0	0	0	0	0	0	0	0	0	0	0	0
C02	0	0	0	0	0	0	0	0	0	0	0	0	0	0	0	0	0	0	0	0	0	0	0	0	0	0	0	0	0	0	0	0	0	0	0	0	0	0	0	0	0	0	0	0	0	0	0	0	0
C03	0	0	0	0	0	0	0	0	0	0	0	0	0	0	0	0	0	0	0	0	0	0	0	0	0	0	0	0	0	0	0	0	0	0	0	0	0	0	0	0	0	0	0	0	0	0	0	0	0
C04	0	0	0	0	0	0	0	0	0	0	0	0	0	0	0	0	0	0	0	0	0	0	0	0	0	0	0	0	0	0	0	0	0	0	0	0	0	0	0	0	0	0	0	0	0	0	0	0	0
C05	0	0	0	0	0	0	0	0	0	0	0	0	0	0	0	0	0	0	0	0	0	0	0	0	0	0	0	0	0	0	0	0	0	0	0	0	0	0	0	0	0	0	0	0	0	0	0	0	0
C06	0	0	0	0	0	0	0	0	0	0	0	0	0	0	0	0	0	0	0	0	0	0	0	0	0	0	0	0	0	0	0	0	0	0	0	0	0	0	0	0	0	0	0	0	0	0	0	0	0
C07	0	0	0	0	0	0	0	0	0	0	0	0	0	0	0	0	0	0	0	0	0	0	0	0	0	0	0	0	0	0	0	0	0	0	0	0	0	0	0	0	0	0	0	0	0	0	0	0	0
C08	0	0	0	0	0	0	0	0	0	0	0	0	0	0	0	0	0	0	0	0	0	0	0	0	0	0	0	0	0	0	0	0	0	0	0	0	0	0	0	0	0	0	0	0	0	0	0	0	0
C09	0	0	0	0	0	0	0	0	0	0	0	0	0	0	0	0	0	0	0	0	0	0	0	0	0	0	0	0	0	0	0	0	0	0	0	0	0	0	0	0	0	0	0	0	0	0	0	0	0
C10	0	0	0	0	0	0	0	0	0	0	0	0	0	0	0	0	0	0	0	0	0	0	0	0	0	0	0	0	0	0	0	0	0	0	0	0	0	0	0	0	0	0	0	0	0	0	0	0	0
C12	0	0	0	0	0	0	0	0	0	0	0	0	0	0	0	0	0	0	0	0	0	0	0	0	0	0	0	0	0	0	0	0	0	0	0	0	0	0	0	0	0	0	0	0	0	0	0	0	0
C13	0	0	0	0	0	0	0	0	0	0	0	0	0	0	0	0	0	0	0	0	0	0	0	0	0	0	0	0	0	0	0	0	0	0	0	0	0	0	0	0	0	0	0	0	0	0	0	0	0
C15	0	0	0	0	0	0	0	0	0	0	0	0	0	0	0	0	0	0	0	0	0	0	0	0	0	0	0	0	0	0	0	0	0	0	0	0	0	0	0	0	0	0	0	0	0	0	0	0	0
C16	0	0	0	0	0	0	0	0	0	0	0	0	0	0	0	0	0	0	0	0	0	0	0	0	0	0	0	0	0	0	0	0	0	0	0	0	0	0	0	0	0	0	0	0	0	0	0	0	0
O17	0	0	0	0	0	0	0	0	0	0	0	0	0	0	0	0	0	0	0	0	0	0	0	0	0	0	0	0	0	0	0	0	0	0	0	0	0	0	0	0	0	0	0	0	0	0	0	0	0
N11	0	0	0	0	0	0	0	0	0	0	0	0	0	0	0	0	0	0	0	0	0	0	0	0	0	0	0	0	0	0	0	0	0	0	0	0	0	0	0	0	0	0	0	0	0	0	0	0	0
N14	0	0	0	0	0	0	0	0	0	0	0	0	0	0	0	0	0	0	0	0	0	0	0	0	0	0	0	0	0	0	0	0	0	0	0	0	0	0	0	0	0	0	0	0	0	0	0	0	0
O18	0	0	0	0	0	0	0	0	0	0	0	0	0	0	0	0	0	0	0	0	0	0	0	0	0	0	0	0	0	0	0	0	0	0	0	0	0	0	0	0	0	0	0	0	0	0	0	0	0
C19	0	0	0	0	0	0	0	0	0	0	0	0	0	0	0	0	0	0	0	0	0	0	0	0	0	0	0	0	0	0	0	0	0	0	0	0	0	0	0	0	0	0	0	0	0	0	0	0	0
O20	0	0	0	0	0	0	0	0	0	0	0	0	0	0	0	0	0	0	0	0	0	0	0	0	0	0	0	0	0	0	0	0	0	0	0	0	0	0	0	0	0	0	0	0	0	0	0	0	0
C21	0	0	0	0	0	0	0	0	0	0	0	0	0	0	0	0	0	0	0	0	0	0	0	0	0	0	0	0	0	0	0	0	0	0	0	0	0	0	0	0	0	0	0	0	0	0	0	0	0
O22	0	0	0	0	0	0	0	0	0	0	0	0	0	0	0	0	0	0	0	0	0	0	0	0	0	0	0	0	0	0	0	0	0	0	0	0	0	0	0	0	0	0	0	0	0	0	0	0	0
C23	0	0	0	0	0	0	0	0	0	0	0	0	0	0	0	0	0	0	0	0	0	0	0	0	0	0	0	0	0	0	0	0	0	0	0	0	0	0	0	0	0	0	0	0	0	0	0	0	0
[truncated: 289 more columns]
