# Supplementary material for: Structural and dynamic mechanisms of GABAA receptor modulators with opposing activities
Source: Nat Commun. 2022 Aug 6;13:4582. doi: 10.1038/s41467-022-32212-4 (PMC9357065; doi:10.1038/s41467-022-32212-4)
Supplement: Supplementary file 4 — Source Data [file 41467_2022_32212_MOESM4_ESM.zip › Source Data_SI_Figure_6.xlsx]

## Sheet: TMD PCA
GABA	Bicuculine	Diazepam	Etomidate	Propofol	Phenobarbital	Flumazenil	Picrotoxin	Zolpidem	DMCM
-4.33803	27.5994	6.09046	2.12856	0.100909	1.9331	-18.698	9.86729	-9.02957	-15.2607
-6.73009	-14.4777	6.29605	8.40159	14.0631	11.9305	-12.56	-2.01311	0.230959	-5.00083

## Sheet: ECD Expansion
GABA	Bicuculine	Diazepam	Etomidate	Propofol	Phenobarbital	Flumazenil	Picrotoxin	Zolpidem	DMCM
22.2663	0.754051	0.215671	0.309826	0.401401	0.0208785	0.703238	0.00932333	0.155169	0.504992
23.0037	0.118277	0.258642	0.259902	0.342351	-0.0430502	0.689681	-0.0135927	0.212	0.52061
22.2966	0.790714	0.303435	0.310365	0.31677	0.0322863	0.690367	-0.00479347	0.207811	0.53448
22.9475	0.248206	0.229014	0.268861	0.323514	-0.0226534	0.71511	-0.021217	0.189833	0.399582
22.8729	0.176958	0.291858	0.296453	0.234208	-0.0522297	0.661055	-0.0422881	0.273178	0.602028

## Sheet: DMCM chain A
ECD	NONE	TMD	ECD+TMD
16.872	10.2174	10.9393	13.9726
16.5841	10.9	11.7173	13.4631
16.8965	11.5819	11.9174	14.4842
17.6418	10.7478	11.2628	14.7421
17.1616	10.6217	11.2072	14.734
17.3545	11.1199	11.3574	14.7865
17.2794	11.2859	11.3151	14.9347
17.0289	10.9532	11.081	13.5132
16.8175	11.3309	11.3532	12.8477
16.8776	11.3482	10.7106	13.9904
17.2579	10.1328	11.5494	13.8814
16.0923	11.8476	11.425	13.5361
17.7352	10.3735	11.4586	13.5931
16.6705	12.0584	12.2322	14.0539
17.0085	11.6166	11.8923	14.1074
17.1697	11.3804	11.5388	12.776
16.6366	12.0107	11.2333	13.6201
17.4866	10.4442	11.1691	13.4315
16.7052	11.4916	11.0313	14.3128
17.3206	11.5201	11.4788	13.8814
17.7988	12.447	11.8442	13.0757
16.8752	10.0419	12.2791	14.4731
17.739	11.1215	12.4373	14.0711
17.8614	12.137	12.2738	12.6881
17.3178	10.869	11.7786	12.5287
17.1551	10.922	11.4686	13.1647
16.9817	12.2994	10.6067	13.7124
16.6474	10.8853	10.8417	12.892
17.6831	10.8953	10.6839	13.5734
16.5168	11.5738	12.4187	14.5857
15.8915	11.8653	12.1101	13.9245
16.338	10.3059	11.9581	13.1231
16.951	11.2509	12.8138	12.8158
16.1944	9.24239	12.4736	13.8266
17.5639	11.6061	12.6848	13.836
17.4762	11.3972	11.7138	14.2322
15.9319	10.8072	12.4186	14.8214
16.7873	11.2595	11.8164	13.7546
15.1862	10.1566	13.0431	14.0211
16.8598	10.9366	11.5036	14.3518
17.7857	10.3593	13.4764	14.2182
16.9049	11.3952	11.6288	15.9178
17.2491	11.5088	12.0024	14.5183
17.1157	10.4157	11.9783	14.9003
17.408	10.6057	11.2872	14.4522
17.6469	10.2433	11.4554	14.1025
17.2765	11.6543	12.664	13.9182
17.4636	11.121	12.0106	14.2816
18.5282	11.458	13.2254	14.4608
18.323	11.1958	12.1652	13.9868
16.9571	10.111	12.5551	13.4358
17.5272	11.5345	11.5716	14.0038
17.6972	10.4022	11.3697	14.8093
16.9324	10.3471	11.4648	14.2238
16.7607	11.0512	12.1308	14.4913
17.2631	11.7809	10.6895	13.9503
17.1274	10.1023	10.5719	13.9066
16.6287	12.2563	10.9271	14.7087
16.6722	10.821	11.0761	14.5348
17.5323	11.79	11.6967	14.8629
16.7003	11.3411	12.109	14.9775
17.2681	11.6721	11.9761	14.0305
17.5658	11.538	11.9459	14.6257
17.4023	11.9713	11.8155	14.2071
16.7881	11.9443	10.8056	14.8047
17.3194	11.1219	12.0208	14.6692
17.4022	11.3924	11.6262	14.5965
18.0976	12.5873	10.6301	14.2892
17.083	12.1978	11.853	13.8581
17.2278	10.8885	11.1864	13.4265
16.6498	12.0115	11.9934	14.6255
16.3833	12.3156	12.5318	14.0407
17.5138	11.6297	11.8861	14.0109
17.0734	12.7043	10.4694	14.7543
17.1857	12.2765	11.9297	15.0115
16.8263	12.1132	11.7771	14.8731
17.0955	11.3417	12.2228	14.1572
17.2683	11.1989	11.1062	15.0327
15.8396	11.6693	10.5038	14.22
17.354	11.5901	11.7619	14.4902
16.9319	13.3296	10.8168	14.2267
16.5594	12.8564	11.6838	14.5172
15.3031	12.3417	10.4546	13.992
16.8424	11.5969	10.4564	13.4269
16.5442	11.3611	10.2796	13.774
16.149	12.1723	10.9352	15.0826
15.5215	11.844	11.3302	14.3808
16.0928	11.2252	11.5529	13.1277
15.6208	12.2687	10.2228	14.4571
16.0902	11.398	11.4713	14.2129
17.3686	11.5473	11.9067	13.8517
17.3565	11.6687	11.0864	11.953
16.4257	12.6835	10.5706	13.6879
17.1227	13.2666	11.72	13.6308
17.6117	13.961	11.6595	14.34
17.9208	12.7524	11.2636	13.9149
17.7235	12.5192	12.148	12.4282
17.3723	12.7127	12.3046	13.9501
17.5525	13.2942	11.7734	14.0836
18.1151	11.4087	10.9679	13.9052
17.2385	12.6118	11.3282	13.471
15.9191	10.9283	13.0894	13.2321
16.4096	11.593	12.5451	13.373
16.3152	11.7396	12.066	14.4408
17.756	11.5386	10.8316	14.8475
16.0524	11.8139	12.4821	14.2012
16.9257	12.2003	11.1628	13.1802
16.714	10.9174	10.959	13.5524
18.1019	11.9468	11.41	13.7719
16.8079	12.0989	10.4366	13.1514
17.0448	11.0089	10.6427	13.2322
17.4275	12.1767	10.3748	14.5519
16.7864	10.8911	10.4918	14.3729
17.033	10.1404	10.3038	13.3884
17.8194	12.5027	11.091	13.7728
17.4375	11.763	11.5796	14.9235
17.0761	11.7359	11.9387	14.066
17.8448	11.6386	11.1415	14.8793
16.8833	12.3366	10.7231	13.8381
16.8878	11.6315	11.9763	13.3504
15.9586	11.8025	11.6695	13.5817
17.0619	10.9928	11.0152	14.5044
17.3579	11.9095	11.0852	13.9479
18.3746	12.253	10.6936	14.0441
15.4732	11.3549	11.3786	12.4476
16.6133	10.6726	11.7545	12.467
17.0913	11.8231	11.1423	14.1736
16.7182	12.4465	12.5817	15.0396
17.0028	10.9522	11.8583	14.2222
16.8714	11.3816	11.462	14.3669
17.4699	11.6523	11.0377	13.2516
16.6287	10.8498	11.6191	13.0892
16.5397	10.9947	11.9712	13.5141
17.5567	12.1816	11.1227	13.4669
17.4966	11.9077	11.5122	14.4122
17.5218	11.4703	11.8423	13.5181
17.8679	11.2107	11.7171	13.9055
17.9311	12.1812	11.6404	14.8673
17.9189	11.9407	11.681	14.0197
17.1472	11.797	10.8928	14.8517
17.8159	12.0316	12.3545	14.8281
18.0308	11.9523	11.6564	14.9222
18.2567	10.4525	10.2181	15.1105
17.1973	11.7636	11.1312	14.4524
17.0933	11.3244	11.6093	13.9811
17.3845	10.425	11.0837	14.5583
17.2573	10.7001	10.7557	14.3056
16.7147	10.6265	10.6182	14.0539
16.1056	10.6668	10.6066	14.6003
17.2592	11.3312	10.8647	13.8822
16.9157	11.3701	11.1677	14.2559
17.2894	10.1361	11.2645	14.4911
16.8585	10.4322	10.3463	14.5439
16.5716	11.5147	11.0251	14.0851
17.2517	11.2794	10.2914	14.665
17.3454	11.4811	10.4633	14.58
18.8107	11.3988	10.346	13.781
18.6174	10.4657	10.2963	13.3271
18.0395	10.6357	11.5245	13.7592
17.4414	9.81573	10.3465	14.3067
17.5714	10.0491	11.1864	15.1796
17.0635	11	11.0888	14.6109
17.7995	11.362	10.2823	15.6166
17.1981	10.8581	10.6232	14.3403
16.2988	10.6682	10.4542	14.1713
16.4063	9.70997	10.1536	14.4105
16.613	9.81153	10.2531	14.1303
17.2822	10.8415	11.7877	14.4249
16.7726	11.2174	10.4834	12.8428
17.3484	10.4406	11.112	14.4321
17.6865	10.9883	12.6873	14.5067
17.9051	11.3571	10.4334	15.0413
17.6387	11.2714	10.7532	14.4808
17.232	10.7447	11.0285	13.4779
17.359	12.2525	11.2057	14.5952
16.3851	11.2557	10.9427	13.5415
17.3012	10.6735	10.4946	13.8155
17.0735	12.242	11.3892	13.8666
17.142	12.5482	11.7298	13.343
17.0173	12.5006	10.7169	13.7936
16.9058	12.676	11.4794	14.8809
16.3724	12.833	10.6531	13.9784
17.2091	13.1878	11.0013	13.7092
17.9753	11.9998	10.4293	14.6447
18.2145	11.9563	10.7939	15.3419
16.98	12.0058	10.4877	14.9701
17.4958	12.1504	11.5449	14.705
16.8773	11.7181	11.1	14.3658
18.0213	11.5749	11.7814	14.3395
18.5957	11.1388	12.0604	14.1289
16.5803	12.0346	11.1251	13.8538
17.2775	11.3753	10.3492	13.7742
17.5548	12.7275	11.05	14.607
17.1318	11.8388	11.5777	14.1509
17.1353	10.4987	10.8988	14.0907
17.8059	11.3044	12.355	14.8081
17.9392	11.7442	11.206	15.1446
17.2141	11.552	10.351	13.7958
17.624	11.0634	11.7259	14.0799
17.6919	11.7161	11.6841	14.8436
17.1432	11.803	12.0175	14.3866
16.8396	11.7201	11.4949	14.4618
16.9717	12.3799	11.2851	13.7737
17.7903	11.4641	12.4356	14.3207
17.4269	12.1942	11.7332	13.8784
17.6851	11.843	11.3706	13.0269
17.8653	11.777	12.7368	14.5041
17.5409	10.9021	11.6095	14.9207
17.766	11.1103	10.9888	14.2517
17.2363	10.3497	11.0471	13.4257
16.1837	11.1933	11.8544	15.1305
18.0796	11.0226	11.422	13.5485
17.7617	10.6866	12.369	13.3378
17.1711	11.4661	10.8081	14.1248
17.0881	11.427	11.6512	14.5721
16.502	10.5563	11.5161	13.9276
16.9593	10.8833	10.1058	13.9998
17.2171	11.8019	10.8424	13.6987
15.5957	10.5706	10.9282	13.6379
17.4667	12.2905	11.103	14.0221
16.5224	11.7984	10.0838	14.4078
16.8263	11.6343	10.5187	14.8123
16.5056	11.2106	9.55652	14.4886
16.5712	9.92512	10.0264	14.2428
16.7562	11.3742	10.1399	15.4832
15.7979	11.5514	10.3449	14.6114
16.4233	12.3682	10.0949	14.7029
16.6204	11.5139	11.3071	15.6414
16.0637	11.954	10.0701	13.7737
15.6578	12.04	9.88353	13.5786
17.1343	12.145	10.5368	15.1192
16.0024	11.1818	10.4716	14.5397
17.4125	11.2529	10.3889	13.7994
16.9543	12.0557	10.1746	14.7336
16.1214	12.7637	10.548	15.3012
16.6581	11.7551	10.6183	14.3057
17.2795	12.7993	10.3353	15.3757
16.6788	12.258	11.6686	13.8645
16.9593	11.5316	11.1372	14.5579
16.9586	10.5389	12.4474	14.2577
16.9141	10.7747	13.1001	15.6627
16.5532	10.0519	11.1005	15.0986
17.5965	12.0261	11.7318	15.4438
17.2003	12.199	12.5739	15.1061
17.2922	11.1569	11.4535	15.1993
17.9659	11.3542	12.3678	14.7032
16.9724	11.6652	11.6947	14.1424
17.9782	12.0575	12.0784	13.652
17.0088	11.7836	11.8807	13.6443
17.9723	10.6074	11.4138	13.4412
16.5556	11.5718	10.6005	14.5182
16.6197	11.659	12.0373	12.949
16.5505	11.9289	11.3665	13.5256
17.2137	13.5038	11.4125	13.8209
16.641	12.0675	10.4952	14.316
16.4812	11.7097	11.8094	13.7629
16.8859	13.2571	10.945	14.4871
16.1075	12.2363	12.0609	13.835
16.5214	12.9064	10.5237	13.9495
16.6072	10.9045	10.7135	13.6929
17.1537	13.1612	11.8416	13.7596
17.1435	11.4629	10.4737	14.8632
17.2034	11.911	10.6647	15.3735
16.607	11.2705	10.9709	15.243
17.1163	11.0832	11.2793	15.1637
17.1062	12.4895	12.0388	14.4348
16.5674	12.2947	11.9363	15.806
17.3386	12.5273	10.9669	14.6621
16.7052	11.3262	12.0757	13.7885
17.1838	12.0123	11.3481	13.1977
16.4088	11.6403	9.68543	14.3293
16.4803	12.4578	11.3996	13.4523
17.6564	12.3759	11.2172	13.1082
16.2991	11.2142	10.8716	13.5568
17.6386	11.5922	11.0086	14.1351
16.9324	12.6696	12.2018	13.5964
16.9195	12.5428	10.9832	12.9404
17.3689	12.5957	12.0386	13.5908
17.0515	12.6126	11.876	13.8862
16.9077	11.8786	10.8639	14.4536
16.8227	12.1499	11.3609	14.3143
15.6682	10.2581	11.83	14.5425
15.86	10.808	10.8453	14.4764
16.057	12.2508	10.2636	14.287
16.3974	12.5008	9.65718	13.6745
15.859	11.5078	10.8066	13.2307
15.9505	12.1992	11.4717	12.9166
15.8079	11.4844	11.7524	12.3342
16.9913	10.9363	12.2663	13.0921
16.3961	11.7871	11.8447	12.8664
16.1943	11.9446	11.6255	12.5006
15.9441	11.7666	11.7281	13.0323
17.093	11.9961	11.0671	12.086
15.3957	10.9708	11.7142	13.5454
16.1316	12.751	11.3607	14.0749
15.9228	11.3525	10.812	12.9272
16.0362	11.7357	12.1596	14.1896
16.4575	12.3145	10.3226	12.1478
15.0428	12.4767	11.9483	13.2204
16.1395	11.4877	11.7796	11.6019
15.7175	10.919	11.5203	13.5966
16.0056	11.6676	11.2628	12.883
15.7169	10.9369	10.5033	13.0998
16.9076	11.4646	10.4218	13.0841
16.2093	10.9287	11.0566	13.7416
16.5293	11.5974	11.2024	13.5488
16.2222	11.7139	10.7011	13.9227
16.46	11.6389	10.546	12.3051
17.1516	12.0934	11.7617	13.4232
16.1871	11.2359	10.8796	13.5758
16.0586	13.032	10.8811	13.1302
16.6925	13.1315	10.8181	13.779
16.0868	12.0285	11.9503	12.553
16.0091	12.1098	11.2111	12.2815
16.74	12.6128	11.0903	11.4499
17.126	12.4632	10.7855	13.6413
16.2908	12.4275	11.1323	12.8748
16.2798	12.3341	10.6052	14.0703
16.557	11.7861	11.7477	13.0395
16.5237	12.337	10.3951	13.4314
14.7716	13.2777	10.7145	13.3634
17.1516	12.5777	10.5474	13.7042
15.8887	11.7116	9.63476	13.7151
16.2735	12.1523	10.0608	12.7041
16.5247	11.725	10.3334	13.9738
17.8953	11.6443	9.81466	13.6283
16.7263	12.7847	11.7091	13.3303
16.6977	11.7393	10.5688	13.733
16.3517	11.2722	10.088	13.5428
17.1744	11.3084	10.7338	13.9456
15.9605	11.8887	9.84852	13.6816
15.2033	11.903	9.80825	14.0009
15.0327	12.0784	11.2536	13.5412
17.1304	11.8299	11.3185	15.0318
16.8131	11.7068	10.0336	13.4239
16.4254	11.3615	9.81901	13.9905
15.8012	10.9513	11.034	13.51
16.4254	11.5243	10.5591	14.9872
16.8761	11.8606	11.3253	13.9701
16.8139	10.5783	11.5307	13.929
16.0139	10.9432	11.1328	14.128
16.3094	11.7241	11.4611	13.7142
16.5326	10.7875	11.6462	13.6293
15.5736	10.8816	11.8231	14.1305
16.5263	11.3411	11.6254	12.7864
16.0037	10.9241	11.6022	13.1573
17.5412	11.2803	11.008	12.7727
17.0364	11.4403	11.601	14.3426
15.794	10.5302	12.2301	13.5449
16.8086	11.1474	11.7579	12.3473
16.357	12.0984	11.7923	13.7969
17.0468	10.1322	10.9831	13.8997
15.381	11.5947	11.5882	13.5559
16.399	10.8585	11.9098	13.8282
16.1338	12.6107	11.7818	14.327
16.2851	11.8552	11.9328	13.6408
16.7093	11.7835	11.3584	14.1551
15.9432	12.0056	11.7692	13.9407
16.7697	11.8026	11.4761	14.5904
16.2611	11.8485	11.8444	13.3494
16.2617	11.8359	11.7721	12.2064
15.5282	11.7008	11.7013	12.0939
16.945	11.0877	11.2353	13.3839
16.4385	11.1661	11.7495	13.0266
17.6559	12.2373	11.8889	13.1143
17.0667	12.285	12.4969	15.1345
18.497	12.4744	11.9401	12.9684
17.5599	11.8968	10.4349	13.2399
17.5308	11.429	12.3395	14.7132
17.0503	11.3598	10.5701	14.0038
16.7314	12.1602	10.887	13.418
17.6627	11.8602	11.1894	14.5415
17.4505	11.5979	10.6741	14.1596
16.8235	11.5749	11.1889	15.0164
17.0675	11.7055	11.3076	14.3593
16.9876	12.1	11.1891	13.3041
16.7772	11.363	10.8213	14.1382
17.3009	10.7276	11.5374	14.3665
16.722	11.5371	11.1781	14.6663
18.0679	10.8857	11.0832	13.7777
17.7658	11.4943	11.4797	13.7802
18.0921	11.1605	12.502	14.0421
17.713	12.0056	10.952	14.8783
17.3095	11.4003	11.2925	13.17
17.003	10.9567	11.5221	13.6756
15.8253	12.4592	11.438	13.297
15.4386	10.52	11.3285	14.0049
16.6953	11.3646	11.4585	13.4337
15.4553	11.0437	11.116	14.1518
16.2365	10.9731	11.6404	14.5284
16.9585	11.7386	10.8651	13.5997
16.8276	11.1494	10.3675	13.3609
16.5695	11.1069	11.4238	14.636
16.5396	12.1556	11.04	13.4884
17.6709	11.3719	10.6181	13.2498
17.2434	10.9271	11.4192	12.9324
18.0115	11.8256	11.1072	14.0942
17.7642	12.5551	11.6064	14.4814
17.5173	11.993	10.8942	13.0373
17.5807	12.6579	10.0661	14.1947
16.2623	11.1724	10.4354	13.7696
17.0895	12.1907	10.5	13.7721
17.4869	12.0705	12.0841	13.4068
17.0937	10.8323	11.378	11.8874
17.2617	11.2101	10.9292	12.5572
17.4602	12.2555	10.2656	13.2217
16.8547	12.2871	12.3018	12.7616
17.501	12.7037	10.5549	12.658
17.085	12.3189	10.8622	13.8391
16.7511	12.7095	11.3416	14.3273
16.3009	12.2144	10.6845	13.8481
16.1903	13.1665	10.3567	13.6821
16.8443	10.679	10.9783	13.6698
16.7561	11.146	10.5103	13.188
17.3119	12.4249	10.546	12.663
16.4495	12.0459	11.2774	13.228
17.1158	11.4751	10.9824	11.6447
17.145	12.4474	11.7313	11.4841
16.7346	12.79	11.6166	12.583
17.1661	11.4972	10.9782	12.5704
16.0824	11.9333	10.7896	13.0868
16.4352	11.2991	11.5192	12.6642
17.9967	11.7736	11.2794	12.0552
16.5976	10.9064	11.6286	12.8869
17.3131	11.7778	9.8561	13.0158
18.0031	11.5132	11.3765	12.0895
16.5119	11.9529	10.8441	13.4629
17.078	11.4345	10.7182	13.512
16.6423	11.2051	11.1382	12.9399
17.6758	9.78076	10.8598	13.8849
17.1946	10.9032	9.20991	14.1547
17.3788	11.4831	10.0461	13.9671
17.0429	10.5081	9.33282	13.4103
16.8093	11.3318	10.0015	13.8455
16.9595	11.6029	11.5381	13.1659
16.9027	11.7751	11.5601	13.2291
17.6846	10.6904	9.91731	13.3965
17.1066	11.5569	9.60699	13.0773
17.9678	12.5726	9.79054	13.1837
16.088	12.868	10.9714	12.9684
17.6906	11.572	9.94583	13.2964
16.7782	11.2726	10.2368	13.8284
17.0847	10.9739	10.2543	14.5564
17.4788	10.5435	10.256	13.3326
17.3302	11.071	10.4282	13.3092
18.67	10.6489	10.2037	13.4675
17.2623	9.90398	10.2506	12.7628
17.0022	10.9908	9.60428	12.2941
16.5092	10.6607	9.54882	13.1968
16.629	10.8407	9.71315	12.5164
16.5077	10.1515	9.57608	12.3487
17.4773	10.5661	9.76219	12.6626
17.5283	10.3861	10.8932	13.1636
16.8304	10.9661	9.8351	13.3851
17.3496	11.0086	10.1555	13.3785
16.2877	11.1757	9.81717	13.7362
17.384	9.49847	10.2614	13.3182
16.9553	10.1251	9.4483	12.5837
17.8003	11.1974	10.586	13.5394
17.2505	9.5962	10.2751	13.343
16.4851	10.4181	9.87667	14.0474
17.658	10.692	9.85949	13.0327
17.8588	11.5098	9.70384	13.6254
18.5365	11.7092	10.2727	13.4672
17.2929	11.5583	9.69974	13.1195
17.524	11.4049	9.3579	13.7938
17.4162	12.2337	11.2734	13.6858
15.3991	11.3004	10.2009	13.8025
16.8394	11.0046	9.69317	12.35
15.778	11.328	10.0178	15.168
17.4315	10.4636	11.3733	13.672
16.612	11.1621	10.6349	14.9213
15.3911	10.6578	10.768	13.5239
16.6904	10.1486	9.62566	13.7439
16.2168	10.8139	10.0366	13.5437
15.2172	10.2293	10.5203	12.8618
17.0416	10.7175	11.1235	12.9003
16.1943	10.3774	10.4837	12.9887
16.5724	10.9507	9.76241	12.9134
17.1481	9.66319	11.1836	12.6013
17.1728	10.7941	10.9517	13.0899
16.4038	12.6913	10.2609	13.4303
15.4567	11.0975	10.7266	14.0138
16.986	11.4472	9.69267	13.3004
16.7522	11.1038	10.5245	13.7883
16.6157	11.3994	10.7412	13.1603
16.1904	11.5357	10.3495	13.6145
15.9881	11.4693	10.0695	13.0645
16.7611	10.7845	9.69172	13.1209
16.1033	10.4702	10.1676	13.6235
15.9364	10.665	9.70964	12.6157
16.7871	8.35251	10.2881	12.9409
16.9309	10.0993	10.619	12.1052
16.0403	9.58785	10.8619	12.8837
16.1659	9.8802	9.84472	13.1893
17.4287	10.3732	10.9751	12.0248
16.2846	9.36272	9.87347	12.6324
16.0651	11.3337	9.72061	13.445
17.0086	10.5214	10.8048	13.8959
16.6661	9.14105	10.0747	13.7584
15.8229	9.53013	9.75139	13.5694
16.0451	9.53705	9.30753	12.5305
16.1483	9.98477	9.60834	13.7853
15.7157	9.50466	9.80771	13.113
15.8733	9.40378	9.019	14.7609
16.1346	10.0895	10.1192	14.1023
16.7531	10.987	10.5571	14.3735
16.2211	10.6858	8.50751	14.69
16.8799	9.40399	9.716	14.1273
16.0359	10.8875	9.26072	13.882
16.8013	10.8705	9.11959	15.6036
16.2306	11.037	8.8586	14.0726
14.5341	10.4658	8.51771	14.5148
16.6743	10.6891	9.78452	13.7826
15.4009	12.0202	10.5767	14.5905
15.4239	11.4684	9.75214	14.237
16.1591	11.3956	9.59928	13.8277
16.1029	10.3146	10.3081	14.4577
15.754	10.4456	10.3748	14.9057
16.2218	10.3012	10.2915	14.6903
15.2431	9.90759	11.9334	14.5462
15.3874	10.1525	10.7262	14.4676
14.723	10.3828	10.6726	14.3254
15.9612	10.4479	10.3061	13.3204
16.2156	11.3694	10.9377	15.1285
15.3429	9.6605	11.3246	13.62
16.5259	9.81378	11.5008	14.0821
14.9775	10.0085	10.9163	14.1024
16.1112	10.2026	10.7885	13.5905
15.0754	10.1697	11.1262	13.789
16.4104	11.1649	10.7557	13.6746
16.411	11.1766	10.3025	14.191
16.8552	11.3926	10.8464	13.7094
17.0792	9.76743	11.2012	13.8766
16.5285	10.8809	11.7545	13.7412
17.9923	11.2079	11.7663	13.0159
16.7852	10.5229	10.8068	12.971
16.4612	11.2405	10.9592	11.7461
16.8495	9.83741	10.4003	12.854
17.6401	10.5762	10.4608	12.419
16.6683	11.0194	9.8829	13.6197
16.6466	10.1255	10.9773	14.2531
16.6768	10.4115	10.248	13.7486
17.6785	10.9227	10.8381	14.217
17.5111	10.8448	10.0416	13.4232
17.3888	11.0441	10.1938	14.4135
15.9667	9.44597	9.76636	15.4891
16.0842	9.64197	10.8507	14.8323
16.411	10.3006	10.5887	13.9226
16.4928	10.4268	10.6168	13.4473
15.8723	10.988	9.93161	13.9978
15.7038	10.8052	10.4868	14.3014
16.2893	11.504	10.9974	13.9369
16.2513	11.4812	10.7673	13.997
16.6473	11.3531	9.55788	13.5995
17.2003	10.5671	10.7884	13.2491
17.6009	9.78858	11.2528	13.9286
16.8189	10.9186	9.69636	14.1702
15.4746	11.5163	9.37915	14.0263
16.8341	11.8424	10.7769	13.4898
16.5456	12.151	10.2892	13.7781
16.8227	10.3444	10.3147	13.4264
17.0422	10.2559	10.4498	13.5408
16.5587	11.8307	10.8156	13.4616
17.4208	10.9704	11.2484	13.8877
16.5111	10.3678	10.7981	13.7297
17.7123	10.7366	10.1067	13.2367
17.9326	11.1171	11.0387	12.9567
16.1746	10.6198	11.3498	13.5851
17.2283	11.5824	11.2629	13.4221
16.2093	9.71362	10.0627	13.7908
17.2864	10.5916	10.218	14.2621
17.0129	10.5936	10.6642	14.1469
17.3511	11.0388	10.9922	13.7642
17.8835	10.2952	10.6658	15.0839
17.4144	11.2113	10.6983	13.4578
17.6465	11.5273	10.3853	13.3629
17.5311	10.8185	11.147	14.6517
17.5474	10.7113	11.1578	13.6691
16.5958	10.0072	10.3244	13.5799
16.5268	9.68188	10.6196	13.2794
17.2877	10.9901	10.6301	14.1379
16.4276	10.0734	10.8716	12.8524
15.5716	10.3366	11.3981	13.4392
16.6963	10.3535	10.5202	13.0991
16.8917	10.658	11.2522	13.118
17.4028	10.649	10.2958	13.3541
18.2798	11.7096	10.3371	14.4968
17.0148	10.8138	10.9451	14.1675
16.4855	10.247	11.0042	14.487
17.1442	11.349	10.1799	13.3641
17.206	12.0061	9.85029	15.1132
16.3415	11.2274	10.602	13.7031
17.1738	10.8619	9.40118	14.7644
16.8039	11.4486	9.75567	14.5709
17.3609	11.3975	9.80268	13.8161
17.9414	11.3138	9.84334	14.9548
16.2838	11.1157	9.59454	15.8431
16.3602	11.6726	10.1223	14.3874
17.9926	11.2394	9.8911	14.5653
18.076	10.8303	10.1792	14.7259
17.0456	9.20077	10.493	14.6524
17.3068	10.4855	10.2799	14.73
16.5119	10.9131	10.3467	14.5686
17.1686	10.97	10.0763	15.0335
16.0945	10.5489	10.5698	14.1618
16.7284	11.9104	9.88815	14.5466
17.1572	12.1749	10.6078	13.4146
17.4416	12.5913	10.5057	13.3186
17.9254	10.8627	9.63198	13.4986
18.1945	11.7834	10.0997	13.5563
17.3576	10.9572	10.6442	14.5331
16.9405	10.5246	10.6496	13.7866
18.0375	12.0915	11.1529	13.8867
17.4315	10.067	10.6867	14.6269
18.1001	10.3581	11.1329	14.8591
16.4366	10.7306	11.3875	13.7228
17.7062	10.2559	11.6377	13.9471
16.2415	10.7644	11.7368	13.4513
16.4983	11.3066	11.169	12.9691
15.4148	10.7498	11.2617	15.6013
16.2282	11.4731	11.7658	14.9206
16.4059	11.257	10.9469	13.9208
15.0049	10.2915	10.579	13.0634
16.8783	10.8633	10.6269	13.9615
16.9525	10.8415	11.4154	14.4449
15.8153	11.2156	11.3971	14.0973
15.7346	11.4838	11.5494	14.9438
16.9982	10.4336	11.2383	13.6293
16.5772	10.5343	11.5484	13.8763
16.5275	11.8841	11.2949	14.5367
17.163	11.4491	11.5336	14.6116
18.2966	12.0711	11.8867	14.6939
16.7383	11.533	11.5978	14.5262
17.3573	12.2101	10.7934	14.4831
16.4018	10.868	11.0801	15.2416
16.6133	10.7834	11.4146	14.1252
16.3063	11.3299	12.3896	12.8408
18.5801	12.0372	11.3639	12.6094
17.8123	10.5716	11.2681	13.4527
18.5256	10.2981	11.311	14.5233
17.4361	11.2911	10.4654	13.4398
16.5246	10.9086	11.2381	13.5657
19.1284	11.792	10.6923	13.4068
17.1383	13.195	10.6063	13.76
18.1262	11.2308	11.0977	12.9255
17.6297	11.6947	10.9095	12.428
17.7369	12.2851	10.5637	14.0397
17.5053	11.3501	11.212	14.0348
17.6665	12.8051	11.3672	14.7595
17.3973	12.0279	12.0256	14.3459
17.3873	11.7177	11.7394	14.0526
17.7449	11.8003	12.3774	15.2314
17.9642	11.359	10.5259	13.1795
17.9242	12.0006	12.611	13.0117
17.7595	10.8593	11.2855	13.9461
17.2868	10.6853	11.575	13.2534
17.0721	10.6715	11.1635	13.7691
16.1201	11.8788	11.9161	13.6832
17.9221	12.3233	11.014	12.9393
17.5266	12.1456	13.6257	14.1612
16.5955	11.8519	11.9006	12.6617
17.0751	12.2306	11.0528	13.7448
17.0546	11.1844	11.4464	13.1397
16.2101	10.9097	12.3215	14.35
17.2485	10.395	10.7854	13.1488
17.4548	12.3366	11.1333	14.712
17.3175	10.4461	11.6489	14.0107
18.1966	11.0105	10.8718	12.6705
17.8479	12.2486	11.2242	13.3132
17.7749	10.8881	11.2037	12.2173
18.3034	12.1362	10.4036	13.273
17.5939	11.5634	9.26087	13.4631
17.1868	10.0258	10.9391	13.2427
18.5673	11.7811	11.3708	12.7849
16.3195	11.7574	11.349	13.3176
17.8449	11.4744	11.493	14.6999
17.6624	11.3906	11.9391	14.2053
17.3903	10.4126	11.6528	14.1734
18.0464	11.9875	11.2324	13.8358
17.9847	11.1325	12.1206	13.9865
17.4432	12.2132	11.1212	13.9333
15.9515	11.4293	12.2913	14.1649
16.4904	11.7056	12.3857	13.8006
17.1188	12.1528	12.2868	12.2922
17.8317	10.5391	11.6439	14.5258
16.2717	10.911	11.787	14.015
17.133	11.4217	11.2459	12.9398
17.2741	12.5159	11.4121	13.9052
15.507	12.2117	11.841	13.4258
15.6656	12.1813	11.2688	13.6655
15.9217	12.9965	11.746	13.4693
17.195	11.8839	10.82	12.5342
17.6746	12.2457	10.9849	12.7065
17.1121	12.3573	11.2376	13.6906
15.9313	11.7532	11.7941	14.7451
17.548	11.5056	12.5582	13.2254
17.3154	11.2324	12.2611	14.3019
16.2696	10.9957	11.8756	12.252
15.7445	10.1263	11.7238	13.0868
16.5864	11.5229	11.2906	13.8645
16.3215	10.8469	12.3321	13.0387
16.1185	10.3559	11.9737	13.4465
16.3614	10.9299	11.7622	12.1613
16.1002	11.2249	11.9781	13.9845
16.3685	12.3639	11.7404	14.2838
16.0979	12.062	11.4941	13.3935
16.4999	12.6292	11.723	12.7881
17.0738	12.3152	11.9087	13.4955
16.0569	10.9609	10.9955	13.1865
16.5487	12.2131	11.5485	12.8543
17.3074	12.4911	11.1452	13.6928
17.2936	12.7993	12.6619	13.0765
16.8369	11.9892	11.74	12.6489
16.2289	11.9313	11.6462	12.8278
15.5384	11.5971	11.4034	13.8162
16.3333	11.5862	11.3304	12.8067
16.5915	12.3881	11.2413	13.6446
16.0553	12.1692	11.9947	13.9299
16.1315	12.0361	10.962	12.5856
16.5607	11.8796	11.6837	14.4149
16.4171	12.1245	11.7475	12.999
16.3405	13.0623	11.4179	14.0089
16.2939	12.4024	11.1254	13.7995
15.2643	12.1358	11.9846	13.3146
16.664	10.8152	10.9106	14.4042
17.8848	12.2722	10.6381	12.4253
16.2903	11.8213	11.7721	12.4973
15.9824	10.5159	11.9391	13.2979
16.5158	10.8725	11.7996	13.2787
16.2989	11.5333	11.5547	13.1801
15.0809	11.2288	12.2597	13.201
15.8173	10.6592	12.7096	14.2649
15.0344	9.78228	11.8646	13.0581
15.7531	11.9371	11.5948	14.0013
15.6496	11.6439	11.4259	13.5409
15.792	11.4296	12.7035	14.4505
15.4592	10.5227	12.6214	13.7254
15.2993	9.71403	11.9231	14.2026
15.2572	10.1705	12.7872	14.1985
15.9561	10.988	10.8591	12.8749
16.5311	10.1811	11.6578	13.8135
15.0563	11.276	10.9504	12.5852
15.7768	11.6118	10.9143	13.1951
15.326	9.94395	11.0778	13.5428
15.3064	9.6135	10.5791	12.2857
15.7565	9.60068	11.0725	13.6646
15.4053	9.44668	11.7963	13.9241
15.2792	10.5814	12.2565	14.2158
13.8462	9.9549	12.597	14.4401
14.6968	9.30291	11.9254	14.0599
15.0048	10.5189	11.828	13.8029
14.6713	9.94518	11.6212	14.4973
15.0579	10.3947	11.4281	14.0239
15.0147	10.086	11.0751	12.7642
16.3001	11.038	11.6994	13.0033
16.0983	10.6325	11.4178	13.5728
16.2225	10.1528	10.9345	13.5737
15.1056	10.4655	11.5225	13.8179
16.0872	10.8979	11.0213	13.1561
15.3334	9.89914	12.0579	14.0505
15.5318	9.47222	12.4257	14.1862
16.138	10.3173	10.2516	13.0145
15.4134	11.2574	12.4032	12.7237
16.1979	10.1405	11.747	13.3706
15.2611	10.4406	12.1002	12.9696
16.6192	11.0035	11.6416	12.8716
15.9549	10.243	11.6832	13.4201
16.7298	10.9156	12.0964	13.6482
16.2288	10.5972	11.1633	13.9736
16.9062	11.3082	11.5374	13.6717
17.3493	11.0659	10.9462	12.224
16.7288	10.6706	11.6724	12.7308
17.0991	11.1837	11.7518	13.0012
17.5908	9.62032	12.4451	12.6375
17.1505	9.80906	11.0935	13.3672
17.1002	9.54532	13.1245	13.7267
17.7924	9.90386	11.1331	12.8009
18.1931	9.97909	11.5373	13.4903
18.106	9.78853	11.9857	14.6219
17.2294	9.65737	10.9084	14.103
17.833	10.3983	10.2097	13.365
17.8917	10.4173	11.4617	13.8337
16.9418	9.38485	11.8071	13.4691
17.2771	10.9173	11.4591	14.6227
16.9103	9.88393	11.5873	14.3047
17.6774	10.7533	11.4929	14.2423
17.2716	10.4772	11.4426	14.2651
17.9992	11.6226	11.6917	13.8848
17.2334	11.7343	11.0876	13.6179
18.0878	11.2287	11.1033	13.1107
17.911	11.3028	11.4695	13.5714
18.0392	11.2737	10.9814	12.4489
17.8237	11.1697	12.3392	12.7747
16.8883	11.6501	11.5485	14.046
16.5046	11.3783	11.4457	12.7269
16.9986	11.595	11.5162	14.5272
16.9606	12.1506	11.0267	13.1241
16.3293	12.8922	11.2783	13.9455
17.4655	12.1759	11.5808	13.5984
17.002	11.833	11.9289	13.9059
17.325	11.1819	11.2728	13.9316
17.5484	10.8097	10.3777	14.4949
17.2237	11.4642	10.5741	13.0191
17.6444	9.69492	12.2931	13.6266
18.3774	10.2065	10.7233	13.5563
17.5782	10.8196	10.1747	14.2286
17.251	11.0199	11.4579	13.8762
17.3169	10.969	11.4201	14.0691
16.9792	10.9675	12.17	15.0506
17.1323	10.8444	10.2546	13.1976
18.5922	9.63909	11.3785	14.7305
17.1582	10.0461	11.0307	14.5184
17.4547	9.88672	11.5181	14.8112
17.9347	9.73754	11.7071	14.2733
16.1631	10.7437	12.5043	13.8764
16.691	9.30315	10.8825	14.0079
18.3209	10.9732	12.4102	14.1306
17.4088	10.4886	11.2128	13.0783
17.2212	10.7624	11.8855	15.1658
15.6959	9.42386	10.8115	13.3402
15.8808	11.3202	11.0918	14.9311
16.6117	11.4927	11.9578	14.1478
16.0544	10.0189	12.3101	14.9861
16.2643	11.3404	11.5382	14.8101
16.9139	11.0535	12.9999	14.5028
15.3532	10.5615	13.2189	14.2609
17.0816	11.2909	12.1377	13.2277
17.7431	9.6505	12.3174	14.379
16.7279	10.8301	12.6091	14.1626
16.3143	10.9882	12.1305	14.1632
17.3304	10.7395	11.683	15.114
16.6551	10.2217	11.9475	13.5269
17.3787	11.1105	10.8055	13.2694
16.2018	11.1176	11.8529	13.55
16.4379	10.6186	12.195	13.6848
16.404	9.77958	12.1774	12.5251
16.9499	10.5332	10.8358	14.2902
16.3218	9.9685	11.9839	13.9544
15.6771	10.3033	10.664	15.0061
16.2341	11.0291	10.9388	15.664
15.7254	10.6138	10.9567	15.5303
15.8905	10.7511	10.9183	15.4084
16.7036	10.6724	11.4932	15.1822
16.3958	10.9985	11.5977	13.8893
15.9465	11.8468	12.396	13.6886
15.3397	11.1227	10.3531	13.6703
15.316	9.75891	10.8965	13.5658
16.4688	10.9287	10.9909	13.8288
16.0154	11.1381	11.6024	13.8779
17.888	11.3421	12.1281	15.0854
17.0633	10.1562	12.1583	14.5316
17.1199	10.6918	12.0616	15.1344
16.9255	11.3446	11.4985	15.0703
16.476	11.1871	12.2553	14.9293
16.6918	11.4212	12.2759	13.5902
15.5902	11.668	11.7461	13.5055
14.4524	11.2442	11.5596	14.6316
15.7488	10.7491	10.6248	13.7943
15.4823	10.7517	12.4071	14.3029
16.5894	10.8854	11.6202	15.05
17.1294	11.4929	12.2351	14.4981
16.2456	10.4901	11.7925	15.2739
17.0779	10.3189	11.1611	14.4496
15.6445	9.102	13.1251	15.5827
16.787	10.5466	10.6976	15.0216
16.317	11.4014	11.1231	14.2516
16.0829	11.8945	11.4177	13.8307
16.0012	11.1643	11.0181	14.5018
16.5577	11.3643	10.8409	15.3814
15.9963	11.6599	11.6596	13.9712
15.9199	10.9445	10.4725	14.5921
15.878	10.9085	11.4799	14.8275
17.05	10.34	11.8432	14.373
16.835	10.1297	11.4575	13.0005
17.1109	10.335	11.3084	13.3259
18.0037	10.878	11.0852	13.1817
17.4412	9.27362	11.7277	13.3525
17.3122	8.5386	11.8516	13.6427
16.6993	9.90841	11.6864	14.2203
17.3422	10.8835	10.7623	13.998
17.1659	9.68078	11.8372	13.6331
16.7393	10.4833	11.5287	12.7394
16.8884	10.3704	10.4635	14.1726
18.195	11.356	11.3787	13.0213
18.004	10.6256	11.3489	13.5718
16.4616	11.007	12.2511	13.6528
15.798	10.8266	11.7499	12.7325
15.8446	10.5921	10.5168	13.1759
15.8176	10.3882	11.6327	13.0999
16.7111	9.64533	10.1425	12.3194
16.1334	9.73932	11.7695	13.1851
15.7459	10.6621	10.9704	13.7119
15.2118	9.57366	10.8854	14.0687
15.6265	9.75984	10.0068	13.9437
15.1271	9.74767	11.1882	13.7582
15.2962	9.59267	10.8496	12.5177
16.2779	9.33689	10.9162	12.5007
16.7471	9.41147	10.3922	13.4307
15.6721	10.2561	11.0986	14.1251
16.4343	10.0055	11.0629	14.186
16.8204	9.07539	11.4621	12.6637
15.1689	9.64532	10.68	14.2761
16.0662	9.22875	11.0016	14.1119
16.3767	9.68518	11.5182	13.7762
16.8233	10.0243	11.6555	14.1545
16.575	9.66603	11.535	14.5721
16.44	9.91772	11.4277	14.7035
16.2386	9.24363	12.2672	14.4211
16.5594	7.84314	12.2557	14.5171
17.0647	9.38309	12.1956	13.1521
17.1314	9.39616	10.9194	13.2978
16.3192	9.13565	11.9371	13.5686
15.2398	10.0564	11.8902	13.9185
15.7775	10.4456	11.5112	14.2954
15.9153	10.9007	11.9126	13.4272
15.8463	9.78693	11.4262	14.3046
15.6669	10.4765	11.3481	12.582
15.3239	9.82212	11.4536	14.2664
15.9458	9.88522	10.9753	13.0318
15.764	10.2008	11.3316	14.7808
16.2842	9.98915	11.1185	14.58
15.5633	9.75067	10.6202	13.6728
16.1161	11.2784	11.1582	13.5657
15.0824	9.92945	12.1517	13.8751
15.5829	10.3967	11.9819	13.7265
15.9549	9.97974	11.7349	14.213
15.1652	9.97218	11.8392	14.1534
15.5767	10.4722	11.7214	14.2294
15.8372	10.4688	12.7972	13.5889
13.8896	9.68232	12.0814	14.3272
15.9418	10.0107	12.8533	14.6783
14.9322	9.80147	12.3913	15.1058
16.3826	10	11.264	14.9317
15.4482	7.8515	11.5954	14.7215
14.7683	9.09042	11.611	14.594
15.6566	10.5626	12.2841	14.5087
14.9351	9.71127	12.59	14.4641
15.6492	9.42695	13.3943	14.0237
16.4745	9.63249	12.2341	13.9515
16.7966	10.127	11.2889	14.6075
15.426	10.3075	12.2753	14.5191
15.6448	9.62666	11.7707	14.7022
14.9291	9.44315	11.6516	13.6437
15.6635	10.2786	12.1523	13.1176
15.033	9.05396	10.7518	13.7929
15.6493	9.67467	11.5935	13.8213
15.8988	9.51807	11.6461	13.9576
14.6828	9.95405	11.7487	14.1109
16.0057	9.89837	11.4715	13.2678
15.5624	10.6513	11.4	14.8431
15.8125	11.2498	11.1931	13.5394
15.4203	11.9843	11.691	13.8956
15.5496	10.8254	11.3461	13.3589
14.8548	11.1591	10.8031	13.2348
15.2528	10.3694	10.3533	14.0258
15.6918	11.3288	11.502	14.0781
15.9259	10.9193	10.8977	14.1196
14.8154	9.91754	11.6534	13.2295
16.0479	10.6912	12.3189	13.8111
15.0801	10.1251	11.4246	13.8212
14.6745	10.103	11.0808	14.1725
14.4937	10.579	11.0005	15.3621
15.3536	9.63045	12.4629	15.962
15.2006	10.5387	12.0212	14.1581
15.8747	9.84386	11.0996	13.7247
16.0682	10.1041	12.2157	14.3685
16.481	9.2852	11.1583	14.5843
15.6094	9.18086	11.8945	14.7558
14.8186	9.19919	11.7185	14.5537
16.4106	10.6974	11.5283	14.5111
15.4989	9.50198	11.5062	14.9092
16.3941	10.2809	11.4672	15.6034
15.4111	10.0521	12.0622	14.6991
14.3442	10.1149	11.0159	14.7644
14.4169	9.94053	11.9251	15.5601
15.0814	9.5463	12.521	15.2679
15.017	10.2098	12.3591	15.3837
15.0797	10.1046	12.9584	15.0772
16.2671	9.68821	12.8582	16.2789
14.8803	9.87919	12.6894	14.2979
14.8341	10.3849	13.1236	14.0861
15.97	11.1375	11.2308	14.5308
14.7005	11.5691	12.1528	15.4715
15.4473	11.3235	11.0396	15.0419
14.9698	9.99245	11.9203	14.9219
16.1293	9.38612	11.587	15.02
16.9024	10.6965	12.1917	13.7032
16.6313	10.3403	12.0682	13.99
15.147	10.905	12.1678	14.0748
15.5312	9.22417	11.8	14.3958
14.9703	10.9999	11.6614	15.5693
15.2916	10.9447	12.7586	15.1666
15.9558	11.3514	11.5426	14.9601
16.0358	11.2466	12.3732	14.5833
16.5714	11.7649	11.1086	15.1821
15.9081	11.1802	11.2421	14.3842
16.3717	11.6808	11.0956	13.9512
16.3799	10.796	11.9221	14.5075
15.2645	10.4759	12.3262	14.0883
15.035	11.1885	11.7577	14.5566
14.2332	10.0878	11.5045	14.2804
15.617	10.2231	12.2436	15.4563
15.4813	9.9713	12.9842	13.9454
15.3074	10.5517	12.176	13.7882
15.8953	10.9668	11.8899	14.5971
16.3574	11.1695	11.8654	14.8753
15.8562	10.8967	12.2004	14.0617
14.075	11.5224	11.3468	14.1749
15.375	10.4634	11.0092	14.1502
15.8321	10.1607	11.5075	14.2268
15.8979	9.16944	11.7252	13.8525
15.5518	9.57557	12.0527	15.0766
15.4853	10.6481	11.107	14.1502
15.9395	10.7837	11.0474	14.0551
15.0174	9.52028	11.0209	13.6074
15.6949	8.26234	11.1243	14.0878
15.5306	9.20131	11.3057	16.0696
15.1001	11.3646	11.7194	13.5386
15.2445	10.657	11.4687	13.9
15.0806	10.6196	10.6998	14.0288
15.7249	11.7968	11.2925	15.0109
15.8221	10.6604	12.1434	14.8805
14.2187	11.3446	11.847	14.1767
15.2226	10.9959	12.5176	14.6773
15.7991	10.9402	12.6074	13.3264
16.5118	10.9092	11.9444	13.8948
15.2823	10.9846	11.3607	14.1596
15.2157	9.3188	11.056	14.211
15.5404	10.9127	10.5176	12.9048
15.0414	11.2721	10.6539	13.3506
14.6725	10.2244	10.7096	14.4267
15.1539	10.1947	10.9231	14.008
15.596	10.6254	10.6201	14.1689
16.4505	10.5436	12.2728	13.6222
15.6814	10.7749	11.0237	13.7261
15.9137	11.106	12.9057	15.6041
15.8311	10.5439	12.022	13.8858
16.4986	10.4963	11.2174	14.9302
15.9497	10.1433	11.2285	13.939
15.7462	9.52335	11.4051	15.0636
16.6842	10.8667	11.7388	13.6967
15.1195	10.8034	11.5248	13.6444
15.8093	10.2883	11.9965	14.0391
16.2721	10.7387	10.4707	14.0559
15.7678	10.5832	9.16557	14.5123
15.68	10.7614	10.504	14.4797
16.1875	9.67477	11.5653	13.5576
16.4252	10.2126	11.0942	14.7877
17.1693	9.58866	11.0159	14.0488
15.6739	9.31573	11.3525	15.3601
14.757	9.60165	11.3224	14.8516
15.4369	8.89455	10.9574	14.4986
16.3336	9.62753	11.4497	14.2356
16.4584	10.1021	10.3527	14.0645
15.1211	9.54447	11.8011	13.5027
15.5261	9.50051	11.3865	13.2856
15.1807	9.74191	11.2782	13.7964
15.6808	9.93328	10.9663	14.6349
16.6782	10.3242	10.3806	14.7616
15.6894	9.61364	11.5397	15.1248
14.7458	9.94156	11.3716	14.3673
15.5096	10.3148	12.0444	14.263
16.2554	10.1799	11.8401	12.7492
15.5735	9.85443	11.1972	13.7738
16.3396	10.4193	10.3554	14.9705
16.1375	10.2939	11.3127	14.034
15.5379	9.71728	12.7161	14.1222
15.1363	9.60843	12.1916	13.9273
15.8122	9.41743	12.5846	14.3252
15.6715	10.3996	12.107	13.8831
15.5006	8.66717	11.9832	14.4628
14.776	10.6961	11.402	14.4782
15.3661	9.28233	12.0266	13.4936
14.8453	9.77972	12.5565	13.6719
15.7167	10.058	12.2544	15.4219
15.768	9.55425	12.4164	15.6459
14.8736	9.61841	11.2545	15.5855
16.1348	9.65936	11.645	14.7362
16.192	10.5689	10.409	14.1448
16.1051	9.83267	11.2273	13.8317
16.6244	10.3987	10.987	13.4566
15.5245	10.1786	12.0197	13.9959
15.0682	9.33147	11.7118	13.6966
16.2266	9.89625	10.3233	13.5696
17.0273	8.93482	10.3971	13.2754
15.3565	9.83716	11.8676	13.9103
15.8423	10.7888	12.3456	14.0243
16.062	10.0075	10.9433	14.7808
15.1027	9.75383	11.2608	13.9118
16.9087	10.0585	12.2291	13.7842
17.1151	10.5643	11.6383	13.9343
16.2063	10.1009	12.0411	12.7764
15.6056	9.57699	12.155	14.1625
15.2863	9.7503	12.0641	14.9564
15.4562	10.0397	11.463	15.5464
16.1107	9.62	12.2212	14.386
16.2525	9.24111	11.6437	16.1088
15.5752	8.63786	11.0672	15.2624
15.2439	9.58873	11.2102	13.6876
16.0182	9.11941	11.471	14.9918
15.5744	10.7	10.7973	15.4459
15.7679	10.378	11.7495	14.0521
16.4958	10.0217	11.4648	15.7954
15.9299	10.8347	12.9388	15.5862
16.1669	10.8525	10.7477	15.4558
16.3903	10.6944	11.7588	15.445
15.9286	11.23	12.1001	14.8581
15.3443	11.4529	11.2918	13.9865
16.4869	10.674	10.8969	14.6788
15.5235	9.60078	10.6835	13.4897
16.4001	10.5234	10.8592	13.4565
16.5269	9.60843	11.0453	14.002
16.3133	10.1652	12.0923	14.7666
15.7353	9.86609	11.8048	15.2235
17.3341	10.9679	11.0717	13.9504
16.9257	10.095	10.7879	13.6816
16.2947	9.72524	11.4066	13.8557
17.2469	10.2137	11.8502	13.9889
16.1364	9.25726	11.2244	13.2328
16.0948	10.0834	12.117	13.1438
16.0794	10.5605	11.128	15.1986
17.5001	10.6079	11.6345	13.8468
16.5178	9.56478	11.9325	13.9823
16.6864	9.25116	11.3575	14.6332
16.317	10.1639	12.1244	14.8517
16.4377	8.28965	12.1815	14.5561
16.6792	9.20503	11.7884	13.9656
16.5331	9.4034	11.3158	14.6212
15.9895	10.4637	11.2057	15.0744
16.6273	9.46354	11.5003	15.2146
17.3504	11.5514	11.2216	14.6781
16.5804	10.7471	10.7298	14.2069
17.2239	10.5883	10.9699	14.5686
17.566	10.3456	11.3264	14.3804
17.8636	11.1752	10.8124	14.1448
18.8106	11.2277	12.2103	14.5875
16.7905	10.4146	11.8321	13.6689
17.5307	11.779	11.8585	13.2266
17.6844	11.1659	11.2364	14.2673
17.3059	10.2483	11.6584	13.7907
17.2855	11.0192	10.9779	14.371
16.4502	9.41309	11.5116	14.1025
16.9033	10.3083	10.2778	13.9243
16.0359	10.5133	10.5848	13.7153
17.5913	10.5975	10.8995	14.3014
16.7478	11.3991	11.0888	14.4303
16.3063	11.3171	10.6643	13.2987
17.7259	11.2185	12.0479	13.1084
16.1955	9.88579	12.275	13.4733
15.6824	10.9861	10.2713	13.8195
15.9813	10.6889	10.8588	13.782
15.9699	9.96206	11.7091	14.4568
16.556	10.3306	11.7552	13.8148
16.7451	10.4083	11.0851	12.919
16.3344	11.4897	10.637	13.5769
16.1031	11.7299	10.1458	14.0795
15.242	11.107	10.1768	13.9657
15.8877	10.8411	10.0967	14.2891
16.6896	11.3092	9.64581	14.1703
15.4078	10.7619	10.4292	13.8782
16.6103	11.6388	10.2767	13.7893
15.8712	10.1452	10.5265	14.5349
16.1627	10.9351	10.522	13.6037
16.6088	10.5401	10.2377	12.8125
15.9362	10.1011	10.7897	14.3531
16.1829	9.96613	11.5783	14.037
16.3196	9.935	11.0798	14.1316
16.4235	10.4203	10.5722	13.84
15.0811	9.98685	10.2189	14.4494
16.6131	10.6312	10.0756	13.9336
16.3625	10.7363	9.9966	14.4478
16.9958	9.53329	9.97492	14.1344
17.0575	9.56892	10.2403	13.2994
15.7498	10.515	8.785	13.3123
16.2433	10.4671	10.6123	14.781
15.6844	11.715	10.331	14.0229
16.4511	12.1181	11.287	14.6199
16.2748	11.024	10.2315	14.4702
16.3072	11.2727	10.2816	14.9937
15.7077	10.1681	10.6413	14.216
16.0007	11.0283	10.8449	14.6713
15.7133	10.0844	10.53	13.9913
15.4546	10.9405	9.78768	13.6857
16.0001	10.1261	11.2859	14.4851
15.9263	10.1358	10.4343	14.1483
16.8772	9.91954	11.8631	13.3777
15.6874	10.8538	12.2021	14.0418
17.604	10.3868	11.1033	14.3439
15.2352	9.72658	10.6288	14.3809
15.7003	10.9037	9.96123	13.9267
15.3381	10.5911	11.306	14.5295
16.0141	11.4928	11.4297	14.7073
16.503	10.339	10.4805	12.8712
16.3787	11.2801	11.0519	13.5909
16.0035	11.1066	9.25757	14.3337
15.3693	12.5029	12.0507	12.7701
17.2075	10.7179	10.3784	13.8927
16.5446	10.899	10.7628	14.1289
17.0401	12.102	11.0006	14.5502
15.7243	10.6487	10.7823	15.1304
16.2852	9.8596	10.3757	14.3998
15.941	10.392	10.1382	13.8739
16.2223	11.2531	9.97446	13.6056
15.2238	10.584	10.8233	14.7192
14.8064	10.4032	11.1139	14.2915
16.0964	10.9279	11.0892	13.1822
14.4625	10.7466	11.2899	14.0055
16.2975	9.68791	10.7855	13.7428
16.0517	10.4686	10.4756	13.2239
16.0173	11.009	10.3911	12.7549
16.646	9.76636	11.6972	13.7074
16.2493	10.2146	11.3058	13.2187
16.9573	10.3605	11.0771	13.275
15.7993	9.45084	11.035	12.2182
15.1266	11.0335	11.749	14.0712
16.4075	10.2424	11.7961	14.7078
15.9998	11.0884	11.8135	14.3784
15.9813	10.3724	10.887	12.7627
15.5625	9.88851	10.381	11.8282
15.3501	10.7409	11.3858	12.7472
16.7635	10.6169	10.583	14.197
16.009	11.1357	10.3051	13.8757
17.2836	10.4318	10.9705	13.7429
16.1149	10.7729	10.8782	14.554
16.014	11.5299	11.3099	14.6275
17.3037	9.92462	11.4669	14.9234
16.284	10.3867	11.3393	14.4517
17.2577	10.681	10.6246	13.9995
17.215	10.1939	10.7589	13.659
17.132	10.5142	11.4568	13.8832
16.4394	10.9369	10.6126	13.7299
17.7547	11.1053	11.8203	12.9587
17.8724	9.95019	10.2005	13.8067
15.9155	10.8624	11.0845	13.023
16.3342	10.9385	10.9902	13.7078
15.7508	10.416	10.8305	14.2484
15.8313	11.53	10.73	14.285
16.6042	11.4939	10.5956	13.2034
15.7844	11.9821	10.7181	13.9163
16.4548	10.9661	10.7795	13.9917
15.4693	12.0778	10.7734	15.0772
15.8286	12.0891	10.5546	13.2912
16.7231	11.9245	11.054	13.664
16.6424	11.0663	10.0841	13.4112
16.7784	11.2014	11.3052	14.7059
16.3627	10.5516	10.6198	14.7826
16.319	11.1788	11.2713	15.6237
15.77	11.6898	11.2992	15.2141
16.2992	11.1023	11.3465	14.4718
16.1707	11.1229	11.251	15.4153
17.1733	10.9384	11.4513	14.2485
15.8479	11.418	11.9523	14.7742
16.6987	9.3258	10.2872	14.0271
16.1093	11.2945	10.8483	14.7468
16.9577	11.4025	10.344	14.3747
16.1448	11.9581	9.82209	14.273
17.4381	11.6163	11.5798	12.9048
17.5775	10.8476	11.0447	14.0038
16.9211	12.0791	9.69649	14.399
17.4659	11.3666	10.649	13.4053
15.87	11.2478	10.3899	13.6442
17.0676	11.4429	11.12	13.4842
17.7678	10.6097	10.9216	13.2654
15.5379	11.0177	10.7548	13.4718
15.3938	10.8641	9.8845	13.1945
16.2114	9.9004	10.9082	13.7144
15.3026	9.59185	10.5721	14.4527
16.2779	11.1035	10.9699	13.6896
17.0407	11.0709	10.5543	13.9961
16.5555	11.59	10.787	12.7352
16.3834	10.2364	10.3619	13.5743
17.0197	10.8006	9.99222	13.6705
17.3666	10.7216	10.0627	12.4163
16.7617	10.4605	10.5673	13.7584
16.7522	11.0874	9.87186	13.1845
17.0409	10.3391	12.0158	13.7744
16.6323	11.4143	11.0024	14.3342
17.411	10.0767	11.2202	14.0141
16.908	11.6792	10.3783	13.5319
16.6961	11.1692	11.6919	14.1574
17.3011	10.4216	11.5321	13.2256
17.4608	9.84704	11.566	12.1928
16.9057	10.0265	10.5446	12.4827
16.9726	10.3667	12.0314	12.2363
16.3938	10.4051	11.1547	13.7992
17.1569	10.0685	10.2353	12.2264
16.7573	10.0482	10.9539	13.2623
17.4503	10.8753	11.7918	13.9794
17.2358	10.3536	11.1545	13.3115
16.5889	10.7403	12.0302	12.8771
16.238	10.1141	11.5837	13.126
16.8921	9.48462	10.3121	13.4268
16.0774	10.2908	11.2728	13.7791
16.7881	9.09441	11.6421	12.7861
16.3988	10.8611	11.0202	13.6172
16.4695	9.85923	10.0784	12.3169
16.4539	10.7123	10.4027	13.147
15.8922	10.2226	9.40968	12.4952
16.053	9.25587	9.82337	12.6473
17.3841	11.096	11.0222	13.0814
16.8539	10.0169	10.7032	13.0447
15.254	10.9373	10.3385	11.9142
15.8889	10.1339	9.7188	12.0711
16.11	10.8999	9.80066	12.7321
15.4161	10.2721	10.325	13.5278
16.5414	11.2701	11.0744	11.6278
16.6934	10.7029	10.0524	12.9565
15.6513	10.7183	10.9596	12.8023
15.4388	10.8828	10.7318	12.5923
15.4465	10.4255	10.445	13.5382
15.9673	9.96487	9.39838	13.0253
16.3069	10.2214	10.421	13.5615
16.5448	10.519	10.7096	13.4269
16.9586	10.3003	11.2624	13.8709
16.4418	9.78523	10.1789	15.2719
17.2523	11.1119	9.47245	13.6351
16.8513	10.8779	9.8214	12.3167
17.5661	10.6088	9.4079	12.2505
16.3658	10.785	10.2674	12.1902
17.3556	9.89671	9.42429	13.0954
17.2435	10.1909	10.344	11.5551
17.1848	10.1887	10.2622	12.9783
17.4979	10.1325	10.0444	12.8079
17	9.72857	10.5624	12.978
16.652	10.582	10.7456	13.676
16.6788	9.82236	10.0112	12.835
16.9665	9.42781	10.3707	13.3711
17.3071	9.64889	10.7618	13.1008
17.2691	10.2347	11.1448	12.316
16.1423	8.8184	11.3048	12.7178
16.3937	9.39608	9.90241	12.9219
17.0976	8.69909	10.783	14.302
17.5099	9.9974	10.5593	13.2566
17.3479	10.394	11.6187	13.4669
17.4877	10.5736	10.4412	13.023
17.628	10.0191	10.192	13.5364
17.9449	10.8531	9.87826	13.6611
16.8245	11.0685	10.8616	15.1111
17.2814	10.5469	10.4152	13.8707
16.8435	10.1568	11.0213	13.964
17.5845	9.36142	9.39283	13.1796
17.8907	10.5712	10.6947	13.084
17.0724	10.5385	10.1787	13.058
16.6602	11.0188	10.6832	13.3984
17.6441	10.8951	10.1848	15.2587
17.4118	10.7956	10.0266	14.581
17.7599	11.4005	8.98388	14.75
17.6627	10.743	8.41814	14.1724
18.1006	10.0595	9.32112	14.353
17.9274	10.3687	9.54376	14.6302
17.9042	10.1337	10.6223	13.5111
17.7452	9.90924	9.51175	13.9072
17.7645	9.31093	10.0053	14.544
16.8441	11.8692	9.61192	15.0347
16.8604	10.6326	9.36233	14.0998
16.7001	10.0916	10.3918	14.8649
16.3906	10.896	10.1641	14.1075
17.1226	10.5769	10.6475	14.3452
16.7717	11.2223	10.1041	13.7764
16.9177	11.1801	10.1562	13.9947
16.595	10.7178	9.33947	13.9117
16.4557	10.9446	10.3572	14.1105
15.762	11.474	10.4986	12.9509
16.082	10.2919	10.4033	13.8549
16.114	9.99421	11.035	14.1977
17.6563	9.59475	10.6962	14.5102
17.4589	9.77562	10.7739	12.8011
16.8125	10.4098	10.1395	13.2845
16.4346	10.4225	11.1271	14.2759
16.1466	8.89535	9.92885	13.568
16.0269	9.45248	9.54271	14.1297
16.8837	10.5104	11.2439	13.3998
15.0526	11.0599	10.9231	14.2979
15.4323	9.53099	10.5278	14.2847
15.632	9.32064	10.6989	14.2891
15.9918	10.3583	9.13583	14.7652
15.8893	9.8509	9.98466	15.6374
15.618	10.0061	9.81845	15.2724
14.8496	10.5096	11.0846	14.7606
16.8283	10.6284	12.2588	13.3093
16.6997	10.2382	11.5514	14.1878
15.8626	10.49	10.6289	14.6211
16.1305	9.94413	11.8556	14.0966
16.2405	9.49518	11.3417	13.9779
16.736	9.70577	11.8558	14.4811
16.8647	10.147	11.1541	13.8547
15.9457	9.3285	11.8732	14.1599
16.7973	9.46958	12.0383	13.2275
16.4823	10.2429	12.3602	13.7935
16.9693	9.9402	11.0037	14.2485
17.5214	8.52725	10.7732	13.2208
16.1904	10.2099	10.9404	12.5967
16.7635	10.4337	10.6158	13.9261
14.5788	10.2939	11.2624	13.5105
16.2215	10.681	9.90673	12.4551
15.8114	10.0341	9.9339	13.5528
15.4905	9.37911	9.18933	13.753
15.4719	10.3268	10.4988	12.6962
15.8032	8.86685	9.80014	13.2326
15.8196	10.1784	9.37998	13.5127
15.7631	9.77391	10.6685	13.0668
15.2438	10.2505	11.6022	13.9013
15.055	10.5328	10.4581	12.6725
15.0479	9.43555	11.1781	12.9511
16.0727	10.2957	10.3059	12.5072
15.9011	10.7227	9.55945	12.8142
16.1564	10.5979	10.1201	11.3964
17.0114	10.4715	9.06147	12.8108
15.4843	9.99946	9.55896	13.8979
16.3243	9.98178	9.79408	13.826
16.7347	10.0371	9.59835	12.682
16.7775	9.97688	8.81638	13.3927
16.0841	10.565	9.57766	12.631
16.4779	10.0235	9.52924	12.8961
15.8564	10.0218	10.9096	13.0701
16.5966	10.1863	9.1053	14.0632
16.4508	10.0527	9.47798	12.9634
17.1922	10.3345	10.0853	12.9187
16.5829	10.2202	10.39	13.5998
16.5778	9.50752	8.2191	13.8303
17.3858	9.46305	9.69545	12.9012
16.6958	9.78213	9.55425	12.32
16.1957	9.3122	10.7913	14.1773
15.5945	10.1389	9.66284	13.6867
16.7716	8.85313	9.67655	14.3126
16.1164	8.99999	9.71023	14.3381
17.3099	9.16171	9.80482	13.88
16.3981	10.0325	10.832	13.575
15.6494	10.0957	9.02375	13.7138
17.0929	9.83607	10.0106	13.7791
16.4377	8.90588	10.2194	13.6669
16.5284	9.18572	9.23808	14.8642
16.2748	8.96274	10.7476	14.1472
17.0954	8.6131	10.6407	13.3575
17.1038	8.22269	11.1929	13.9357
17.0267	8.49619	10.2692	13.9268
17.2658	8.97581	10.4559	14.7568
16.5813	8.573	10.3114	13.4193
17.0933	8.5189	8.53108	12.669
17.5626	8.79469	10.1752	12.7181
16.5016	8.96019	10.3186	13.4637
17.1358	8.04292	10.4418	13.1271
16.4609	8.85412	10.506	13.3917
17.0032	8.40796	9.49411	13.2321
16.5759	8.73459	10.3306	13.5232
17.3714	9.1903	9.25303	12.9788
15.1993	8.96353	9.55748	14.084
16.9835	8.51618	9.82392	14.0906
16.2664	8.53662	8.69729	13.4396
17.1407	8.91038	9.47675	12.8553
15.2016	8.74693	9.36739	14.6191
15.8393	9.06979	9.86099	14.3618
17.7113	9.26639	8.27769	13.4709
17.1831	9.47311	9.20285	14.0962
16.1122	8.51653	9.82883	13.4959
17.1749	9.92991	9.83088	13.3684
17.7302	9.67403	10.3645	12.0863
17.4781	9.74937	8.91438	13.2302
17.0177	9.54916	7.76299	12.4095
16.1513	9.80951	8.37206	14.1951
16.4948	10.2562	9.42467	14.7854
16.9543	10.0231	9.41107	13.5981
17.3879	9.64798	9.20292	14.5935
16.0328	10.34	9.83207	14.881
17.2075	9.73885	8.8708	14.1194
16.7541	9.48977	9.21332	13.6893
17.6291	8.60323	9.35186	13.3817
17.3181	8.80964	9.37219	13.888
17.2344	9.403	9.36316	12.5557
16.5658	9.11023	9.13465	13.2556
16.3727	8.87646	9.56865	13.8791
16.066	9.89902	9.7918	12.6135
15.6758	9.58072	10.4583	13.8545
15.167	10.3967	9.37629	12.8169
16.1298	9.13381	10.2159	13.8003
17.2514	9.56333	9.83392	13.4622
17.5189	10.4159	10.4927	14.4296
17.7071	10.4632	10.581	13.1957
16.2076	10.2719	10.0877	13.6051
17.0519	10.5549	11.1565	12.3516
16.8317	10.3594	10.0108	12.8744
17.3162	10.5639	11.2864	13.4597
16.1696	10.4639	9.59021	13.3506
16.1868	10.2633	9.82449	12.5784
16.4505	10.2417	10.1552	13.4484
16.0773	10.4354	11.1046	14.0593
16.3787	10.2352	8.54467	13.5868
16.7866	10.2255	9.48117	14.568
16.7812	10.4049	9.50007	13.2086
17.1363	10.7541	10.7358	13.6144
17.1953	10.9887	10.07	13.6121
16.5645	10.7804	10.2512	13.7601
17.2042	9.53797	9.58426	13.4471
16.1702	9.24701	8.97981	14.0249
16.3094	10.0177	9.4698	14.5102
16.2733	10.0486	10.1923	14.2593
16.3374	11.0528	8.92333	13.8413
16.142	10.2407	10.4254	13.2536
15.5984	10.2104	8.66714	13.9973
15.3077	9.75791	9.40794	13.1427
15.9803	10.2389	10.5601	14.4348
17.0894	9.33085	11.3338	13.3642
16.8188	9.4301	9.67114	14.2291
16.6541	10.8258	9.49857	14.2288
17.0732	9.77594	10.4567	14.4025
17.775	9.40073	10.5241	14.4123
16.8388	9.93638	9.91368	14.5977
16.8277	10.3169	11.1568	13.5969
16.999	10.8499	9.66232	14.5996
16.9181	10.1708	10.1958	13.7036
17.3102	10.4665	10.9311	13.2269
16.9704	10.0984	10.164	13.4486
16.2838	9.39112	10.7128	13.8302
15.8978	10.0236	10.2776	14.437
17.1679	10.3017	8.87579	13.3699
16.9346	8.86832	9.72929	14.2869
16.0121	9.63722	10.7115	12.9588
17.0234	10.3629	9.91623	12.9808
15.7875	9.08795	10.4514	13.5111
15.9633	9.53074	10.1186	12.7923
16.7063	9.46167	7.82648	12.6951
16.9323	10.364	9.61148	13.621
16.1948	10.4053	10.6159	14.2202
15.8409	8.88456	9.04032	13.9903
16.7935	8.539	10.4247	13.8657
15.9132	9.13441	9.34865	13.2096
17.2378	7.18234	9.76468	13.3848
17.5449	8.9371	9.74864	13.8796
17.4542	9.18017	10.061	14.2567
17.4712	9.17175	8.94192	14.1719
17.0004	9.11219	9.90882	12.9221
17.09	8.90289	10.3772	13.1009
16.9798	8.9529	9.85493	14.1091
17.3286	8.80556	9.17453	14.304
18.8734	8.63366	10.2568	13.2806
18.0742	8.14082	10.5136	14.3346
16.8648	7.96698	9.06681	14.5425
17.4147	8.92778	10.019	13.6229
17.4774	11.1364	10.7975	13.4182
16.6453	8.8162	10.821	15.0957
16.9381	8.78475	11.4474	13.9786
17.8108	10.2483	9.75031	12.9396
17.0328	9.19808	10.1696	13.216
17.7366	7.9343	10.1062	14.5465
16.926	8.94852	10.1994	13.6808
17.2762	8.95677	9.5868	14.3133
16.0842	9.78428	9.42735	12.8311
16.2209	8.68505	9.95793	14.2124
16.4086	8.33311	11.1295	13.6007
16.564	9.42407	10.3961	13.6202
17.5359	9.13873	9.40473	13.0036
17.7299	9.90358	9.95312	14.1661
17.0028	9.27395	10.9106	14.3799
17.2353	9.26493	9.51878	14.862
16.997	9.86039	10.3854	14.0022
16.7968	9.11526	10.3854	14.2517
18.0725	9.06131	10.5442	13.9859
16.6545	8.68652	11.2808	13.5568
16.0133	10.3094	10.8641	12.8484
16.8611	10.3233	10.906	12.6462
17.0937	10.2073	10.4103	12.2355
17.1701	9.94922	9.83631	12.7976
16.8509	9.23131	10.5007	12.8392
16.9961	10.2165	10.5349	12.2054
17.5925	10.6219	11.3435	12.7259
17.7084	10.747	10.3024	13.555
17.8633	10.9056	11.0672	13.7026
18.6805	10.1835	10.6599	13.3637
17.3603	10.6558	10.5411	12.5697
17.923	10.2257	11.4959	12.4453
16.7569	8.32776	10.2046	12.2931
16.9404	9.12179	11.4851	13.2533
17.1983	9.11567	10.7752	13.1348
17.4913	8.76278	10.0265	12.4608
16.8575	9.82324	10.2596	13.349
17.4079	9.42485	10.2176	13.6539
17.3017	10.8714	10.0637	13.2654
16.7404	8.59458	10.7252	13.0984
17.7318	9.50036	10.9307	14.1607
16.9229	8.65263	10.0741	14.1221
17.7546	9.01554	10.1176	13.7571
17.7254	9.98618	9.06643	15.3237
16.9467	10.6709	9.10565	14.2436
17.0337	9.14379	9.9925	14.4594
18.0932	9.19269	9.66665	13.8744
17.6233	8.36245	10.4822	14.0573
18.0446	9.61949	10.4628	13.7497
17.1712	9.17163	10.1746	13.2443
17.3742	8.93309	10.9947	13.1353
17.4443	8.67753	10.5262	13.8974
17.3931	8.61788	11.0322	13.8625
16.8849	8.62877	10.5898	13.7232
16.6905	8.65016	10.9794	13.4668
17.3777	8.55733	11.0698	12.1694
16.1577	9.48415	11.3377	13.6458
16.4071	9.36082	12.1308	13.4158
16.7215	9.55158	11.6782	13.8595
16.0107	8.77253	12.4366	14.0401
17.4952	8.7981	10.8334	14.2675
15.5226	9.2773	10.7228	13.7484
15.8282	9.12647	11.1622	12.948
16.7126	9.89583	11.1279	13.7395
17.4943	9.5421	10.6255	13.9315
16.5203	9.12736	10.2138	14.4749
16.2384	9.40066	10.2748	13.5891
15.2976	8.62315	9.74187	14.0628
15.14	10.0777	11.5728	14.4097
15.2488	10.0378	11.8811	13.997
15.3764	9.31467	11.6708	14.3583
15.2435	9.53315	11.6007	13.6182
14.7538	10.9154	11.4379	14.1059
15.7206	8.77443	10.5624	13.5648
14.543	9.18029	10.4857	14.2658
15.3195	9.61288	11.5493	13.9685
15.7235	11.1807	10.5525	14.6513
16.0003	10.1876	10.7679	14.977
16.8005	10.4458	10.4744	14.7007
16.15	10.4269	12.0193	14.8782
16.5321	9.4009	10.9207	15.8781
16.2366	10.0551	11.3428	15.0907
17.3827	9.89469	10.41	14.2925
16.2126	10.9831	10.7965	14.0321
16.8083	9.11312	10.7364	13.5228
16.609	9.51733	10.6974	12.9583
16.7826	9.91878	10.1937	14.4845
16.9545	9.3398	11.5644	14.5155
16.4211	10.0453	10.2089	13.9098
16.3529	8.89609	11.4092	14.1143
16.5906	9.89799	11.7472	14.0669
16.725	10.7155	11.0128	13.97
17.9991	9.58527	11.5536	14.3789
17.5013	9.63012	11.2978	14.8013
15.8431	9.40025	11.4172	13.716
16.3529	10.3959	10.1289	12.4024
17.4616	10.4374	11.0206	14.6258
16.4459	9.22423	11.0165	13.3071
16.9597	10.5817	10.2436	13.7083
17.3638	8.68892	10.2771	13.1357
16.81	9.65757	11.2733	13.8414
15.8549	10.2832	10.7027	13.7877
16.2394	10.3824	11.0416	14.807
16.4693	9.72676	11.4044	13.8838
17.079	9.85853	11.1552	13.235
16.7477	9.3801	11.081	13.657
16.8643	9.58796	11.6257	13.3657
16.4283	9.45994	11.5568	13.4068
18.068	10.1695	11.5022	13.6044
17.3283	10.144	12.7001	14.0682
17.3843	11.2342	11.6928	12.908
17.2163	10.3007	12.2136	13.1749
16.8325	10.4721	11.5248	13.8561
17.9315	10.5336	11.2116	13.8103
18.0818	12.1636	10.7942	14.3143
18.7828	10.4195	11.2068	13.4774
17.7355	9.91459	12.4686	13.6331
17.1715	10.1127	11.7504	13.1995
17.4747	10.6239	11.5961	14.1892
17.4467	10.7933	11.3145	12.5819
18.1219	9.85339	11.7619	12.7219
18.247	10.1359	11.7713	12.8321
17.8469	10.0666	12.8842	13.6949
18.247	8.55371	11.7624	12.6086
17.5823	9.7107	10.4787	13.0388
18.3334	10.7136	12.1674	13.5435
17.4521	9.98312	11.5399	13.4689
17.3511	10.3766	9.99104	13.2158
17.1012	11.1597	10.2074	12.9067
18.3593	10.9526	10.0076	13.673
19.3457	11.9956	11.0904	13.9153
18.4462	10.9819	10.6084	14.0225
17.435	11.261	11.2927	13.4646
17.5516	11.013	11.4034	13.4868
18.5944	11.3781	11.2765	12.6516
17.7884	10.6932	10.4298	13.6986
18.1502	11.2948	11.8025	13.2096
18.2746	10.3173	11.4281	14.0639
18.5391	11.143	10.4472	13.1063
18.8826	11.0819	10.1703	11.3356
18.4065	11.7174	11.1265	13.3589
18.1862	11.5984	10.9099	13.3997
17.6091	11.6392	11.2162	13.9493
18.0561	11.4008	10.5314	14.2313
17.3175	11.1106	10.431	14.6958
18.5722	11.5004	10.7087	13.9109
17.232	10.7472	11.0584	14.6965
18.1476	10.2024	10.6144	13.5554
18.1502	10.5434	11.2182	15.0032
18.39	10.6159	12.1344	14.6121
17.0848	11.3429	10.9923	14.28
19.0701	12.022	12.6055	14.1635
18.4541	10.107	10.4764	14.8217
18.4883	11.3271	10.8511	15.0666
18.473	10.0439	10.4108	14.1814
17.9139	11.9747	10.4235	14.2493
16.9388	10.8989	10.5809	14.001
17.1749	10.1135	11.7399	13.6002
17.9316	11.5466	10.7074	14.9307
16.6283	10.8961	10.8947	13.6236
17.0206	10.3596	11.3053	13.72
16.9289	11.1019	11.0213	14.5612
16.9654	11.2431	11.6332	13.4581
16.9129	11.6411	11.2076	13.707
18.0979	11.427	10.5939	13.3988
17.5707	10.3707	12.0827	13.7663
16.836	11.1095	10.8585	13.3938
17.3288	11.3878	9.79368	13.6514
16.556	11.2622	10.6636	13.3848
16.0149	12.2091	9.15675	13.3344
16.7049	12.0627	10.3707	13.8933
15.0039	12.0951	11.3595	14.2426
15.9799	10.4493	10.0697	13.2373
15.9348	12.5314	10.3766	13.6722
16.8271	11.3753	10.6025	12.8229
15.4208	11.2125	9.68637	14.1171
15.3909	11.982	10.081	14.0498
16.899	11.0111	9.45681	12.8844
16.196	11.9024	10.6829	13.3502
15.3606	11.1784	10.0523	13.4126
15.805	10.9229	10.3528	11.9018
15.9686	11.73	10.5162	12.5913
16.698	11.1209	10.5661	13.3107
17.1243	10.5222	10.5046	13.2355
17.0082	12.1316	10.2905	13.9137
17.2511	11.883	11.2061	11.9279
17.7692	11.5302	11.6232	14.1246
18.0792	12.2442	12.1754	12.3778
16.2472	11.7589	9.91167	13.7633
16.1974	12.0101	11.0419	12.6861
17.0654	11.5189	11.4118	12.7651
15.9436	11.9498	11.6397	12.8264
16.5457	11.6098	9.97752	12.473
17.2884	11.1742	11.1836	13.579
16.9578	10.7316	12.1252	13.2074
17.2693	12.0467	10.8463	12.4079
17.7269	11.5846	10.8019	13.7083
16.8875	10.7447	10.4557	13.1964
16.197	10.9218	11.1569	13.4522
16.5062	10.3397	11.1122	13.7059
15.8415	10.4842	10.7635	11.8551
17.6381	12.2125	10.9369	13.3622
17.5853	11.6533	10.0317	12.6801
17.3053	11.9283	10.7611	12.5268
16.8063	11.553	9.2858	13.5651
16.2999	12.5837	9.97798	13.0634
17.5507	10.6792	10.4893	13.9042
16.5905	11.2011	10.4353	12.0898
16.2131	11.2967	11.5106	13.0454
16.1833	11.3213	9.48409	13.3528
16.6386	11.3268	10.0503	12.6495
17.6611	12.4359	10.321	13.2189
17.8302	10.8566	9.63245	13.3554
17.0039	11.2395	10.7194	12.8674
15.8634	11.6244	11.4178	14.5048
16.3986	9.07834	9.96406	14.3225
16.6065	10.6896	10.7579	14.0711
16.6259	10.4728	11.0176	13.026
17.4629	9.96864	10.2583	14.0642
16.1659	10.2753	11.6876	13.3789
16.6531	9.46806	10.9648	12.952
16.9384	10.5499	12.1198	12.6763
17.6146	9.85805	11.6836	13.4946
16.352	10.3998	11.2246	13.3959
18.0944	10.6148	11.137	13.5799
16.206	10.3919	10.5276	12.278
15.2897	10.0939	11.3646	13.5947
16.003	10.4126	10.8509	13.7348
15.383	10.0837	10.793	13.117
16.4612	9.12379	10.8904	12.6296
17.0152	9.62433	11.2191	12.6961
16.8119	9.42598	11.7773	13.1532
16.0737	9.18844	11.976	11.5337
16.9587	11.3003	10.8834	12.2093
16.864	9.0286	11.6254	11.3533
15.5654	9.8292	10.4182	12.3164
16.9604	9.73515	10.378	13.8889
16.234	10.5074	10.8064	14.1794
15.9232	10.1393	10.448	13.8965
16.3768	10.3327	9.99937	13.9421
16.8003	10.9361	10.9781	12.0701
16.6691	9.95584	10.2159	13.0367
15.506	11.1916	11.5668	13.3626
17.3096	10.5538	10.5957	13.5587
17.1424	10.6258	10.224	12.529
16.7338	10.5084	10.4644	13.6452
17.2334	10.6991	10.1086	13.4872
16.3985	11.0534	11.2383	13.2431
16.0219	11.5024	11.1169	12.1725
15.6706	10.2363	10.76	13.8411
16.7188	10.1836	10.4936	13.6035
17.0203	10.7324	11.1356	12.1668
15.7684	10.2166	10.6142	12.3172
16.6212	10.1266	10.9279	13.2038
15.1031	10.6965	10.7918	14.1861
16.3318	11.5909	10.1362	13.1962
15.7717	12.3006	10.1015	13.8213
16.2518	10.3475	10.1367	13.8926
15.5069	10.4631	10.2168	13.861
16.579	9.75049	9.97909	14.2096
16.844	9.63733	11.4769	13.6592
16.0928	9.95278	11.4021	15.1491
15.2689	9.84818	10.1367	14.2986
17.2399	9.94701	10.6132	13.4564
16.613	11.7409	9.84713	14.0806
15.5333	9.99713	10.3707	14.695
16.7592	10.8702	9.48405	13.4523
16.0523	11.1366	10.4368	13.6777
16.607	11.0272	10.3431	14.4651
15.8793	12.379	9.94335	14.0997
16.2842	11.6836	10.2193	14.629
15.9127	10.9962	9.81036	14.5592
14.8139	11.0582	10.4529	14.5749
16.3996	11.4246	9.97173	14.6747
16.411	11.1565	10.3176	14.5303
16.2747	9.97186	10.8846	14.8289
15.7689	9.91453	10.7156	14.5088
15.1004	10.142	11.0395	14.7535
16.7874	9.98969	11.0182	13.1016
16.8308	10.438	11.3009	14.2056
15.6541	10.5332	10.5445	14.3109
16.7954	10.826	11.3793	14.2464
16.3488	10.4602	10.5631	14.1462
15.7226	11.4404	10.1139	15.0357
16.1901	10.9343	10.9668	13.9057
16.022	10.0623	10.9225	13.1433
17.2674	11.7054	11.2158	14.9635
16.4685	9.99462	12.0067	13.8692
16.8456	10.7314	10.0346	14.8079
16.3559	11.1837	10.3743	12.8692
16.0111	10.6153	10.5692	13.9266
17.2499	10.4611	11.8109	13.596
15.6964	11.2234	10.5297	13.4659
16.7398	11.9458	10.9658	12.5163
16.502	10.8589	9.98484	13.3394
17.3143	12.1389	10.3	13.3943
15.9936	11.3555	11.0639	15.1905
16.0657	12.0015	11.0527	14.4762
15.5003	11.2879	11.5302	13.7649
15.6645	11.4683	10.7883	14.0513
16.7785	10.4681	11.4587	13.5617
17.1702	11.9372	11.2904	12.8046
15.3463	11.1916	10.3259	13.2691
16.8682	11.5504	10.9276	12.4609
16.4096	11.3372	11.3101	15.4644
15.1437	10.7054	11.3006	13.4272
16.3351	9.2386	10.6172	14.0658
15.5106	9.5768	9.83281	13.6543
16.1885	10.2007	11.281	13.1822
15.4658	10.4023	9.769	13.3672
15.108	10.855	9.34174	14.3416
15.8078	10.9058	9.30664	14.0287
15.5186	11.0536	10.5984	14.567
15.7801	11.3688	9.91008	13.6041
14.9439	11.4615	10.721	14.4514
15.4254	10.7713	10.2438	14.1289
15.3517	11.5374	10.586	14.5439
15.9407	11.8169	9.78032	14.064
16.3413	11.999	10.7954	15.2719
15.5025	12.3518	9.73152	14.4307
16.8906	11.4503	11.02	14.8248
16.2229	10.9512	10.1224	15.6173
16.6873	11.6527	10.1723	15.1704
16.0213	10.8203	10.9679	14.2126
17.343	10.4313	9.97561	14.8875
16.9044	11.6527	10.978	15.3245
16.478	10.1475	9.849	14.1734
16.5462	11.8676	9.54012	15.6339
16.1254	10.9459	10.6366	15.1434
16.5426	12.1533	11.3224	14.3564
17.0183	10.3185	11.2707	13.9197
17.0484	11.2257	10.9293	14.3165
18.3824	9.73581	10.891	14.5512
17.1827	10.6073	11.4869	15.203
17.5221	9.66487	10.9835	13.865
17.2652	10.7188	10.7708	13.7558
17.4678	10.1146	9.73977	14.2456
17.3892	9.53526	10.8951	14.2552
18.2368	11.6379	10.5537	14.1339
18.8587	11.5537	9.47268	12.8824
17.7474	9.64741	11.615	14.7671
17.4941	9.58557	10.6287	13.309
17.4554	10.9474	10.8514	12.5941
17.1728	10.9089	10.3467	14.2211
18.0668	11.3254	9.89041	14.1635
16.1417	10.185	11.3474	14.2517
16.6084	10.6438	11.4468	15.1638
17.7025	9.89792	11.0207	14.0743
16.5773	10.5321	10.4686	14.7987
16.8291	9.71472	9.85356	13.8316
16.8212	9.97515	9.69027	13.6724
15.4817	10.1293	9.18	13.7942
15.6255	10.5727	9.16016	14.8638
15.2994	10.7775	8.82889	14.4665
15.7487	10.5157	9.50724	13.7219
15.6131	10.5094	10.7988	14.7388
15.2726	9.96291	10.4265	14.6692
15.3023	10.1867	11.0574	12.8613
15.6103	10.2301	10.2004	13.4165
16.7821	10.275	10.9035	15.0629
15.3871	10.1903	10.3943	13.8072
15.7021	9.69762	10.2805	14.3103
15.303	9.94776	9.97094	14.3852
16.1773	10.3884	10.7241	13.8977
16.3551	10.5709	10.8029	15.0775
15.9309	10.0067	11.4825	13.3002
16.4891	10.0563	10.3445	13.8251
15.4029	10.3055	10.8986	14.9139
15.4554	10.2741	10.5844	14.8792
16.27	10.2569	10.0008	13.6463
16.9006	10.5433	10.121	14.8413
15.968	11.1525	10.6955	12.9537
16.6999	9.38482	10.4783	14.3621
16.3979	10.26	10.666	14.7914
17.204	9.43963	11.2038	13.1311
15.5918	9.90304	10.3417	13.5772
16.386	10.3194	9.66512	15.0808
16.0797	10.2311	10.9386	13.508
15.4837	10.6614	10.808	14.2205
15.3016	10.3052	10.2577	14.4224
16.1076	8.74041	10.1439	14.0312
15.3149	8.91602	10.3976	13.9186
16.2944	9.69883	10.4019	14.8853
15.8816	9.64993	9.83449	13.3349
16.0603	10.1741	11.0698	14.4
15.1454	8.84067	10.9346	14.4892
15.2947	8.87881	9.94027	13.7831
15.6423	9.0658	9.49938	13.1616
16.7698	8.79953	10.1011	13.4232
15.7923	10.0225	10.1232	13.8808
16.2093	10.0316	9.37795	14.8646
16.8146	9.49684	9.08755	14.3955
14.9273	10.0791	10.4122	14.1051
14.8237	8.87754	10.798	13.4161
15.5128	10.2369	10.1532	13.7618
15.6738	10.1038	11.4611	14.9026
16.0771	10.6586	10.3348	14.0546
15.6713	11.004	10.3777	13.6751
15.7961	10.1271	10.2869	15.3886
16.8643	10.9222	9.88411	14.7669
16.607	9.71385	10.751	14.4749
15.4406	9.64793	10.3846	14.4126
15.3985	8.79608	10.9548	13.5606
15.4766	8.68305	9.60026	13.7107
15.4906	9.71561	10.4143	12.8345
16.0411	10.048	10.4786	13.5633
16.1551	10.1789	10.9283	13.3666
15.5775	10.3359	10.8623	13.8193
16.4803	11.278	11.6209	14.5113
16.1027	10.7725	10.7632	14.5439
15.348	10.2351	9.25452	15.0732
17.4243	10.5804	9.68808	14.8765
16.2308	10.1157	9.43653	15.1518
15.4603	10.885	10.5856	15.5245
14.7766	11.6032	10.6112	15.2446
16.3499	9.94729	10.5494	14.8309
16.6251	11.2261	10.4878	14.434
16.4819	10.4111	10.0441	14.382
16.9794	11.0577	11.2024	14.775
16.9125	10.2005	10.7428	14.4934
16.6378	11.3479	11.1162	15.3242
16.4507	11.8779	10.7808	15.9986
15.5868	10.8387	10.4576	16.0945
15.1938	11.5095	11.1659	15.4671
15.7317	11.878	11.5851	14.9899
15.1938	12.2684	10.8645	15.3555
15.6897	12.2358	11.5327	14.0317
15.8967	10.8584	10.5367	13.8676
15.3826	10.4968	10.4701	14.5309
15.1397	11.3697	10.331	13.8361
16.0713	11.149	11.2016	14.2793
15.1511	11.1394	10.6358	15.001
15.6719	11.2211	10.4375	14.5229
15.6071	11.5422	10.2829	14.4448
17.4101	12.0224	10.6374	15.3036
15.5418	11.5264	10.7592	15.0608
15.9985	10.4723	10.8159	14.5981
15.669	11.8582	10.5493	14.2005
15.3179	12.4763	10.8764	15.321
16.2211	11.6781	10.0546	15.7462
15.116	11.434	10.2103	15.1901
16.4541	11.2892	10.5964	14.102
17.1634	12.0128	9.66013	15.1112
14.8583	11.2593	11.2466	15.2052
15.3471	11.6978	10.6186	14.3261
15.7553	11.2453	10.2899	15.3497
16.1359	11.1799	10.3308	15.3838
15.5234	12.8085	10.4906	14.6282
15.2455	12.3152	10.897	14.9934
16.2253	11.284	9.61444	15.552
16.4702	10.5494	10.9924	14.0473
15.8511	10.7383	10.4916	14.9772
16.79	10.792	10.3995	15.1841
16.6555	11.5133	10.9287	14.1355
17.1776	10.4259	10.5315	14.4273
17.4583	10.3381	10.9523	14.2555
17.0908	11.5038	10.4705	15.421
16.6998	10.4007	10.9928	14.7941
16.8448	10.8199	10.9981	14.9979
16.6614	10.8737	10.3145	15.1813
[truncated: 22,001 more rows]

## Sheet: DMCM chain B
ECD	NONE	TMD	ECD+TMD
13.7539	11.0837	11.1079	11.0106
13.2072	12.3425	12.1984	12.1032
14.0708	12.5429	12.6513	12.3695
14.1301	11.6714	11.7615	12.5939
14.6903	12.3884	11.6684	12.0522
14.3375	12.5577	11.6425	11.7099
13.907	12.106	11.6252	12.9741
14.1276	12.3718	11.888	11.9346
14.0282	12.5482	10.9765	10.8856
14.1599	12.7668	11.9475	11.5175
14.2556	11.8871	11.6175	12.4895
13.8837	13.1978	11.2915	10.9914
14.971	11.8481	11.2262	11.7845
13.638	12.177	12.2399	12.3505
13.6358	12.291	11.9547	12.7472
14.1034	12.4007	12.3183	11.3215
14.1268	13.3446	12.5533	12.4069
15.0799	12.0978	12.6269	11.7549
14.3429	13.2987	11.9596	12.5711
14.2163	12.9534	10.9878	12.4126
15.462	14.1384	11.2031	10.9516
14.3209	11.801	12.9652	12.8728
13.9881	12.7042	12.2275	11.9986
14.7234	12.3549	13.4314	10.6104
13.5949	12.6445	13.4938	9.29815
13.6072	11.6285	12.5508	10.4128
15.0168	13.5196	11.9018	10.2998
13.2561	12.6111	12.1098	10.6133
12.7566	12.9468	11.9388	11.1884
12.8773	12.3108	12.8711	11.5325
13.1498	13.152	13.0659	10.5644
13.1076	11.8287	13.1715	10.3038
13.2883	12.8199	13.6365	9.93854
14.1122	12.3379	13.4648	11.8673
13.8703	13.1728	12.7285	11.121
14.6184	12.126	12.4486	10.8767
12.2754	13.3284	12.1825	12.0542
13.7974	12.6049	11.6252	11.5472
11.8487	11.5057	14.1507	11.0549
13.1748	12.2598	13.284	11.4049
13.8627	11.5176	13.6448	12.1238
13.6553	13.5264	13.1041	11.9157
14.6773	13.7196	13.349	11.8163
15.1375	12.3155	12.6893	11.5367
13.0853	12.426	11.931	11.5542
13.5428	12.1747	11.8945	9.84324
13.6221	13.8205	12.8966	11.6566
14.4013	12.8847	13.4272	11.5988
15.0252	13.177	13.2556	12.6778
14.7913	12.1851	12.7531	11.2759
14.0357	12.846	13.625	11.4384
14.3977	12.9409	13.4576	11.0507
14.5214	11.3696	12.5055	11.4242
13.9751	12.0363	11.95	11.1954
13.9183	12.0427	12.4597	11.5306
13.6788	12.6102	11.8707	11.0162
13.4466	12.1305	11.8241	10.8635
14.3086	13.0729	11.3836	12.4117
13.5487	12.1626	11.9352	12.9048
14.2452	12.4612	10.3035	13.2134
13.2561	12.539	11.7084	12.8757
13.7106	13.1141	11.5191	12.4473
14.0079	12.5538	11.1766	13.1741
13.7764	11.9932	12.1763	12.6917
13.149	12.4823	11.8895	14.0503
13.5846	11.5719	12.3472	13.6475
12.6064	11.9973	12.5074	13.3649
12.5456	12.4104	11.0257	12.1771
12.8162	13.5101	11.8849	13.5871
12.3682	12.752	11.0736	12.9641
12.7426	12.4753	11.7298	12.6828
14.08	13.1201	11.3589	12.5084
14.3366	12.585	11.6881	12.8295
13.7014	13.5533	11.2237	12.8769
13.6958	13.2749	11.2269	12.9667
13.9849	12.3446	12.0526	12.9749
13.9743	11.9697	12.407	11.7324
13.1587	11.1286	10.7488	13.389
12.9727	12.6189	11.0026	12.7609
13.3545	12.0994	11.6357	12.7426
13.2448	13.3942	11.3169	12.6014
13.0754	13.946	11.9515	13.9324
13.152	13.3362	11.1985	12.689
13.4644	12.382	11.9154	12.1684
13.4591	10.5082	11.0025	12.7221
12.9465	12.3738	12.2684	13.0355
12.4355	12.4319	11.5679	12.7929
13.323	11.8713	12.4259	12.2781
12.4527	11.7793	12.425	12.7089
13.4413	11.2437	12.0943	12.9744
13.6257	12.4469	12.8576	11.546
14.0502	11.1848	12.6546	10.8604
12.6106	12.8563	11.2009	11.9589
12.532	13.5778	11.5148	13.2669
14.0853	13.0309	12.0036	12.7153
13.0171	12.57	12.2641	11.8454
12.4652	13.4204	13.4785	12.4406
13.2446	13.9697	13.4455	12.7947
13.9833	13.3788	13.2562	13.1165
14.3575	13.2291	12.5653	11.6275
13.2248	13.21	11.604	11.8598
13.1017	13.6519	12.9523	12.1418
11.7554	11.9106	12.563	12.0321
13.1379	13.2716	12.6453	12.2628
13.3986	13.9797	11.5976	12.2811
12.1494	13.1329	12.1487	12.2065
13.6512	13.9385	11.1702	11.408
12.9734	12.8904	11.2712	11.2104
14.1498	12.7561	11.6976	12.8075
13.3049	13.0643	11.0304	12.168
12.7037	12.5329	11.2928	12.1869
13.3392	13.2518	12.5825	12.6162
13.436	12.8967	11.4814	12.5003
14.3172	12.5087	12.0798	12.8015
13.5518	12.4902	11.6362	12.0229
13.8232	12.0846	12.2048	13.5534
13.8612	13.5226	11.6154	11.857
14.5669	12.9911	11.6376	12.8802
14.6366	13.1644	11.9279	13.7174
13.8969	13.393	12.3804	13.3008
13.1142	12.1925	11.8407	12.2085
12.9903	10.969	11.8984	13.0481
14.3431	12.5687	11.2335	12.8159
15.3542	13.1623	11.2916	13.0973
12.9444	12.2874	11.6714	11.3563
13.2233	11.926	11.1085	11.1471
13.7474	13.4797	11.6477	12.6813
13.8858	13.5245	12.9198	13.1561
14.6817	12.6025	12.8988	12.2615
13.9685	12.5583	12.2141	12.6618
14.1756	13.8085	11.7246	10.7542
14.4417	12.7538	12.209	11.3938
14.214	12.6409	12.6754	11.7774
13.9048	13.3925	12.3338	12.0716
14.5948	13.6335	11.5107	12.2093
14.0167	13.022	12.4949	11.2105
14.267	13.0823	11.8801	11.8187
15.0915	13.9211	11.8578	12.552
14.3582	13.4421	11.7741	12.4734
14.2212	13.3966	11.5133	12.9426
14.7392	12.966	11.5054	13.7166
15.4667	13.4592	11.9373	12.7228
15.7933	12.3852	11.2858	12.4936
13.4762	12.8167	11.5207	11.6192
13.619	13.0742	12.8949	12.1589
12.7952	12.2455	11.2981	13.1115
13.8053	12.9147	12.7344	12.8919
13.0449	12.262	11.6911	12.4913
12.8998	12.0672	11.2218	12.4813
12.9574	12.7509	12.2233	11.9406
12.9136	12.995	11.297	12.2681
13.4973	12.2797	11.062	12.1229
13.5967	12.5145	11.2345	12.7967
14.4152	12.619	12.0501	12.8801
14.9897	13.2704	11.5504	12.7772
14.3342	13.2432	11.1441	12.6104
14.7287	11.6008	10.9973	11.1258
14.1748	12.3547	11.7997	11.4725
13.5198	12.6754	11.9358	11.5815
13.2564	11.609	11.3753	12.4212
14.3416	11.7693	10.8966	11.9162
14.0129	12.8307	11.3725	12.5516
14.4134	13.0823	12.0553	12.8288
13.8452	11.6989	10.6291	11.7217
14.0187	11.4779	10.2342	12.0431
14.7872	11.7361	10.6919	12.1991
13.8285	11.6402	10.88	11.7456
13.7179	12.4114	11.5952	11.6787
13.4758	11.7075	10.6665	11.7002
13.9833	11.908	10.8381	12.7346
14.2664	12.7759	13.0396	12.4856
13.9279	11.6245	11.0221	13.7605
14.1772	11.7765	11.3777	13.0737
14.3183	12.0404	11.297	12.9294
13.9599	12.1232	11.6037	12.2516
13.3007	12.4425	11.5808	11.8199
14.1624	12.3094	11.1579	10.9482
13.9585	14.0299	11.543	11.5398
15.2167	12.3754	12.53	12.2582
13.7652	12.7091	12.3394	12.8953
13.8406	13.2658	11.2303	12.6487
13.2776	13.3503	11.3058	11.7988
13.7032	13.6576	12.1925	11.1173
14.4991	13.5415	11.9446	12.2024
15.1685	12.8515	12.0654	12.3203
15.186	12.7909	11.1681	12.9805
14.9786	12.5654	11.3622	12.8842
13.6388	13.4264	11.4309	12.2814
14.167	13.7287	11.8423	13.185
14.7086	12.4214	11.9731	12.5594
13.9304	13.0632	12.4313	11.8135
13.8729	13.0468	10.3236	12.169
14.7204	13.7519	11.7686	11.6834
13.4798	13.1415	12.5728	12.2814
13.7177	12.6444	11.7847	12.5482
13.4307	12.8287	13.2154	11.4858
14.5129	13.0323	11.4661	12.97
14.1	12.9031	11.3391	11.903
15.1647	12.6226	12.1002	12.4626
14.2622	13.2012	11.4303	12.5317
14.2063	13.3745	12.8021	12.5404
13.6622	12.1603	12.4775	12.5649
14.4536	13.605	11.6714	11.9543
15.0522	13.5799	13.0315	12.8681
15.194	14.1442	11.9232	12.1168
15.0562	12.7163	11.8924	12.0402
15.1891	13.187	12.2811	12.1594
14.2411	13.6135	12.0787	13.1309
15.1662	14.2701	11.1391	11.9754
14.8814	12.2903	11.549	12.1876
14.0834	12.9119	12.0149	12.4183
14.7141	12.3861	11.6253	10.8091
14.3772	12.2638	11.2957	11.6501
13.6562	13.0354	10.7753	12.2968
13.5142	13.3689	11.7395	13.1314
13.6245	12.5577	11.231	12.3309
12.4318	13.3631	10.4345	11.9568
14.9039	13.0054	12.2451	12.0288
14.0295	11.7691	11.6919	11.6504
13.5316	12.4332	11.447	11.8769
13.1702	13.4719	11.8029	11.9882
13.8409	13.0733	11.558	11.7823
13.9455	12.1216	9.86363	12.2176
13.7509	11.3144	10.5685	12.2662
14.1316	11.7556	10.6646	12.9323
14.3473	13.6245	10.3961	12.0111
14.83	12.9265	10.7407	13.3172
13.5234	12.6696	11.9891	13.5649
13.2943	13.0929	10.6839	12.3873
13.9216	12.7992	11.2767	11.5229
14.1347	13.0733	11.4131	12.5311
13.7089	13.1805	11.2032	13.0414
14.4148	13.3483	10.4078	12.6011
13.8712	13.6673	10.6255	12.4191
14.7624	14.2456	11.6302	12.8878
13.661	13.1331	10.8559	12.8879
14.838	14.3661	11.411	12.8963
15.0059	14.0987	12.437	11.7611
13.7902	13.9396	11.6	12.203
13.7807	13.3362	12.3091	12.4654
13.768	13.6784	11.9434	13.2113
14.3609	13.0053	10.9221	13.0009
14.2453	14.1815	12.0142	13.9952
13.533	13.9128	12.3485	12.2282
13.9887	12.0014	11.6698	12.4616
13.4099	13.2085	12.0571	11.8755
14.3187	12.3056	12.7584	11.9927
13.6983	12.8028	12.5965	12.1612
13.1245	13.1008	12.9833	12.4568
13.8855	12.3652	12.0734	12.1599
12.81	12.5036	10.9452	12.5375
14.0078	13.0319	11.8831	11.5076
13.6487	13.1937	11.0927	11.0754
13.4307	13.9512	11.9383	11.672
13.2711	13.0665	10.6979	12.0388
13.6203	12.6541	12.5474	11.044
13.6163	14.3534	11.3044	12.0119
13.2594	13.7399	11.3214	11.8053
13.2819	14.3887	11.142	11.5549
13.5608	11.8171	11.0746	12.8354
13.5961	14.2883	12.7301	12.3401
12.9033	12.7872	10.8657	13.231
13.5848	13.2495	11.5743	14.217
14.0571	12.8892	10.6894	12.0516
13.4985	13.1472	12.0119	13.6629
14.41	13.5291	11.0584	12.0643
13.4904	13.7334	11.7791	13.3244
13.9579	14.6269	11.3323	12.9809
14.687	13.0461	12.9344	11.9599
14.2553	12.978	11.3231	11.7578
14.1286	13.8486	10.3697	12.0721
13.5926	13.9928	11.871	12.0655
14.2612	13.4751	12.0111	11.1787
13.7365	12.0166	11.3761	11.7828
14.2602	12.7121	11.2344	11.6346
13.5378	14.138	11.9598	10.9593
13.6279	13.741	11.561	10.7209
13.9326	12.938	12.9473	11.7433
13.3564	12.5528	12.5176	11.702
13.2599	13.0546	12.1957	12.1886
14.0278	14.2861	11.1133	12.8753
13.6301	12.127	11.2577	11.7532
13.7433	12.3266	11.6967	12.4891
13.7141	13.5079	10.8021	11.8763
13.5691	14.2827	10.9421	12.5997
13.105	13.0463	11.0999	11.882
13.9703	13.8297	11.3967	11.1794
12.9394	13.6774	12.6046	11.2638
14.6401	12.6777	11.3304	12.1514
14.1353	13.7884	12.1917	10.9524
12.9797	13.3114	11.0844	9.98422
13.9193	13.955	12.2419	11.0211
15.3582	12.9536	11.7106	10.7133
13.1507	12.1738	11.844	11.6607
14.2609	14.1703	12.1527	11.737
13.7201	13.3228	11.6641	12.0826
13.1515	12.8359	11.5196	12.4339
12.7114	12.9067	10.2326	11.35
12.5388	14.0874	12.0627	12.4274
13.712	12.4217	12.8018	11.4084
12.9292	12.8752	12.1136	12.3599
13.7438	12.8468	12.2701	11.8407
13.0559	12.1529	11.4687	13.0078
14.3869	12.6549	10.2461	12.6155
13.2254	13.4377	11.1606	12.6124
13.3647	13.0529	11.6048	11.7006
13.2783	13.4401	11.1686	12.6078
13.28	13.3278	11.74	11.9327
13.1504	13.038	12.6673	12.4705
13.247	13.4223	11.9512	12.1179
13.3459	14.3267	11.5672	11.9785
13.1539	14.5087	11.935	12.0233
13.0371	14.108	12.3481	11.7443
13.2373	12.9563	11.9668	11.3234
14.2367	13.4367	11.8863	10.2174
14.7164	13.6142	11.1281	11.6279
14.2463	13.8393	12.2211	11.68
13.4701	13.4663	11.6957	11.5469
13.9012	12.5995	12.8781	11.4191
13.6751	13.7452	11.4869	12.2619
13.1336	14.4158	13.1691	11.8701
14.5493	14.1421	11.6217	12.3722
13.8868	13.2084	11.1943	12.0343
14.2965	13.3771	12.2667	11.5459
14.1003	13.2794	11.042	12.7075
14.4329	12.9857	11.2905	12.5387
14.0691	14.5273	12.8422	11.4703
14.0011	12.7748	11.8611	11.3687
12.6395	12.5671	11.4693	11.504
13.813	12.6251	12.0637	12.793
13.3071	12.8385	11.0433	11.8109
13.2025	13.5588	11.3972	12.4884
12.0849	13.7549	12.1005	12.1257
13.5846	13.3555	12.504	13.0189
12.4215	13.2361	11.24	10.7903
13.2037	13.032	10.2758	11.6098
13.0325	12.2578	11.7289	12.3657
13.768	12.9746	11.659	12.59
14.3231	12.9479	12.7353	12.6819
14.8008	12.5706	12.769	12.3155
14.2315	13.6546	12.3883	11.9342
13.0394	13.7127	12.0997	12.2339
12.7994	14.2745	13.2592	11.8812
12.9	13.6788	12.4443	11.766
13.5727	14.0601	12.7071	10.4921
12.9966	13.4924	13.5947	12.3172
13.5393	13.5132	12.0333	11.7899
14.0739	12.5109	12.5191	12.0741
13.3546	13.2498	13.3748	11.9822
13.4571	12.4824	14.3742	11.0115
14.3204	14.1996	13.7251	12.2716
14.3544	13.0642	12.1924	11.8027
12.7214	14.1487	12.9643	12.638
12.4734	13.7458	12.5881	11.9691
12.6132	14.5538	12.6574	11.719
12.5509	15.0859	14.4426	12.3607
13.358	14.3593	12.9248	12.6593
13.7678	12.6689	13.2172	12.7712
13.0421	14.0573	11.9702	12.6358
12.8031	12.7896	12.1491	11.471
13.894	14.151	12.3067	11.2136
13.1016	14.7443	12.8662	11.6054
13.9125	13.6615	12.642	11.3991
13.0367	13.5127	12.771	11.6086
13.1227	13.6439	12.6833	12.908
13.2091	13.8776	13.1882	11.9112
15.1119	14.4004	13.6438	11.3744
14.0244	14.0124	12.4395	10.6539
13.6904	13.2595	12.7143	12.2506
14.2321	13.9956	12.1572	10.8394
13.627	13.173	12.5929	11.9954
14.0722	14.9331	12.176	12.4343
14.2502	13.7559	13.271	11.8977
13.8214	13.524	12.8493	12.4925
14.7912	13.9863	12.7188	11.7957
14.0748	14.8897	13.8594	12.419
12.7364	14.0552	12.524	11.6829
13.536	13.4259	12.6173	11.9189
13.7731	14.1938	12.3279	11.4493
14.8559	13.5201	11.9891	11.2327
14.3869	13.8288	13.393	12.0983
13.951	14.4548	14.7459	12.0032
14.5537	14.0321	12.2025	13.4315
14.0694	13.6623	13.3328	12.1665
13.6098	12.8027	12.7008	11.7233
13.7798	13.2879	12.9483	12.6126
13.7153	12.8239	13.3175	12.3007
13.6291	12.9373	13.8225	11.9847
12.5533	13.9884	13.5262	12.0462
13.2473	12.8063	12.6327	13.0618
13.4509	14.6937	12.8207	11.2832
13.2597	13.7072	11.426	11.6853
13.3304	13.145	13.0971	12.8284
13.4042	14.0912	11.4647	11.5231
12.7628	14.3333	12.3692	11.4927
13.6194	13.2476	13.5899	10.7509
14.4564	13.7003	12.6695	10.7873
14.6416	14.9819	12.7011	11.5799
13.4387	13.9637	13.2271	11.5744
14.1119	14.7738	12.8479	11.3301
13.3591	14.0892	11.7565	11.9001
13.99	14.2905	12.515	12.8621
13.5458	13.8038	13.5017	11.9878
14.2723	13.5056	13.1104	10.3333
14.3259	13.265	13.7341	11.1393
13.8899	13.4636	12.1944	12.1805
13.3483	13.433	14.1112	11.6143
14.5601	13.3523	12.0149	11.8356
13.7194	15.2169	12.698	11.1661
13.3429	15.3234	13.7193	12.5969
12.6029	14.8692	13.0542	12.7857
13.5921	13.7179	12.6904	12.7045
14.9446	12.9536	12.9562	12.545
15.6108	14.1902	13.034	12.4747
14.4929	14.1636	13.0602	11.2367
13.6544	13.2127	13.3461	12.164
14.398	13.0558	12.3825	10.5117
15.1136	13.413	12.3145	11.1436
14.9597	14.2468	12.2088	12.3357
14.6466	13.4919	12.6329	12.3816
15.05	13.5203	12.8168	12.5814
14.1211	13.8211	13.3334	12.1073
14.8931	13.3415	13.6379	11.2625
14.1608	12.2951	13.5227	11.9185
14.9456	13.8261	12.7687	12.269
14.1278	13.4304	13.6587	10.7664
13.7358	13.6367	13.0045	12.487
14.3483	12.6122	12.8069	13.0298
12.8291	13.5429	13.3674	12.1797
14.4071	11.5169	13.1388	12.7497
14.1254	13.169	12.1333	13.1494
13.2073	14.0163	12.3897	12.4248
14.9063	13.5125	12.0848	12.444
13.5469	14.0848	12.4207	11.7302
14.1913	13.3251	12.5847	11.8514
14.2314	13.8371	12.2426	12.334
14.306	13.3459	11.1933	11.7611
13.9672	13.4358	11.7517	12.3093
14.3553	13.9513	11.1284	11.3635
13.62	13.9837	12.454	11.4995
14.1315	12.8914	11.3636	11.0456
14.573	13.3033	11.778	12.6277
14.4706	13.6295	11.8652	12.5158
14.5734	12.5813	11.6285	11.6228
14.4134	13.2552	11.637	11.5819
15.5462	12.8151	11.7329	12.028
13.6806	13.667	11.3121	11.0567
14.2064	12.9556	11.3982	11.1422
13.1012	13.5165	11.7759	11.6442
12.323	13.1391	10.9296	10.2646
14.2743	13.2732	10.2621	11.4599
13.8519	13.0813	10.6704	10.7625
14.3976	12.7476	11.6535	11.9477
13.932	12.8602	11.6452	11.8909
14.5308	13.1926	11.4822	11.7893
13.7186	13.6777	9.50002	11.4588
14.2462	11.7206	10.762	11.887
15.3015	12.8827	10.7199	10.7818
14.9993	12.4437	10.8456	11.959
13.7901	12.1249	11.4011	11.4282
14.3113	13.7852	11.5704	12.7856
14.191	11.6397	11.2791	11.3908
14.3885	13.0027	11.2442	11.328
14.1703	12.6927	11.5461	11.6948
13.9131	13.3515	11.9933	11.3614
14.2375	12.0873	10.401	12.3302
14.5272	12.7984	12.5899	12.3048
12.5664	12.1084	12.3779	10.5799
13.9074	12.68	11.8195	10.5922
13.2828	12.5213	10.2639	11.986
13.9876	12.3241	12.5541	11.8497
13.7194	12.1833	12.791	12.1918
13.883	11.706	13.0065	11.3964
14.0999	12.0308	11.5625	11.1597
14.2042	11.7429	12.683	11.9358
14.1646	11.7609	12.3954	10.4481
14.3619	12.5904	12.4131	11.4803
13.668	11.9881	11.5827	11.1352
14.2343	12.2528	11.4141	11.107
14.2199	12.3977	11.8112	9.34629
13.616	12.6132	11.5768	10.932
12.8293	14.2151	11.5051	11.447
12.3893	12.8215	11.3522	11.6745
13.3386	12.823	11.5785	11.6146
14.0313	13.1555	11.4549	12.4662
13.4922	12.3549	12.3672	11.9609
12.7995	12.294	11.5341	11.3887
13.1681	12.4682	11.9696	12.019
14.369	13.1879	11.4397	11.5837
13.5888	12.6728	13.2286	11.9969
14.1131	12.4786	11.7993	11.1797
14.8703	10.6248	12.178	10.6949
14.2404	12.8611	13.1107	10.6291
13.6472	12.9331	13.3637	11.4288
13.879	12.3336	11.3607	10.3782
14.9399	13.0035	12.2056	10.1226
14.0056	11.6006	12.1759	10.8115
13.8876	13.4591	13.0718	11.2826
13.5473	12.1329	13.5259	11.9932
13.3395	11.6428	12.4902	11.1867
13.2924	11.9036	11.1425	11.1138
13.1627	12.2783	12.2637	10.8411
13.4986	12.361	11.3147	11.2139
13.8503	11.9666	11.5259	11.1675
13.2676	11.7176	11.8081	13.0981
13.6903	12.3951	10.6791	12.4576
14.256	13.5531	11.9686	11.1668
13.6588	12.3482	11.4097	12.6889
14.6	13.3889	11.7751	11.9626
13.4019	12.2968	11.69	13.2727
14.3116	12.1135	13.0131	13.5946
13.954	12.8952	12.2427	12.3851
12.9523	12.2553	11.776	13.0469
14.6025	12.5737	12.3398	11.4709
13.3317	13.2815	13.9759	12.4393
13.0631	13.4751	12.6921	13.2651
12.6404	13.385	12.6305	11.7402
13.0532	12.0246	13.2828	12.9056
12.5374	12.4685	12.5382	12.098
12.9474	12.6525	12.2388	11.963
12.475	12.9641	14.7598	12.9893
12.4244	12.9015	13.5516	12.38
12.6127	13.0759	13.1171	12.5089
13.8868	12.5215	14.1366	10.9639
13.4403	12.7663	12.1903	13.5365
12.7892	12.6131	13.7806	11.2657
13.2412	12.4282	12.9826	11.9481
12.5392	11.4422	12.6354	12.6641
12.5226	12.6989	12.138	12.0517
13.0634	11.9147	13.1915	11.7034
12.8029	12.6087	12.0309	11.2071
12.7878	11.9555	12.6821	13.0321
13.1516	12.1057	11.6968	12.0872
13.0528	12.4103	11.8594	11.3743
12.953	11.9836	12.3592	12.6991
13.2879	12.8557	12.5311	11.7298
13.3663	12.3833	12.4934	10.8245
13.4582	11.5553	11.2973	9.52651
13.6573	11.1232	11.9722	10.5013
13.8025	11.0757	11.493	10.6834
13.9284	12.2165	11.2252	11.3968
13.2515	11.8448	12.4103	12.1864
14.2934	12.0832	11.722	11.406
14.1658	11.8662	11.7222	10.5832
14.45	11.9702	10.9347	10.4154
13.468	13.0729	10.3238	11.7062
13.3077	11.5664	11.79	12.3776
12.7594	11.5629	11.9012	11.9242
12.2142	12.2099	12.2226	11.9207
13.5118	12.6225	11.9233	11.012
12.3395	12.451	10.638	11.1594
12.036	13.094	11.7205	11.3371
12.4351	12.8477	10.9072	10.7674
12.2882	13.1899	11.445	12.0751
12.0527	12.7087	10.5123	11.4007
12.2891	13.0552	12.9808	11.8568
13.7888	12.2708	12.244	12.337
12.8738	13.6765	11.2569	12.1994
11.6977	14.0514	11.6644	11.7266
12.5867	14.1542	11.6193	11.6788
12.9251	14.5548	11.928	11.6345
13.1978	12.7804	13.0744	11.6933
13.8718	13.0104	12.432	11.3017
12.1352	13.1353	12.2276	11.4569
13.4153	13.1604	12.707	11.3617
13.0555	13.2089	12.2989	11.8352
14.3197	12.9983	12.417	11.7518
12.8	13.2345	11.5721	10.7697
12.9985	12.1961	12.8874	11.9096
12.7572	13.1801	13.0669	11.9061
12.2582	12.5169	12.274	11.8437
14.0753	12.6661	12.2127	12.6967
11.8082	13.7314	12.3838	12.2205
12.7872	13.9023	12.0607	11.9574
12.7886	13.1683	12.4983	12.5332
13.354	12.7358	11.4565	11.1553
12.7589	12.3912	12.1907	11.0423
13.1226	12.0486	12.3146	11.7788
13.8277	13.031	13.1587	11.8975
12.5316	13.1907	12.499	11.5172
12.8824	13.899	11.7391	11.4853
12.9591	13.5809	11.3706	13.3129
12.7571	13.3678	11.2904	11.9451
11.7507	13.5492	13.167	12.013
12.9876	13.1901	11.2827	12.0965
13.7095	13.9882	11.679	12.1
12.6016	13.091	11.4662	12.0062
13.7117	14.3887	10.3017	12.5213
13.0259	13.8951	11.5506	11.9743
13.2067	13.5442	11.5488	12.3905
13.3923	13.8945	11.3759	11.8422
13.8958	13.9573	11.1958	12.6362
13.8543	13.8234	11.8395	12.3761
14.4562	13.3423	11.3414	13.6226
13.6571	13.5299	10.8594	13.1132
12.3588	14.1237	10.4227	12.7439
13.3213	14.2387	10.487	12.7681
12.739	13.8104	10.5928	13.159
12.9565	14.0702	11.5073	12.0535
13.3462	14.1885	10.8174	12.2404
14.6063	13.5258	11.5283	11.9666
13.7603	12.8209	10.9976	13.1826
14.5416	13.3681	10.7191	13.0893
13.0676	13.3686	11.3324	12.2909
14.0065	13.415	10.8187	12.4759
13.6739	14.1958	11.2502	12.253
13.3647	14.438	11.1591	12.6334
14.9301	15.4791	10.852	11.2447
14.65	14.24	11.624	10.9708
14.4994	14.1038	11.2171	10.6552
14.307	14.0566	11.7037	11.0397
13.8907	14.2648	12.039	11.9068
14.4175	12.2568	12.3598	10.459
15.6179	13.5959	11.6381	11.7729
14.2033	12.8102	12.1354	12.5224
13.7051	12.4739	11.465	12.4759
12.5139	12.5623	11.7079	11.8235
14.4796	12.4003	12.3408	11.9389
13.1392	12.5481	13.0924	12.7364
13.5481	13.7467	11.5914	11.3023
12.4849	13.2012	11.7364	13.3607
13.268	13.5216	12.1074	12.0758
13.0513	13.5548	12.4274	11.8688
12.6783	12.5726	12.226	11.9218
13.9752	12.9155	11.363	12.7659
13.4349	13.1011	11.3181	11.4684
13.232	12.8982	11.4802	12.4433
12.7179	12.2775	12.013	12.4854
12.7157	12.9082	11.2457	11.8243
12.3228	12.7405	12.1929	11.6148
12.5365	13.3249	12.0342	12.0096
13.1759	13.7791	12.1612	12.4147
13.1397	13.3746	11.8347	13.3294
12.1555	12.831	12.4868	12.5209
13.7969	12.3758	10.9434	12.204
12.854	12.0268	11.992	12.7381
12.9477	12.7533	11.6523	11.6974
13.2665	13.4163	12.0147	10.4348
13.6753	13.6637	12.5674	10.3064
13.4453	12.5853	11.3532	10.5292
14.3025	12.8467	12.0784	12.3623
13.755	13.1477	10.6184	11.6162
13.5372	13.8056	11.8472	11.243
14.5456	13.6154	12.2838	10.9446
13.6956	15.3553	11.5347	12.7942
13.9264	13.5335	11.4566	11.5212
13.9699	13.9066	11.8766	10.9016
14.6656	14.8959	11.7184	12.2042
14.2593	14.1808	12.3027	12.3762
13.929	14.8204	12.1907	12.3772
13.7468	14.1723	13.0349	12.5098
14.7898	15.2284	12.5328	12.0746
13.9083	14.206	13.0577	12.2204
13.936	14.0858	12.2688	11.3731
13.9034	14.3078	13.4858	10.8764
13.6411	13.1181	11.31	11.8142
14.6161	12.7824	12.37	11.508
13.9981	14.2393	11.9957	12.0412
13.0736	13.8188	13.0528	11.4401
14.3068	14.2608	11.9129	11.1665
14.7531	15.0879	13.0162	12.4223
14.0264	13.9114	12.7468	10.6516
13.4553	15.297	12.2835	11.8065
14.3371	13.4486	12.9771	12.5269
13.3536	13.9286	13.9419	12.5352
14.0571	13.0886	11.9117	11.8425
13.8809	13.6901	12.2654	13.1065
14.1445	13.1677	12.3814	12.867
14.4019	12.988	11.7639	12.2437
13.4684	14.229	12.1222	12.18
14.6994	12.6001	11.7207	12.105
14.5044	13.3803	11.5198	12.817
14.8053	13.2898	10.4297	12.602
14.5904	12.4467	11.4737	12.2273
15.0941	12.8579	11.8522	11.8403
13.4788	13.1125	12.5365	12.1261
14.1374	13.6899	11.1272	12.7034
13.9508	12.2259	12.5551	12.4457
13.8911	13.3924	11.5174	12.3301
14.2681	13.7855	11.5705	11.6087
14.0982	13.5495	12.6091	12.5648
13.618	14.0029	12.6387	12.1008
12.7968	13.0494	12.3251	13.0649
13.93	14.5445	13.447	12.0388
13.9049	13.1633	12.8996	11.3538
13.7456	12.5865	12.3483	13.0621
13.5405	13.4095	12.171	12.7383
14.4806	13.3999	12.2821	12.8654
13.2353	13.5433	12.1153	13.252
12.0466	13.8328	11.6125	12.552
12.7323	14.5609	11.2018	12.2102
13.1732	15.6936	11.7482	11.8288
12.8836	14.6094	11.8119	11.0302
13.1772	14.734	11.6012	11.2265
13.2253	14.5488	11.806	12.9099
13.0494	14.3413	11.8974	12.784
14.1494	13.5288	13.6674	12.7005
13.3225	14.0054	13.0096	12.7344
14.0583	13.301	11.8341	11.6026
12.5469	14.528	12.4709	11.5434
13.6611	14.2851	11.8277	12.2986
13.7408	14.4636	12.0835	12.0503
12.7903	13.0143	12.5486	12.6309
13.0675	13.8772	12.1497	11.7815
12.9407	13.8703	12.5926	11.5255
13.4979	14.3145	12.8201	12.3182
12.6139	14.9504	12.3772	11.4725
13.2196	14.5733	12.9356	10.5365
13.5353	14.8946	13.4357	12.024
12.3525	14.0986	12.4911	11.3548
13.5064	13.763	12.6152	12.1181
14.2419	14.0724	12.599	12.2849
13.3258	15.369	13.6246	11.5181
13.2496	13.2001	12.3686	12.5266
13.1744	14.2408	12.9769	11.8118
11.9413	14.1317	12.1942	12.3132
13.9246	13.8906	12.703	12.0788
13.5377	14.4774	13.1536	12.0203
12.8565	14.2649	13.022	12.1726
13.7279	14.1686	12.8249	12.4352
14.019	14.6843	13.0784	12.8134
13.2146	14.2866	12.1874	12.3805
13.7595	15.6174	13.4376	12.7527
13.2395	15.0035	12.568	12.8093
12.8284	14.9228	13.7341	12.6029
14.4374	14.0229	12.3442	12.312
14.3903	15.4742	12.5915	12.93
13.5304	14.5463	13.1624	12.5616
13.2267	13.7383	12.3647	11.9845
13.9724	14.0014	12.3169	12.3519
13.3357	15.0043	12.1681	12.8266
13.2388	14.1377	13.1081	13.1558
13.1616	13.8958	13.557	13.9699
12.3593	13.2994	12.7487	12.5088
13.2952	14.1285	11.9311	11.8133
12.9691	14.1896	12.9487	13.0152
12.6711	13.6069	13.3011	13.2345
12.6319	13.3737	12.4077	12.9184
11.8518	13.5612	11.9796	12.7304
12.6918	13.3734	13.4564	12.5125
13.0267	14.0856	12.2902	12.3542
13.3632	13.3589	12.1709	12.1958
12.3152	14.3252	12.2024	12.0284
12.5401	14.2019	12.752	12.266
11.909	12.8312	11.6427	12.0037
12.4336	13.4627	11.0892	11.3381
13.3206	13.6303	11.8653	11.9496
13.1903	12.9386	12.9425	12.6027
13.3342	13.6579	13.3102	12.2175
11.529	12.7336	13.0587	12.4302
13.8066	12.9678	12.8669	12.3206
12.5946	14.0924	12.5689	11.4572
12.4698	13.8119	12.9019	11.3156
11.8098	13.2782	12.0737	11.5754
12.0328	12.7149	12.0868	10.6716
13.3347	14.9524	13.6387	10.9379
13.1132	14.2392	12.8966	11.3222
13.0193	14.0057	12.399	11.7961
11.237	14.1754	12.1401	10.3539
12.1387	14.1656	12.5486	10.7538
12.0079	14.0857	14.4053	11.2091
11.5996	13.5589	12.9989	11.3806
12.0655	13.1024	12.256	11.652
11.981	14.3945	13.1038	10.5542
12.7088	13.4223	12.8468	10.9465
11.8228	13.7063	13.165	11.4517
11.8263	14.5816	12.0773	10.8514
12.2679	13.5888	12.8496	11.6758
13.1043	14.2426	12.4836	11.4425
12.6575	14.3125	11.7651	12.0585
12.8172	15.185	12.9409	11.7411
13.5486	14.1854	11.9682	10.9367
13.7153	14.0615	13.4375	10.9878
13.6521	13.7446	13.1047	10.9651
12.8916	12.6997	12.4208	11.3866
13.2945	12.7164	12.9051	11.6473
12.1399	12.2321	12.8405	12.371
13.1065	13.575	12.2005	11.7743
13.5048	13.9419	12.9492	11.5559
13.5991	14.8801	13.6154	13.0306
13.1749	13.6386	12.4906	12.3553
13.0258	13.442	11.3823	11.3114
13.4501	14.6736	12.6437	11.7154
12.3488	13.9951	12.8685	12.3296
13.403	14.6678	12.9911	12.2953
12.7889	13.8087	12.7763	12.3028
12.5935	14.0168	12.9422	12.1391
13.2269	13.8618	13.4458	12.3863
13.4543	14.7508	13.0449	12.4681
13.4482	14.826	13.659	12.5642
13.9939	14.7263	12.9624	12.1631
13.6201	13.7539	13.153	11.441
14.1484	13.7033	12.5668	11.1677
14.0144	14.4619	13.6884	11.6469
13.8758	14.8702	12.5233	11.2454
12.717	14.6196	13.2327	11.582
14.4173	13.3212	13.7375	12.3245
13.898	14.0693	12.208	11.2228
13.344	13.5515	13.5693	11.8555
13.9784	13.9994	12.686	12.9332
13.3052	14.2158	13.5596	12.2184
14.282	13.7831	12.9719	12.8813
13.7686	13.271	12.7695	12.7205
14.1631	13.3738	12.4636	12.9874
13.7193	12.8565	12.512	12.2312
14.2097	13.2612	12.8291	12.2043
14.3072	12.4179	11.9463	12.2285
14.2918	13.9533	12.5816	11.3227
13.9603	14.1936	13.171	11.7458
13.3559	14.3748	14.3928	12.5701
14.0134	13.8612	13.0724	11.1013
14.6303	13.2457	13.4314	12.2354
13.875	13.4962	13.323	11.9899
14.4371	13.3352	13.7251	12.4713
15.3291	12.8476	13.78	12.9423
14.1628	13.4761	14.1469	11.704
14.0864	12.6474	13.402	12.205
15.1944	13.1623	14.4499	12.2243
13.9169	14.1524	13.8942	11.8311
14.0026	13.5537	13.6093	12.0384
14.23	12.7397	13.6452	11.1246
13.8063	14.0918	13.1809	13.4274
14.2259	13.6204	14.141	12.7618
13.1863	13.3196	14.5145	11.798
13.4337	13.2336	15.1967	12.1276
13.7434	13.3094	14.6911	11.3624
12.5614	12.599	16.3254	11.766
13.4603	14.3125	13.8142	11.267
15.0047	12.333	13.4127	11.8459
14.0401	13.6725	15.2581	11.4208
13.1586	14.5165	13.7734	11.5146
13.9037	14.1946	13.0593	11.7447
13.3506	12.8478	13.7174	10.5139
13.7564	13.6398	12.1573	10.4786
12.7622	13.312	12.3668	11.3969
14.5824	14.6447	13.5206	11.684
12.9961	12.4966	13.3372	10.8688
14.0334	13.5275	12.9619	11.8075
14.0724	13.5482	13.1272	12.2012
13.758	13.4751	13.5896	12.0437
13.0318	13.9417	13.7638	13.416
13.4242	13.8026	13.3801	12.6685
12.8431	13.8429	13.2327	11.9507
13.6507	12.7953	13.0647	11.1111
12.3509	12.7321	13.7799	10.7568
12.7983	13.9693	14.5132	10.6457
11.8649	12.5091	12.9151	10.6032
12.5451	12.5012	13.3437	10.8155
13.011	13.2629	13.0375	10.3346
12.7901	13.7134	13.9369	10.8269
14.2975	13.6379	13.5139	10.7931
14.4392	12.5432	13.501	11.3526
13.7681	12.3169	12.8941	11.8985
13.6984	13.4023	12.9344	11.4703
12.2172	13.0593	12.8958	11.5053
13.8109	13.6338	14.0133	11.2062
13.5084	14.0126	13.3208	10.8314
12.3868	13.2823	13.2283	11.4854
13.619	12.3667	12.5437	11.425
11.5402	12.7001	13.5301	11.3212
13.6821	12.4959	13.2964	12.2218
14.3207	12.9339	13.3195	11.6425
13.4419	13.121	12.1066	11.6448
14.0887	12.7495	11.9208	11.7535
12.2426	12.0873	14.5981	12.5923
13.7119	12.0181	12.082	12.0496
13.6816	12.4091	12.5307	11.4878
13.0318	14.4516	13.0559	10.8223
12.6747	13.0964	13.099	11.025
13.4785	14.5533	12.3261	11.2154
12.8167	14.0972	13.5901	10.9312
13.7252	13.5864	13.2053	11.5851
12.5929	13.9812	13.5265	12.3036
14.6478	13.6631	13.4326	11.2023
13.8377	13.0379	12.8844	10.9466
13.954	13.4487	12.1819	11.6932
14.2969	14.0635	11.7518	10.92
14.6883	13.0926	12.2943	10.2923
13.8041	12.4419	12.1418	11.8543
12.8908	12.9401	13.1744	10.7616
12.9875	13.5276	11.855	11.2428
13.0693	12.0786	12.7459	11.2128
12.7493	12.1973	12.5354	10.2431
12.8761	12.7075	11.9096	11.4221
14.3379	13.5605	12.7671	11.0022
14.385	13.575	12.2934	10.8906
12.9181	13.3359	13.0891	11.2749
13.0856	13.9281	12.6755	10.7808
13.4357	14.1925	12.9712	10.9925
13.984	13.7683	13.5352	12.4228
13.9141	12.6072	12.3903	11.1083
13.8085	12.9451	12.994	11.3522
13.7457	13.0485	12.4571	11.4173
12.8594	12.7821	12.8882	12.0819
12.0707	12.4476	11.9613	11.5833
12.3161	12.4605	12.5486	11.9236
12.7652	12.3592	12.1781	10.8409
13.2915	10.9532	11.8172	10.5006
14.5476	12.3952	12.2084	11.3049
13.9377	13.2842	12.0282	12.0535
13.7289	12.1275	13.1445	12.0814
13.1756	11.8468	12.0228	11.1158
12.5209	11.8138	12.1703	11.5086
13.2545	11.985	12.8669	11.9291
12.9672	11.9798	12.2788	12.3323
14.0777	12.6862	12.9386	11.7408
13.9822	11.4104	13.0851	12.1933
12.7121	12.0498	11.7141	12.2741
13.3924	12.2124	12.3554	12.0255
13.9848	11.3773	13.0147	11.0649
13.9201	11.1497	13.4535	10.0093
13.6418	11.421	13.0065	11.3521
13.2298	12.0973	12.5558	11.1082
12.4722	12.441	12.6827	10.5204
12.5849	13.0632	12.2006	11.6258
12.191	13.2199	13.4687	9.53789
12.0323	13.3578	12.3779	10.0854
12.3582	13.0972	11.9464	9.41132
11.6302	12.5987	12.2325	10.252
12.7705	12.3608	11.9942	9.33172
12.0523	13.0649	13.171	9.87578
12.3525	12.7165	11.4478	10.7196
12.4014	13.056	12.1049	10.1763
13.1695	13.5506	13.0208	10.7639
11.9618	13.408	12.7874	11.3725
12.3348	13.3964	13.1267	10.685
12.9906	13.758	12.686	11.4561
12.4611	12.545	13.2885	11.2184
13.3538	12.9366	13.0168	10.7093
12.426	13.0352	13.3755	9.58524
11.0851	12.1532	12.1853	10.4333
12.638	13.0565	12.9236	10.9882
12.6361	13.0779	12.2925	11.2809
12.7541	13.936	11.6017	12.0475
12.7987	12.2484	12.0596	10.3474
12.1535	11.8942	12.5471	11.3729
12.9719	12.9849	12.446	10.6743
12.9078	13.1915	12.4122	11.2513
12.5104	12.5087	12.6834	11.1288
13.6107	12.693	11.7283	11.8513
13.6482	12.7187	11.5309	10.8442
12.7607	13.2435	12.4688	10.5495
13.4955	13.7417	12.7069	10.5046
13.1885	13.9215	12.6424	10.7199
12.98	13.3175	12.6573	10.5907
12.4794	12.9013	11.7972	10.993
13.1673	12.3902	11.9318	11.626
13.3243	13.3828	12.1809	10.7438
12.3287	13.1305	11.6207	10.813
13.3079	13.2386	11.0703	9.83403
12.3716	13.0458	10.9479	11.9305
13.4838	14.1417	11.4394	10.9983
12.3627	13.8942	11.6809	10.9914
12.76	13.4076	11.7812	9.96045
11.9835	13.1639	11.7704	10.9107
12.8229	12.9107	11.5787	11.2931
13.2215	14.402	12.0889	12.1009
12.9254	14.568	12.3162	11.1685
12.8789	12.838	12.722	10.65
13.3962	13.4425	13.362	10.8262
13.1801	13.8817	11.8844	10.2629
13.5641	13.1233	11.9953	10.9374
12.7961	14.4723	12.3874	12.2658
13.6615	13.6097	12.8906	11.9518
13.7052	14.6562	12.5923	10.5362
13.7747	13.1766	12.2331	10.1505
14.0608	12.9401	13.2287	11.5588
14.6908	12.6893	12.2528	11.5032
14.0973	12.8493	12.6738	11.3848
13.5791	12.9283	12.5409	10.7832
14.8712	13.3284	11.9301	11.4117
13.5214	12.695	12.2093	10.8219
14.8278	13.4941	11.726	11.5565
12.9776	13.3321	13.2057	10.482
13.2145	13.912	11.9888	12.0778
11.8851	13.2354	12.0611	11.8353
13.8134	12.4044	12.9878	11.2033
12.6913	13.5418	13.7947	11.9288
13.4172	13.8142	13.4122	10.8057
13.4104	12.2718	13.8229	12.1345
13.9032	11.5181	12.9852	11.2992
12.5187	12.4171	13.6363	10.9328
13.872	12.0394	12.2038	11.1075
12.836	13.3849	13.9128	11.5898
12.9073	13.483	12.7507	11.4083
13.1313	12.5939	13.5089	10.7943
14.4756	12.3781	13.3594	12.1399
14.3637	14.2576	13.5456	10.8554
14.0886	13.3996	13.4346	10.7916
14.4957	12.4005	13.7303	10.8176
13.8521	12.2243	13.2086	11.2202
12.8336	13.1103	12.6255	12.1381
12.9744	11.9794	13.4366	12.6995
13.6432	13.0077	12.7574	12.6692
13.8562	12.2655	12.7983	11.0845
14.5063	13.0849	12.5339	11.7765
13.4489	12.5703	12.2129	11.8708
14.8871	13.759	12.5668	11.2107
14.5444	12.8568	12.6505	11.5829
13.7269	12.5177	13.5049	11.5753
13.8523	12.6491	11.9785	10.7298
13.5982	12.7577	11.7767	10.9839
13.694	13.3461	12.6936	10.988
14.2438	13.3439	13.8681	10.0991
13.8661	13.3313	12.601	11.0893
13.2832	13.435	12.7058	10.7188
15.2447	12.3185	11.6868	10.9828
14.5708	13.5698	12.5655	11.1962
13.7158	12.9916	12.227	10.8777
13.7305	13.0207	11.7914	11.332
14.1295	13.8662	12.2684	11.3957
13.0012	12.8233	12.1368	10.2688
13.112	12.6107	12.3305	11.7907
13.1551	12.7469	12.3174	10.2026
13.4528	12.3855	11.3627	11.101
13.2989	12.874	12.0854	10.593
13.5211	12.0723	11.8861	10.589
14.0404	13.0435	12.0455	12.4109
13.4859	14.1003	12.7573	11.0077
13.3116	13.796	12.6163	11.3334
12.9885	12.991	11.576	11.041
13.727	14.2801	12.2718	10.9501
13.5543	14.3779	12.7617	11.9147
11.6393	13.7942	12.3082	11.0139
13.0242	13.0813	12.8497	12.4771
13.7872	12.7474	13.8423	11.0635
14.0633	14.0367	13.047	11.5207
12.4796	13.4271	12.0014	11.0078
12.6657	13.0396	11.4111	11.9563
13.7901	13.2682	11.9297	10.6932
12.5283	13.3914	12.4137	11.7549
12.8626	13.6542	11.4661	11.4072
11.8113	13.3665	11.5274	10.7305
12.9659	14.2512	11.405	10.8871
14.0821	13.8969	13.2659	9.76684
12.9143	13.9598	11.0197	10.4144
14.267	13.825	12.9962	10.8156
13.607	14.134	13.0211	11.5365
14.4613	13.9295	12.9416	11.444
13.3837	13.0815	12.5143	10.3992
13.389	13.5349	12.1836	12.2986
13.8151	13.6897	12.6001	9.74387
13.2225	14.0038	12.9594	9.91382
13.1734	13.3068	13.2279	10.792
14.0452	13.4834	12.1083	10.9869
13.7304	13.6959	12.3225	11.4244
13.7056	14.0907	12.0712	11.1345
13.6134	12.4142	12.014	10.0753
14.1151	13.0765	11.6034	11.001
13.7119	12.9045	12.4432	10.7798
12.9398	13.1657	12.2856	10.9354
12.7573	13.1256	12.0273	11.4792
12.4919	11.8284	12.4422	11.5072
13.5087	13.0026	13.2124	11.3103
12.9505	12.6962	12.5897	10.625
13.075	11.691	13.0298	10.7863
12.8829	11.5065	13.2763	9.92475
13.3523	11.6451	13.0136	10.3915
13.6692	12.0144	13.3417	10.4749
12.6913	12.048	11.4691	11.7913
12.8513	11.3971	12.6319	12.2553
11.838	11.2136	13.0891	11.5238
13.0199	11.7833	12.8	10.7941
13.3634	11.8886	12.5978	10.5253
13.3374	12.1679	12.2658	9.78229
13.3871	12.2267	12.3264	10.6911
13.9526	11.847	12.6853	10.0077
12.4298	11.7756	13.4887	10.3865
13.7818	11.4422	12.8359	10.2245
14.1707	10.3562	13.015	10.2322
13.5643	11.3615	13.0123	10.9017
13.2334	10.8084	13.3051	10.5361
12.0265	11.4993	12.4327	10.5985
13.1569	10.699	12.5322	9.73542
12.7593	11.9839	13.652	11.6624
12.4248	12.86	13.2758	11.0471
12.7402	12.2762	12.6794	12.0285
11.7606	12.3577	12.2637	11.7783
13.8719	11.4882	12.6069	10.5594
13.7067	12.2269	11.7685	11.3381
13.8379	12.3408	12.5821	12.3298
13.9891	12.8485	12.8349	11.539
13.526	12.8707	12.997	12.2956
13.1303	11.0014	12.4198	10.747
13.6212	11.6969	10.7493	10.8282
14.5949	11.5783	11.5371	11.2397
13.9223	12.5709	12.4835	11.1582
14.2029	12.5438	12.6136	10.7477
14.6667	11.9822	12.0197	11.9093
13.4963	12.0197	11.8857	11.5432
14.7285	10.9419	11.9778	11.6937
14.5427	11.5219	12.3852	11.0022
14.1354	11.4079	12.8877	10.8643
12.7522	11.4146	13.4132	11.8484
13.0722	11.3657	13.1381	11.1997
12.2227	11.2379	11.8677	13.0909
13.3331	10.8124	12.3633	12.4264
13.9479	11.6	13.0739	13.3821
12.3785	10.9359	12.1529	11.4642
13.6631	11.5447	12.3283	11.5205
14.723	11.3575	11.6107	12.8558
14.0051	12.3145	11.2521	12.2652
12.6533	11.9944	11.6716	11.1104
13.5469	10.9275	12.8591	12.5948
13.3746	11.362	13.6389	12.8023
13.3062	12.644	12.1514	12.5383
13.4456	12.58	11.9572	12.4044
12.9816	13.0368	13.5382	11.7728
12.5989	12.0324	11.5356	10.8129
13.9787	11.9539	11.7455	11.9282
12.7675	11.3434	10.9353	10.2279
13.7121	13.1396	11.338	11.3899
13.8429	11.4748	12.3167	11.1095
13.5346	12.4454	13.4109	12.2029
12.4621	11.5748	12.6523	11.6547
13.7439	11.989	11.29	11.0787
14.0447	12.3248	10.8018	12.2397
13.1681	11.9235	12.1558	11.6957
13.0066	11.2193	12.6591	11.6898
13.1522	11.9855	11.0761	11.3407
13.6761	13.0448	12.8761	10.4711
14.1615	12.9616	12.3792	12.1688
13.1342	13.1649	13.2238	11.3141
13.1584	12.2324	13.8409	11.8336
14.0425	12.6718	13.0623	11.859
12.9547	12.6518	13.1453	13.706
13.1067	11.2875	13.1113	12.3022
13.2047	11.6279	11.8234	12.0446
13.1222	11.5003	12.3018	12.0771
12.6307	11.5651	12.0365	12.445
12.7913	12.181	11.8967	12.5529
12.4108	12.6274	11.8526	12.1109
11.5902	12.9364	11.8423	12.2313
12.3959	12.2638	11.0571	12.6723
12.3117	12.096	11.5882	11.5222
13.0149	12.1414	11.5461	11.3138
14.1127	12.1045	12.6914	12.5786
12.733	11.0168	13.1185	11.7512
13.3764	13.5983	11.9282	10.8807
13.1686	12.3437	11.7257	11.932
13.9168	11.9514	11.299	11.7126
13.2818	13.4619	12.901	11.927
13.1718	11.7382	12.5181	11.3649
13.0362	12.2164	11.8482	12.3992
13.3038	11.909	11.4373	12.4124
14.3124	12.7418	11.5859	12.0711
13.8501	12.5789	12.1155	11.3569
13.6729	13.9061	11.505	11.3184
14.6344	13.0661	12.9082	11.0771
13.0963	12.0721	12.1963	10.3978
10.9888	13.3103	11.1243	11.7077
11.9779	13.0492	11.7506	11.5966
12.465	11.4269	12.0718	12.0039
12.3338	12.4471	12.378	11.5243
13.5711	12.2086	11.8081	9.9289
13.485	12.6229	12.3196	11.855
13.3481	13.3933	11.2908	11.1243
13.7625	12.4504	11.9324	11.3074
11.9541	12.1348	10.4694	12.0264
13.3279	13.8873	11.7912	12.2872
11.9372	12.8374	11.8881	12.064
12.8442	12.6938	11.526	11.6112
13.0967	12.7739	12.2805	11.1189
12.4488	13.3142	11.6505	11.1932
13.2342	13.0743	11.8153	10.352
12.1471	12.3735	11.7512	11.8353
12.547	12.5062	12.3428	11.0705
12.8062	12.6285	11.3819	11.6249
13.5499	12.5219	11.8152	11.2466
12.89	12.0471	11.4324	12.1968
12.9274	12.4384	11.2281	11.4777
13.331	12.1609	11.778	11.676
12.6781	11.0958	11.4518	10.8705
13.4871	12.8692	11.3021	12.0409
12.2867	12.5989	10.5517	11.3119
13.5011	13.1677	12.0937	13.0902
12.8769	12.7284	10.6168	12.8696
12.6312	13.6018	12.2667	13.253
12.6444	12.7624	10.3884	12.9434
12.5192	12.7117	10.7796	12.9412
12.5601	12.5273	10.7825	12.3042
12.3532	12.9672	11.9947	12.699
13.1824	11.5884	11.5183	12.1319
12.9279	12.4704	10.7732	11.7501
12.3849	12.7962	12.9018	12.5316
12.8584	12.34	11.5086	11.7956
12.7578	12.8536	11.562	11.7968
12.5571	13.2273	12.0219	11.5426
13.3308	12.3896	12.5033	11.2499
12.3433	12.3231	11.3734	11.9115
12.3465	13.1403	11.4495	12.0515
12.6659	13.7434	11.8317	11.9511
11.6661	13.5703	11.3408	11.9479
13.346	12.8318	11.2037	11.3324
12.6764	13.3004	11.2675	11.3692
12.5704	12.6284	10.2765	11.5856
12.0887	14.1707	12.2478	10.7539
13.6325	13.4051	11.2031	12.7954
13.1193	12.9736	10.8746	12.2733
13.2539	13.6025	12.4106	12.1341
11.8434	13.0191	11.888	13.5703
12.9302	12.4392	11.1756	12.2596
12.5229	13.8425	11.9257	11.934
12.8898	13.1815	11.0754	11.2798
11.8146	13.2379	11.1584	12.6943
11.6745	13.972	12.5003	11.7763
12.1278	13.9819	11.6998	11.2816
11.8965	13.2472	12.4072	11.5589
12.5828	13.0835	11.2836	12.1333
12.9493	12.5227	11.7136	11.5165
13.1811	13.5648	10.8183	10.6563
12.8712	12.1087	12.6289	11.3925
11.9965	12.2901	12.6458	11.2512
12.5664	13.0806	12.0384	11.1364
12.904	12.2085	12.2115	11.2363
11.7642	14.001	12.0322	11.7991
12.2032	13.1822	12.1711	12.2758
11.9294	12.7827	11.5323	12.2748
11.922	13.1504	11.8849	11.4602
12.1797	12.8255	11.1422	10.3777
11.3208	13.0866	12.4612	11.5934
13.1686	12.7754	11.5539	11.3405
12.282	12.3498	11.0145	11.2201
12.6075	11.4059	11.4882	11.6524
13.0607	11.8615	11.2822	13.0615
13.1487	13.0385	11.916	12.3735
14.168	12.8123	12.756	12.0501
14.0243	13.0923	11.5544	13.1027
13.58	12.8693	11.1716	12.7201
13.5469	12.8188	11.497	11.438
13.8002	13.029	11.8043	12.0796
12.6829	13.0269	11.951	11.4948
14.9319	13.1881	11.1679	11.5752
14.4249	12.1178	10.0085	12.0054
12.7421	13.7563	10.4568	11.2021
13.684	12.6743	10.079	12.1571
12.1629	12.6818	10.8099	11.578
11.9136	14.1085	10.4441	11.978
12.6955	13.7786	10.1554	11.1364
12.8177	14.1357	10.4014	12.5084
12.8809	13.5957	10.2622	11.5174
11.9829	13.9638	11.4804	11.9307
12.0227	14.9335	11.0248	10.6394
13.2187	13.4498	10.6703	10.8775
12.3807	13.3028	10.3934	11.4703
12.4492	13.1331	10.7262	13.036
12.4632	12.8372	11.5024	12.6172
13.6655	13.1501	10.9862	12.9843
12.2321	13.626	11.75	12.3997
12.3922	12.9158	11.3691	12.5598
11.8449	13.6797	11.3729	12.3793
12.9912	13.7655	11.8787	11.3881
12.0246	13.6963	11.7371	13.0854
12.7794	11.3074	10.7659	11.5886
12.2056	13.8447	10.9023	12.1336
13.1307	13.0958	10.9882	12.2512
12.9693	12.8741	10.8351	12.7389
13.7651	13.6802	11.2936	11.1992
13.759	13.9287	12.2932	11.8653
13.3461	13.0897	11.5612	12.3108
12.7858	13.5995	11.3277	11.4461
11.823	14.0927	11.973	11.7749
13.0886	13.1713	11.9871	10.6534
12.6018	12.6427	10.9202	11.2586
11.5471	13.0266	10.8263	11.4275
11.5918	12.8533	11.3389	10.9582
12.9284	12.6761	12.1683	11.1953
11.9457	12.0602	11.9765	12.2233
11.6817	13.6278	11.9152	11.2868
13.3796	13.3982	11.0974	11.7689
11.6575	13.2197	11.2078	11.6892
12.5546	13.0079	11.3029	12.1196
12.1346	12.2403	11.4756	11.113
13.3014	13.0872	11.1235	11.4773
12.5704	11.8599	10.2218	11.8568
11.6971	12.1376	10.7557	11.4995
12.3017	12.2414	13.1354	11.8569
13.1166	12.4378	12.1413	11.6434
12.0784	12.1035	11.2454	11.3555
12.1923	13.1485	12.8277	10.8897
12.2975	13.8811	12.6611	11.0863
12.7851	13.2619	12.0155	11.1909
11.7146	12.6674	12.7435	10.7159
11.6383	12.5197	13.2429	10.5002
11.9409	12.5823	13.8795	10.7026
12.0819	11.9768	12.5439	11.4761
12.4442	12.3003	11.983	9.82883
12.3995	12.4991	12.0994	10.0277
12.9905	12.5725	13.1625	11.5225
12.3579	13.4169	12.2918	10.7532
12.4728	13.1123	13.2274	11.2357
12.0331	13.4746	12.857	10.015
12.9166	12.1938	11.5271	10.4037
12.3152	12.9116	12.3062	11.4412
13.0551	13.2929	12.6891	10.6088
12.8085	13.0605	12.5283	11.4299
13.2259	11.7329	11.6778	10.9388
13.0641	13.8526	12.4334	10.2694
12.1126	13.1605	10.0284	11.1865
11.231	13.1968	11.1749	10.3887
13.2046	13.8339	11.8573	11.6712
13.0391	14.0295	11.9084	10.606
11.8839	14.0137	10.6463	10.4609
11.6371	13.2214	9.68195	10.1631
12.6212	13.1881	11.1768	10.5152
12.6581	13.4424	11.7715	10.7917
12.4986	12.816	12.1897	10.7428
13.0052	12.7138	12.2299	11.1277
11.9221	12.634	12.2544	11.1042
11.819	13.3718	12.8035	10.7443
11.5906	12.8075	11.8993	11.7009
12.0999	12.7688	10.6758	11.0929
11.928	13.3175	12.1378	12.0047
11.8572	13.2865	11.6634	11.6052
12.1946	13.8021	12.1534	11.7405
12.4809	12.4905	11.108	13.7335
13.1181	14.9684	10.8282	12.0172
12.1956	13.7279	11.0375	12.0072
12.0415	14.6512	11.1158	11.4895
12.52	14.2197	11.2723	10.8101
13.4188	12.8337	10.0612	11.3172
12.5803	13.3713	12.284	9.9908
13.1955	12.5887	11.0716	11.7196
13.4387	13.4394	10.9594	11.5142
13.291	11.4789	10.7314	11.6546
12.877	13.7301	11.6758	12.091
12.8508	13.5215	12.0507	11.5585
12.9381	12.9281	11.5298	11.8808
13.4108	12.1914	11.9763	11.376
14.0348	13.1743	11.4649	10.7095
13.479	11.6178	11.8938	11.6536
13.6546	12.1304	11.0772	10.6918
12.5216	12.0886	11.1691	12.3289
13.0345	12.2629	11.4338	11.6095
14.1405	13.0057	12.2131	11.2467
13.8811	12.9297	11.1866	11.8567
13.5684	13.4452	11.4818	12.1196
13.2749	13.5476	10.784	11.4707
13.2144	12.7099	11.1609	12.4295
13.7255	13.6314	10.7596	11.3742
14.6573	13.1196	11.2853	12.1526
14.156	12.334	11.7494	11.036
14.7399	13.3429	12.3902	10.7614
14.0172	12.9373	10.5258	10.9482
13.1717	13.2707	12.3714	10.2219
13.3871	13.8209	10.8989	12.8439
12.9319	13.5405	11.2799	13.7058
12.9636	13.3283	10.935	12.509
13.6174	12.4784	9.69529	12.1717
14.16	12.2945	10.8308	12.2622
14.0539	12.5842	11.1348	13.3579
14.35	13.0312	11.3428	12.249
13.6697	12.3262	11.5958	12.8564
12.7396	11.6701	11.8514	12.4669
13.0862	14.3805	11.5514	12.7349
13.0376	13.2387	11.9772	11.3063
13.5572	12.5697	12.9469	11.7299
13.2483	13.2353	11.4793	11.9202
13.9747	13.5681	12.6391	11.3303
13.7639	13.2698	11.9316	11.512
12.6276	12.7805	11.3472	11.3498
12.7785	12.4494	11.1152	12.7504
13.1535	13.1835	11.8012	12.3209
11.7489	13.4942	13.178	11.9457
12.9004	12.989	11.9918	12.1037
12.3519	12.8751	11.8658	12.0776
12.878	11.7237	11.5503	11.7721
13.1352	13.6328	11.6661	10.9181
13.5996	12.9923	11.4602	10.7439
12.7834	13.6331	12.5228	11.8436
12.3893	12.2541	10.4648	11.4394
12.9505	12.9644	11.8089	12.2084
13.1245	13.4583	11.9627	11.2879
12.0477	12.6326	11.2569	11.7535
11.9439	12.6512	11.5902	12.1142
11.5756	12.8734	11.7341	11.6067
13.043	13.4141	10.4391	12.4864
12.8863	12.658	11.5235	12.9628
12.3806	13.9366	11.5798	12.9177
13.9156	13.1595	12.09	12.2473
13.1017	12.8826	12.6925	11.2933
12.6496	13.0586	11.9967	12.2704
13.0961	13.5185	11.4755	12.3649
12.9636	13.331	12.4215	12.6924
12.3246	12.527	11.9275	12.5557
13.2841	12.4299	11.9046	12.5124
13.1518	12.3157	11.7471	11.3657
13.4963	11.479	12.8685	12.5285
13.3184	11.3147	12.5954	11.1422
12.5352	13.3021	12.7967	12.6898
13.3156	12.3981	11.8666	12.2945
14.0805	11.4731	11.5899	12.0822
13.2847	13.1359	11.615	10.5987
13.5684	13.287	12.4117	10.6454
13.2597	12.9458	11.3624	11.6873
13.5914	13.6335	10.8932	10.6966
13.04	12.7916	10.7722	11.6026
13.7166	13.2228	10.2578	11.404
13.0812	13.328	11.9151	10.5857
13.3955	11.2762	10.6853	10.7835
13.0499	13.0726	11.1849	11.3758
13.5302	12.6921	11.4193	11.1262
12.4083	13.771	12.454	12.5577
12.2183	13.0495	12.1798	11.7285
11.8278	12.1864	12.2337	11.6943
12.1674	13.2018	11.5393	10.5793
12.0322	13.4544	11.4149	10.9752
13.0117	13.4089	11.4399	10.7194
14.3687	12.2898	11.0638	10.8697
12.8941	11.6197	10.9094	12.122
12.9948	11.1917	10.9716	12.0029
13.7957	12.6404	11.3191	11.0236
13.8437	12.3571	11.2413	11.9991
13.4811	11.6661	11.2999	10.5887
13.5987	11.764	12.0003	10.7513
12.8914	12.728	12.9788	10.9046
13.1884	12.7538	11.4557	11.7941
12.5832	12.23	11.1915	12.4085
13.959	12.4081	11.2823	12.3762
13.396	12.5595	12.0512	11.8971
13.0336	11.5351	10.3399	12.3829
13.271	12.4898	11.2857	10.3039
13.2426	11.4044	11.715	11.3671
13.082	11.0702	12.5871	12.061
12.389	12.2021	12.0002	12.2006
12.7762	12.1935	10.6634	13.0242
12.6105	11.5097	11.1297	12.2364
12.9195	12.3231	11.0913	12.6139
13.2907	13.2621	12.1362	13.3508
12.734	12.0305	10.4643	13.1202
13.4266	13.3797	11.5824	13.4815
13.1384	11.8657	11.4467	11.9265
13.2868	12.107	11.2119	12.9526
12.6428	11.9823	11.5833	12.4587
13.1979	11.846	11.2256	12.805
13.5619	12.0217	11.8481	13.4279
13.5421	11.6793	11.8854	11.8394
13.8278	12.659	11.3006	13.6457
12.4335	11.1238	11.8362	12.074
13.4277	10.8561	10.751	11.7539
13.3953	11.624	11.4626	12.3156
12.9296	11.5214	11.3339	12.307
13.74	10.0729	11.2207	11.8235
13.6899	10.7309	11.4959	11.6514
13.0527	10.9189	10.8025	11.7976
13.6595	11.9075	11.4788	12.8273
13.3621	12.6281	10.3562	11.7522
11.424	11.3982	11.8607	11.8065
13.2452	11.5608	10.7955	12.6545
13.2164	12.2685	11.1141	11.6163
13.8965	12.3781	10.9231	11.3878
12.8033	12.826	11.0602	11.5852
13.3373	12.8866	11.0173	12.6542
14.0526	13.1235	10.2511	11.7238
14.109	13.06	10.7455	12.4235
13.5158	12.7919	11.3195	11.4016
14.1605	13.4986	11.2247	11.8564
14.6207	12.5979	11.5931	11.4021
13.6946	12.9479	9.80024	11.5787
13.8839	13.3022	9.52907	11.8229
12.7183	13.2304	9.59475	12.2493
13.8995	12.9866	9.83167	12.1684
13.9448	12.6044	11.4226	11.2054
13.8998	12.3845	9.97671	11.4311
13.5269	11.7004	10.2484	12.9458
13.3911	12.027	10.3495	10.9064
14.1056	12.8301	10.3334	11.5492
13.5951	12.4651	10.1645	11.9938
13.6504	11.632	10.7291	11.8285
13.2313	12.5252	10.6531	11.0732
12.8953	12.4841	9.59403	10.8472
12.6703	12.4258	11.0674	11.4313
12.104	13.4801	11.1928	10.8246
12.9006	12.6855	11.4717	11.0805
13.1452	13.5489	10.3647	11.9754
13.0819	12.3742	11.196	12.37
13.7311	13.4392	11.4936	11.6858
13.7787	14.1123	11.7408	11.728
14.8607	13.2451	11.6654	12.5114
13.5319	12.7828	12.0837	12.0409
14.4642	13.8553	11.8073	11.2517
13.8511	12.2934	11.0943	11.4141
14.102	13.9283	12.9199	12.281
13.3702	13.5923	10.9193	12.2018
13.0461	12.6457	10.9656	11.4016
13.4164	13.4001	12.1695	12.3607
13.3513	12.4717	12.0413	13.0978
12.9228	13.5664	10.7987	12.5669
13.4487	12.314	10.3056	12.8053
13.164	12.8299	11.5862	10.5492
13.2432	13.3289	12.2613	12.5642
13.2736	13.7135	10.4846	12.9294
13.1358	13.3384	11.62	11.8822
13.6927	12.5229	11.135	11.5791
12.8008	13.2019	11.2795	12.3762
13.4587	13.5624	10.5579	13.2412
12.5895	13.8773	11.9817	12.7544
12.0956	14.0749	10.4111	12.6578
11.9165	13.2034	11.5942	11.8141
12.1357	12.8578	10.2996	13.5325
12.3188	12.6268	11.3538	12.2352
13.4158	12.7576	12.293	13.0287
13.4731	12.0585	12.4242	12.6023
13.5369	12.825	11.2127	12.5353
13.2171	14.0924	11.4376	12.9603
13.542	13.518	11.241	12.8177
13.6427	13.0301	11.9211	12.3359
12.7454	13.0761	12.1638	11.9238
13.6317	14.1441	13.0039	11.9147
13.9917	13.2873	12.956	11.6592
14.4542	12.842	12.7074	13.0846
14.8448	13.8668	12.5994	12.2064
13.1075	12.6647	12.1276	11.6407
13.3941	12.955	11.9063	13.6455
13.0555	12.9836	10.9238	13.53
14.2115	13.8351	10.6715	12.8944
13.519	13.7388	11.1245	12.8992
13.456	13.3807	11.4765	11.957
13.6121	13.143	11.6264	12.2815
12.6255	12.1563	11.7373	12.8045
12.7285	12.4913	11.1105	11.3199
12.8358	12.8456	9.99064	11.5669
13.5895	13.842	10.1451	11.8581
13.7179	13.4882	10.5226	12.1628
12.8131	13.1902	10.3437	11.6968
12.7722	12.0402	11.3618	11.7178
12.9289	13.3598	10.8752	11.9367
14.1093	12.2258	11.1192	11.5627
13.6283	13.6992	11.4297	12.1948
13.3646	13.5966	10.8787	11.9956
12.6569	14.048	10.9415	12.2526
13.1722	14.0676	12.0438	11.8205
13.9235	13.4235	11.021	11.9991
12.9992	13.1801	11.656	12.1725
13.8094	14.0341	10.8168	13.3135
13.6642	12.4861	11.9663	12.153
13.4665	12.4752	11.7458	13.158
12.1999	12.7322	10.7173	13.1131
12.8358	12.3994	11.3537	12.005
13.3545	15.1669	11.3714	12.3511
13.0188	13.6947	11.3695	12.7686
12.3181	12.8284	12.8721	12.5087
13.779	12.9789	12.1582	11.771
13.1258	13.2683	12.5311	12.0405
13.0741	12.0717	12.7758	12.4881
14.2395	12.7092	12.0197	12.4813
14.4554	12.8301	12.5223	12.5497
12.2871	13.6089	12.2594	11.6107
13.4146	13.2269	11.3367	12.4846
13.6892	11.8946	12.8651	12.2634
14.2288	13.4765	12.4324	12.0446
14.8804	13.3938	12.2677	11.5659
13.345	12.6986	13.5112	12.7358
13.7534	12.2235	13.5876	12.0674
13.1956	13.2373	11.2491	13.3763
13.6694	14.1037	12.1119	12.1204
12.8297	13.3057	12.025	12.8362
13.7434	12.8768	12.352	12.3065
13.0833	12.9789	12.8083	11.1699
12.9587	14.1084	12.2401	11.8064
12.8653	13.2386	12.1555	11.2384
13.8902	13.3786	12.1731	11.0305
13.8613	12.8545	11.7089	10.7625
14.8318	12.374	12.6522	10.7732
12.9474	12.9468	11.9583	10.1717
13.3295	14.6652	13.0063	11.3691
13.8909	15.2009	12.1865	11.9018
15.3181	14.2029	13.9438	11.6846
14.2803	14.1164	12.8696	11.8703
14.2588	14.1276	12.8424	11.1257
14.1855	13.6243	12.2644	11.5375
14.2921	12.9464	11.7884	11.5887
13.1799	13.5331	11.9041	12.285
13.7198	13.8008	12.2136	11.308
14.3678	12.842	10.7647	11.7344
13.0709	13.8668	11.8312	11.5074
13.4057	13.3266	11.4297	11.4247
13.5358	14.4342	12.084	11.2945
12.5	12.0802	11.9561	11.8159
13.4274	13.0359	12.1876	12.2348
12.679	12.4662	12.0609	12.6538
13.7212	12.888	11.6375	11.9286
13.6487	13.517	10.8307	12.7561
13.466	13.5413	10.3551	12.734
14.2888	12.3757	11.2704	12.7363
14.3517	12.5177	10.9501	12.1977
13.5711	12.2201	10.9311	12.2077
13.7515	13.3821	11.4422	11.7439
14.2948	13.2702	11.0779	11.3008
13.1135	13.2585	11.3526	11.3731
13.0084	11.4593	11.6733	11.4088
13.7679	11.997	10.8112	11.9907
13.7558	12.5875	12.6194	11.603
13.7723	12.1193	12.0502	10.9141
14.3499	11.8132	12.2985	11.593
13.8162	12.5889	11.9641	12.0772
13.0612	11.6097	12.6211	11.318
12.6236	12.3768	13.0642	12.4804
12.9485	11.5132	13.091	12
13.5699	11.4234	11.7021	12.3544
12.0181	12.5624	10.8449	12.2584
12.5688	12.7392	12.0471	12.7116
12.6445	12.5434	11.5903	12.2256
13.7171	12.563	11.3082	12.3154
12.7918	12.5374	10.8732	12.4869
12.1368	12.9244	11.5672	11.9396
12.4542	11.8122	11.2975	11.937
12.6233	14.1974	13.9275	12.2129
12.8056	13.4814	13.5396	11.762
13.2995	12.6033	12.7235	12.1692
12.3883	12.7219	12.5701	11.8261
12.399	14.2777	13.0808	13.027
13.1025	12.4	11.7596	12.4415
12.6365	12.8163	11.0705	12.966
13.0216	11.8673	12.2975	12.2223
11.9535	13.374	11.6906	12.7799
12.7342	13.2837	11.0484	12.8815
12.3827	13.8087	11.2555	13.4737
12.2275	13.2953	13.5923	13.8359
13.092	12.2236	13.7248	13.4335
12.9867	13.0673	12.4427	12.8139
13.0803	13.0319	12.614	12.244
12.5635	13.1809	12.9344	12.7661
13.613	13.1485	11.5936	12.584
14.0866	13.0006	11.7178	12.1272
13.5542	14.187	11.9525	13.0437
14.2958	13.1143	12.2911	13.5049
13.963	12.768	11.4324	13.3309
13.9519	12.2605	12.1527	12.7445
13.8198	12.3916	11.8904	11.7701
13.1648	12.6898	10.9076	12.6931
14.1204	13.0961	12.1165	11.6972
14.6011	12.9087	11.3511	12.7146
13.0693	13.6381	11.872	12.2321
12.7958	12.1574	10.2905	11.2301
14.1583	13.7415	11.5756	12.2743
13.4087	12.9649	11.2908	11.4051
13.8927	13.5686	10.1935	12.5373
14.1592	12.4182	10.9548	12.6568
12.7034	12.4096	10.824	12.1397
13.1714	12.6814	11.4059	12.4229
13.3937	13.0617	11.6954	12.3779
13.4159	13.2154	11.4353	12.1491
13.8064	13.4931	11.4857	11.5923
11.8053	12.6456	12.0101	12.1642
13.2431	12.8684	11.3986	11.8659
13.6169	12.2351	10.9502	12.0027
13.058	13.0226	12.0162	12.9858
13.2846	13.3791	12.8228	12.0285
13.3428	13.5045	12.4546	12.0069
13.0791	13.106	11.9486	11.8318
13.0932	14.0962	12.7262	11.4026
13.9646	14.1242	11.5924	12.9295
14.307	15.1313	11.5311	12.7237
13.9693	13.8512	11.5369	11.6482
13.5147	13.6533	12.5454	12.3095
12.8132	13.0261	12.9072	11.6028
13.9042	13.463	12.7058	12.5337
14.2292	14.7686	11.9706	11.2858
13.7449	13.1018	12.9329	11.3609
14.6402	13.5578	13.2294	12.1032
13.7918	14.1374	14.2092	12.1453
14.0787	12.8538	12.9548	11.6532
12.8863	13.4365	12.3639	11.0253
13.3056	13.6075	11.7978	12.3448
14.1636	13.9018	12.0898	11.6017
13.6443	13.1871	10.8418	12.6272
13.412	14.5123	10.614	12.5327
14.011	14.2629	11.8019	11.1758
13.9832	14.3792	12.2079	12.213
12.859	14.6112	11.0659	12.3708
12.6635	15.485	11.2083	11.7148
12.5715	14.1777	11.9728	12.1542
13.213	14.3195	11.912	11.2276
13.4391	14.3349	11.1112	11.824
13.5578	14.9274	12.246	12.2266
14.2878	13.6948	11.2252	12.0939
13.7058	14.2731	11.7666	11.2898
13.7663	13.0124	11.4993	10.1928
14.0599	13.6761	12.7315	11.6404
12.6161	14.5875	12.0044	11.6891
13.0141	14.8076	12.0686	12.2926
13.1195	14.4403	12.3397	11.5755
12.6385	14.6731	12.5163	12.0529
13.281	14.3347	11.886	12.1235
12.9603	13.9134	11.7402	11.2561
13.3121	14.2923	11.4764	11.9164
13.8781	14.4022	10.6921	12.9189
14.5656	13.8314	12.7775	12.6557
12.7825	14.9096	12.1687	11.5935
13.8748	14.6253	12.861	12.0981
13.8244	14.344	11.6895	13.1556
14.7058	15.1124	11.2029	11.9754
13.522	13.9665	11.6455	11.8881
13.9185	15.316	10.8406	12.0038
13.8485	14.2678	11.1605	11.9644
14.3818	13.8981	12.0369	11.4253
14.2294	13.9988	10.8803	12.5233
12.0153	14.294	11.3912	12.2312
14.3075	13.7415	11.8868	11.7988
14.0504	13.866	11.7149	12.2067
13.0471	14.2512	11.9556	11.6667
13.1092	14.2615	11.6351	11.413
13.0022	14.86	11.1773	11.404
13.2767	13.2925	12.6236	12.5808
12.8088	15.5622	12.2663	10.7627
13.6595	15.7726	11.3871	12.0896
13.1192	14.5243	11.7462	11.9866
12.1633	14.0827	10.887	12.1929
13.0597	13.9553	10.538	12.7753
12.4754	13.3768	12.525	12.3693
12.6907	13.7546	11.2611	11.7968
12.7888	14.9025	11.3537	12.0806
13.592	13.7437	12.1687	12.3295
13.0518	13.2405	11.2573	11.7912
12.5493	13.401	10.6607	12.0702
12.8121	13.4687	10.5124	11.7746
12.3989	14.0957	11.7482	11.6671
12.6636	14.0295	11.0388	11.9869
12.2046	13.617	11.1454	10.4496
12.2587	14.025	11.2715	11.3058
13.1281	14.1406	12.0848	11.4626
13.165	13.3937	10.9519	11.5363
13.2709	14.5589	10.6062	11.8138
12.9698	14.5026	12.4854	10.2901
12.55	14.0139	12.0765	11.6919
12.9374	14.1031	12.0946	11.6005
11.9203	14.0525	11.2191	10.9911
13.3711	14.8665	12.3447	10.9289
13.3333	14.2963	12.4855	10.839
13.3991	13.9995	12.335	10.9339
12.9033	14.0386	12.1468	10.8534
13.7732	13.8224	12.1496	11.7185
13.5163	12.9724	12.1883	12.2579
13.6933	13.5675	12.3794	11.3381
13.7092	13.8162	11.8227	12.2572
13.3592	13.64	10.4002	11.86
13.3798	13.238	11.674	12.3305
13.265	13.1126	11.8276	11.8438
12.7076	14.1239	12.0067	11.1741
13.9525	14.8799	11.4289	11.9027
13.5577	13.9905	11.546	11.8497
13.9738	14.1505	11.4411	11.7502
12.9105	14.3049	10.3462	11.3189
13.3356	14.8208	10.6772	11.1248
13.7577	15.4266	10.4732	11.568
12.5801	13.6601	10.8023	11.2661
13.1192	13.6645	12.1444	11.5338
12.5594	13.5505	12.4275	12.7228
12.2736	14.6882	11.3249	11.6389
13.4793	14.4342	11.5633	12.4953
13.128	13.0011	11.1088	12.2107
13.0577	14.2255	11.8022	11.7822
12.0394	14.3658	11.5922	12.3235
12.8107	12.8032	10.1449	13.262
12.8703	14.3466	11.5194	11.6282
12.7794	14.3617	10.9217	11.5732
13.5891	14.4507	11.3297	12.0268
13.004	13.5873	11.8415	11.6438
12.5644	13.2318	10.4686	11.0413
13.1465	14.0362	11.5147	10.2972
12.8419	13.5578	11.4194	11.0291
13.3211	14.0227	11.7476	12.0833
13.5712	14.0602	11.0197	12.117
12.1496	14.0981	11.1507	10.6558
12.1084	13.5382	11.2287	13.0887
12.124	13.523	11.5378	12.5934
12.1024	13.625	11.4243	11.1715
11.7375	13.1331	11.1166	11.3176
12.2114	12.9393	11.5685	11.3839
12.6905	12.4251	10.8181	11.5252
11.8974	13.0974	11.9827	10.6339
12.8662	14.7686	11.1715	10.9263
12.4814	13.8933	12.1082	10.261
11.4646	13.9322	10.9971	11.6364
12.7792	13.5181	10.8649	11.887
12.8657	13.4586	11.8983	11.7947
12.0211	13.6463	10.5809	12.1299
12.4426	13.6723	10.644	12.5956
12.472	14.2566	11.7855	11.6198
11.8829	13.8137	11.9728	12.3865
11.5111	14.9598	11.608	13.0682
13.7405	14.4479	11.274	13.0604
13.2766	14.4009	10.0962	11.4261
13.4901	13.163	11.5858	12.0183
12.8305	13.7414	11.2304	11.4814
12.3847	12.9158	11.9513	11.6985
11.869	13.988	12.0178	12.08
12.5571	13.5848	12.0353	12.4743
13.757	13.4398	11.5974	11.42
13.8244	13.0845	12.9239	10.5033
12.1172	13.8264	12.3764	11.7274
13.1557	13.3187	11.7035	12.6277
11.9679	14.0203	11.7478	12.55
13.9018	14.5285	11.5665	12.758
12.1984	15.0327	11.014	13.3658
12.1178	14.8043	11.1319	12.4334
11.8934	14.1166	11.5128	12.7314
12.956	13.4694	10.4626	13.2899
13.3442	13.2181	11.1527	11.9457
13.2284	12.7629	11.181	13.1748
13.0567	13.2574	10.3499	12.5794
13.0003	13.0157	11.3023	11.5185
12.925	14.8665	10.0577	12.1738
12.5868	13.3629	10.7007	12.8619
12.8342	14.3848	10.8403	12.3401
13.4188	13.8022	11.0096	13.0186
13.4003	14.3437	11.5969	12.6921
11.9784	15.1121	11.6938	12.2063
12.7986	14.3027	10.8896	12.8446
12.9531	14.182	11.3232	12.5379
12.9889	13.8996	11.477	12.3975
13.3284	13.7422	11.6853	12.6369
13.693	14.3945	11.8439	12.0311
13.6578	13.8649	11.4324	13.3875
12.7213	14.4092	11.6105	12.7632
13.08	13.3705	11.4705	13.3672
13.6559	14.2922	11.5784	11.9971
13.6044	13.8634	11.2696	13.1119
11.8953	13.6281	11.7846	12.3969
13.7335	14.0353	12.6962	13.0521
12.3887	13.446	11.3138	12.4126
13.269	13.7825	10.849	13.3841
12.7009	13.6578	12.3401	12.1062
12.3159	13.5443	11.8524	12.3356
14.0333	14.4722	11.782	12.9779
13.4339	13.0647	12.8108	12.3155
12.9663	13.9599	11.6246	13.1269
13.2086	14.8943	11.2571	11.7325
12.6389	13.0707	11.4282	13.1034
12.6318	13.5419	11.5969	12.6882
11.1529	14.4744	11.1584	12.5478
13.2022	14.8166	12.0409	11.0341
11.8823	14.3208	10.8324	12.6728
14.0276	14.774	10.7526	12.0831
12.651	14.7779	11.7083	13.2942
12.478	13.7539	11.8639	12.7654
12.7021	13.6755	12.1207	12.7992
11.2329	15.067	10.8167	12.5959
13.0147	13.7384	12.3624	11.8329
13.9516	15.4161	12.8192	12.4433
11.5281	13.9046	11.4931	11.8644
13.018	13.6842	12.071	11.4195
12.1107	13.5523	12.6242	13.0625
11.7442	13.6056	11.3306	11.4614
12.1396	11.4614	11.387	11.6974
11.6377	12.3099	10.4757	11.5077
12.4347	13.8501	12.6797	12.4099
11.9261	13.2415	10.9129	12.1245
12.5276	13.8441	10.5476	13.2551
11.4282	13.5061	10.0408	12.8574
12.0403	14.1619	11.5625	12.9526
12.2434	14.5833	11.4917	13.4836
11.5858	13.7812	12.1369	12.973
12.5647	14.2419	12.1945	13.8035
11.6234	14.4744	11.4814	13.2499
11.6495	14.6141	10.3583	12.9046
12.4747	14.8625	10.8741	13.7046
12.1868	14.6397	10.4842	13.1481
13.0433	14.0195	11.2632	13.112
12.8997	14.0094	11.4886	14.155
13.462	14.8598	10.8296	13.5254
13.3087	14.18	11.519	13.4808
14.0292	14.3432	12.0491	13.8686
13.9511	15.2069	10.8695	13.2639
13.5656	14.0699	11.2214	12.584
13.821	14.8987	11.4431	13.9141
12.6052	15.2956	11.4338	13.6846
12.6128	15.9314	11.1839	12.9805
13.691	15.0424	12.1996	12.5091
13.6477	15.1952	11.6033	12.4325
14.2474	13.8913	11.958	12.8323
14.1116	14.624	12.6381	13.9702
13.5403	13.1521	11.7273	12.6087
12.9351	13.1273	11.5315	12.3317
13.3806	14.5174	10.6446	12.9644
14.0039	13.8615	11.3684	13.3641
14.3215	14.4694	11.596	13.3092
14.8949	13.9622	10.903	12.6962
13.6001	14.2302	11.5876	13.3788
13.3236	14.7534	10.6321	12.584
12.8864	15.3814	10.6796	12.4297
12.9765	15.068	11.3331	13.7867
12.5167	15.215	10.461	13.5232
11.6924	13.9725	11.4418	12.9097
12.0532	13.8503	11.3291	14.239
13.3532	14.9073	11.496	12.702
12.3413	14.3041	11.0891	13.7582
13.4108	13.8457	10.926	12.853
13.8012	14.2028	10.2153	13.9284
12.8805	14.04	9.7005	13.5572
12.5531	13.8004	10.0919	12.9787
11.9046	14.2743	9.63741	12.9427
12.4593	13.3812	10.4956	11.8231
12.6013	13.4807	10.7878	14.1279
11.5609	13.7995	11.1897	13.5087
11.4383	14.3384	11.2308	12.2063
12.6464	14.5687	10.851	12.4787
14.2929	14.5119	11.8376	14.4839
11.9622	14.1402	11.2917	13.004
12.7709	13.4444	11.2767	13.5576
12.3618	14.2235	11.3052	12.0767
14.0068	14.4204	11.7587	13.1443
13.7552	14.9501	12.3575	13.9639
13.0776	14.9772	11.9353	13.1749
14.875	14.127	11.6513	13.0283
14.2278	13.9081	11.8102	13.9943
13.1304	14.3865	11.4138	13.4803
14.5515	13.4608	11.7654	11.8463
12.6675	13.6351	11.0676	13.4821
12.7333	14.6288	10.7788	11.9831
13.7369	14.4137	11.3636	12.7901
13.2949	13.7185	11.5272	13.9076
13.6294	13.7396	11.0041	12.6631
13.4173	13.4827	11.2493	12.6818
13.187	14.1447	10.7852	13.1074
13.3677	12.8672	11.8139	12.8899
12.8406	13.1133	11.3022	12.9397
13.6171	14.0355	10.7779	12.7707
15.2933	13.4823	11.05	12.4137
12.9735	13.2628	11.5793	13.047
14.231	14.0657	10.4472	13.2584
13.2126	13.2009	10.5824	12.3732
13.3622	13.3744	10.9806	12.3426
13.2962	12.2762	10.7863	12.4237
13.2422	12.7616	9.81641	12.8794
13.844	12.6067	9.97667	11.815
14.1476	13.9026	11.1684	12.7292
12.9671	13.9125	10.6369	12.5061
13.7866	13.5582	10.7741	13.7914
13.6083	13.815	9.78555	13.6577
12.1505	13.3844	12.0232	13.0466
12.081	12.3465	11.9475	12.9791
11.9155	12.7533	11.2956	13.8482
12.8801	13.6384	11.3796	13.1748
12.5764	13.7801	11.056	13.6672
12.9852	13.5296	10.1046	13.1598
12.1635	13.8693	10.7403	13.9734
12.843	14.1981	10.7858	14.1932
13.0388	12.8907	10.8442	13.7607
12.7145	13.1806	11.1024	14.4282
12.8284	13.238	11.9033	12.9746
13.1781	13.1854	10.333	12.7495
12.6917	13.7022	11.3513	12.7061
11.4124	14.361	11.5611	13.409
13.6422	14.5984	10.893	12.0981
12.8814	14.3933	11.7459	12.6935
14.3192	14.7371	11.6585	12.9854
12.4988	14.5822	12.4642	12.9948
13.8726	13.8609	11.1852	13.6724
13.3267	13.7741	10.6089	13.973
12.9002	13.9119	10.8094	13.6846
12.0461	14.4285	10.8159	14.6047
11.7227	13.8998	10.9879	13.0676
12.7441	13.197	10.7645	12.5905
14.1766	14.2316	10.6084	12.4814
14.1842	13.2155	11.2473	13.2216
13.5756	13.0708	12.0074	14.1639
13.9976	13.462	11.3176	13.3156
13.1774	13.5771	11.9217	14.0751
11.9036	14.8869	11.6176	14.5314
12.788	13.987	10.8885	13.7082
13.1814	14.6894	11.3391	13.1167
13.1986	14.0263	10.6255	13.6148
13.1056	14.7995	11.7936	13.1515
13.208	14.9269	11.9774	12.4758
13.8433	14.4546	10.5033	12.3051
12.4555	13.933	11.8387	13.8158
13.3097	14.788	11.2758	13.2476
13.5405	14.6376	11.5047	13.0639
12.6455	14.3466	11.0148	14.1142
13.5782	14.9369	12.3321	14.1066
12.7084	14.6607	10.8685	13.3385
13.4702	14.4724	10.8407	13.6769
12.7874	14.044	11.7689	12.4687
13.0675	14.0392	10.945	13.0143
12.291	14.4519	11.2645	12.7149
12.285	14.8114	11.9917	12.9296
12.5016	15.61	10.4951	14.1307
11.8184	13.8793	11.6686	13.4528
12.589	14.5311	10.9108	13.2678
14.7399	14.6848	10.1284	13.9609
12.1012	14.1307	11.846	13.5385
13.1476	14.6479	10.9416	13.4975
12.424	13.7875	11.7212	13.5621
13.0267	14.957	12.8032	12.8544
12.6581	16.1398	11.2065	12.2163
12.8593	15.4082	10.8456	13.2706
12.7441	13.4788	10.6424	13.7712
12.9276	13.682	11.4194	11.7238
13.1408	13.6155	11.1758	12.6864
13.8471	14.2528	11.4709	13.7587
14.6445	14.597	12.17	13.8227
14.1418	13.7563	11.2417	13.3298
14.186	13.0256	11.7189	12.9445
13.5725	13.2552	10.3523	12.9077
13.3612	13.474	12.1497	13.4953
13.2035	14.0535	11.6775	11.7354
13.1415	13.776	11.0819	13.6914
[truncated: 22,001 more rows]

## Sheet: DMCM chain C
ECD	NONE	TMD	ECD+TMD
16.1043	11.7505	10.6157	15.2229
16.5559	11.9724	10.884	15.4646
16.4819	11.5235	11.4706	15.8193
17.9163	11.3971	10.509	16.032
17.3586	10.9643	10.8539	15.6055
17.6741	12.5745	10.3873	15.6483
17.3357	12.3519	10.4087	16.2545
17.2332	11.7761	10.1497	14.8599
16.6696	11.8556	9.86889	14.5399
17.092	12.4705	10.1233	16.5597
17.4576	10.6775	10.4006	15.2227
16.0366	12.4456	10.6126	15.0552
18.3465	11.9488	10.6077	15.4958
17.457	12.1238	11.7368	15.6773
16.636	12.0999	11.7091	16.1399
17.4284	11.8607	11.1118	14.5393
17.2506	12.8423	11.4721	14.4383
17.5997	11.4823	11.4752	14.353
17.2358	12.3627	10.9161	15.6676
17.9504	11.3441	10.6831	15.8016
18.6595	12.5977	11.041	15.5764
17.4393	10.6055	11.0858	15.7361
17.3482	12.4109	11.3992	14.4809
17.1348	12.6244	11.7164	14.8827
17.1362	11.8923	12.4593	14.4836
17.483	12.0936	11.3064	14.4808
17.6609	12.8219	11.0307	14.7894
17.0742	12.3435	10.9327	14.481
16.9746	12.5277	10.8091	15.305
16.619	11.908	12.1352	15.47
16.2896	12.5444	11.9787	14.3835
16.1178	11.4212	11.7925	14.4316
16.6648	12.0042	12.3799	14.1115
15.8523	10.0523	12.9213	14.7237
16.8722	12.7553	12.6719	14.6376
17.6697	12.2594	11.646	14.8852
15.7113	12.0592	11.5666	15.4397
16.7183	12.7774	12.0971	14.2972
15.1027	11.0477	12.2468	14.6462
16.4986	11.9464	12.1575	14.7161
16.745	11.3667	13.1247	15.1971
16.6409	13.1532	11.7901	16.5688
17.2159	12.8947	11.7293	15.5324
17.3518	12.2925	11.6741	15.5658
16.7895	11.4789	10.1233	15.4335
16.9774	11.5831	10.6275	14.3454
16.584	13.4654	11.7346	14.8628
18.217	12.8921	11.5952	15.4673
17.8	13.5386	11.9523	15.241
17.399	11.7076	11.5732	15.1007
17.1454	11.6834	11.7894	15.6406
17.3559	12.9522	10.9983	15.2373
17.6323	11.6204	11.5647	14.9125
17.1828	11.6197	11.099	15.0613
17.4227	12.1938	11.331	14.9131
16.9414	13.4243	10.2992	15.46
17.497	11.7884	9.74475	15.6911
17.4117	13.3142	10.2492	15.6977
16.4307	12.8051	10.4876	15.7466
17.7407	13.0625	10.3135	16.036
17.1846	12.9271	11.498	17.1381
17.9565	13.0962	10.8265	15.6544
18.2861	12.7762	10.6261	16.273
16.9385	12.5408	10.8131	15.8674
16.4432	13.1837	10.7708	16.8525
16.2968	11.9748	11.2327	15.878
16.535	12.8014	11.1232	15.98
17.6104	13.7229	10.7002	14.6951
16.9098	13.1644	11.306	16.2656
16.8478	12.0578	11.1681	14.7133
16.2663	12.0602	11.5991	15.4863
16.6851	13.0998	11.7898	15.5351
17.22	12.6071	11.8959	15.3445
17.5904	13.5944	11.3191	14.9763
16.3886	13.1119	11.4692	16.0078
16.3446	12.963	11.5205	16.2145
17.0974	12.2551	11.8313	15.4564
16.4184	12.5029	10.687	16.6449
15.7545	12.6004	9.97921	15.0212
17.2294	11.9002	11.7923	15.7364
16.1104	13.9323	10.7941	15.4867
16.0022	13.8464	11.744	16.2534
15.5573	12.8394	11.2361	15.9293
16.8051	12.2558	11.2538	15.0261
16.1616	11.8547	11.5172	13.9668
16.0918	12.9794	12.0613	16.53
15.7209	12.4063	11.882	15.6845
14.9671	11.6678	11.6068	15.0079
15.211	12.6917	11.3393	15.5533
16.1945	11.6263	11.6061	15.3673
16.9505	11.9858	12.048	14.799
17.3977	11.852	11.7603	13.6678
15.7195	13.2333	10.6267	15.4687
15.9189	14.3449	11.4587	15.794
16.8388	13.446	11.6986	15.8304
16.1068	13.3478	11.5366	15.3975
15.9384	12.4564	11.7637	14.6624
16.3765	12.9517	12.5924	15.8729
16.8032	12.7622	11.8381	16.0919
17.0231	12.4511	10.9616	15.303
17.289	12.2996	11.7496	15.6381
14.9313	11.2159	12.8279	14.8406
15.5646	11.8977	11.7453	15.3287
15.4648	12.8347	11.6897	15.8839
16.4416	12.5784	11.1804	16.2855
15.3764	12.5951	12.4923	15.405
17.2626	12.3539	11.4478	14.855
16.867	12.0075	11.0695	15.1715
17.1741	12.752	11.6917	15.6008
16.5311	12.3598	10.455	15.7567
17.0978	11.749	10.306	15.634
17.4468	12.7244	11.1363	15.891
17.264	11.1593	10.4926	15.8675
17.3854	10.8174	11.2183	15.5613
17.7559	12.0528	10.9125	15.0931
16.753	11.4171	11.4887	16.7372
16.6565	12.6808	11.9522	15.8128
16.9068	11.653	10.5176	16.4761
16.9408	12.9441	10.123	15.8707
16.6037	12.3076	11.4434	15.3867
15.7664	12.5075	10.9663	15.352
16.6761	11.882	12.0267	16.2285
17.3668	12.63	10.9092	15.8035
18.3227	13.715	10.8082	16.1427
16.2291	12.8321	11.7339	14.7704
16.6748	11.8379	11.6837	14.2962
16.7493	12.4626	11.5518	16.2052
16.8298	12.4769	13.2543	17.1747
17.4698	11.9574	12.1056	16.0042
17.1567	11.9	12.1593	15.6466
17.6852	12.0733	11.4549	15.0339
17.1974	12.0853	11.3911	15.1605
17.0479	12.4313	11.8088	15.4637
18.5658	12.8389	11.3075	15.4281
17.9357	12.8829	10.5489	15.9139
18.325	12.6406	11.7825	15.2442
18.8468	12.784	11.4261	15.2686
18.1115	12.4872	11.5295	16.9557
18.8162	12.9515	11.6849	15.7443
17.6672	12.8652	10.7901	16.4714
18.2039	12.2617	12.1239	16.4923
18.1551	12.756	11.4357	15.9292
18.9325	11.5546	10.5725	15.6086
16.5182	13.2764	10.5007	15.0441
16.7179	12.0387	10.5894	14.756
16.5286	11.0548	10.9356	15.4689
16.9835	11.7544	10.6921	15.4167
16.3287	12.0723	10.7475	14.7434
16.3061	12.0317	10.7991	14.8172
17.2464	12.1493	11.049	14.9842
16.9701	12.4213	10.0606	15.4041
17.3898	11.8655	10.4261	15.1035
17.0609	11.3408	10.1692	15.1797
17.2178	12.3023	11.1752	15.5489
18.374	11.9495	11.0478	16.0694
17.4914	12.5103	10.1777	15.2543
18.1508	12.2334	9.96322	14.8588
18.02	11.2669	10.3284	15.3366
17.8073	11.9548	10.9529	15.647
17.2073	11.5141	10.4573	15.6885
18.0915	10.981	10.6742	16.2544
17.9298	11.3139	10.6119	16.1916
17.7423	12.2406	10.6564	16.6814
18.1322	11.1593	10.4739	15.697
16.8209	10.7456	10.1534	16.023
17.44	10.5738	10.2259	14.7967
16.9134	10.6789	10.8347	15.073
16.9978	11.0059	11.4613	15.3921
17.1088	10.6689	11.1786	14.4516
17.3225	10.1444	11.1092	15.8912
17.4284	11.2482	12.5109	16.2843
17.5965	10.7922	10.6667	16.3125
17.1708	10.8467	10.7129	15.8259
16.4629	10.8302	11.3599	16.3471
16.5549	11.4888	11.0377	15.8852
16.594	10.9283	11.0382	14.6654
17.0987	11.16	11.105	14.7672
16.7602	12.0498	10.8891	15.6324
17.0748	11.6699	11.6571	14.8981
17.2657	11.4489	10.3085	15.8928
17.5012	12.617	11.3642	17.1227
16.8529	12.5448	10.0497	15.8827
17.4462	12.2538	10.1287	15.6131
18.0602	11.5544	10.2471	16.7501
17.7915	11.7366	9.99751	17.1676
18.2418	11.3054	10.1478	16.4668
17.8511	11.9639	11.1477	16.689
17.11	11.5134	9.80139	16.2144
17.4647	11.5917	11.2602	16.0157
17.7031	11.1868	11.7457	15.1641
17.1705	11.608	11.7214	15.245
17.2828	11.1422	9.96096	14.7734
17.8525	12.4716	11.3283	15.4429
17.0361	12.0282	10.8205	15.9934
17.6313	11.2637	10.4282	15.6028
17.8718	11.5368	11.7434	16.5567
17.5798	11.8024	10.9365	16.4426
17.3683	11.4305	10.8532	15.8184
17.6963	11.3691	10.9843	16.2657
17.629	11.9713	11.631	16.5933
17.5984	12.3711	11.6401	15.7691
17.108	11.8399	11.6546	15.6731
17.3502	12.0912	11.1831	14.8392
17.9812	12.6753	12.4275	15.4877
17.6918	12.8924	10.7885	14.3317
16.9931	11.8559	10.8022	14.3548
17.8906	12.8598	11.5048	15.317
17.8364	11.2526	11.2984	15.732
17.3959	12.5406	10.8865	16.0371
17.0201	11.8699	11.1735	14.8217
16.3152	11.7575	11.0107	16.1792
17.2794	10.2381	10.8695	14.958
17.6461	11.357	11.1685	14.7934
16.9448	11.8748	10.2489	15.3192
16.7055	11.8052	10.6266	15.8158
16.4658	11.1546	11.2882	15.0779
16.4596	11.5703	10.1478	15.0091
17.1257	12.2088	11.2744	15.3869
16.0678	10.5778	11.4086	14.7929
16.709	12.8144	10.8106	15.0964
16.1204	12.0458	10.8988	15.2442
16.54	11.9541	10.873	15.9864
15.3983	11.4424	9.3752	16.1581
15.8357	10.2793	10.4251	15.7928
16.4942	11.1625	9.91589	17.0389
16.8588	11.4974	11.071	15.5157
16.2346	12.5402	9.98247	17.2996
15.9179	11.9294	11.348	17.059
15.2682	12.7206	10.628	15.6769
16.4455	12.1489	9.98421	15.0533
16.5722	12.982	10.9298	16.571
16.451	11.888	11.0073	16.1945
17.8494	11.4713	10.7949	15.6134
17.2074	13.1705	9.85502	16.3824
16.53	13.1485	10.9092	16.415
17.1251	12.6508	11.9743	15.9801
17.2561	13.4197	9.90077	16.8461
16.9543	12.6953	11.504	15.4875
17.1308	12.1206	10.8379	16.1118
16.8952	10.9838	11.9339	15.2474
16.4728	11.0198	11.607	16.4509
17.4795	10.9984	11.0475	16.2861
17.5211	12.4984	11.0114	16.7178
16.9234	11.8988	11.7096	16.4912
17.1302	10.925	11.8844	16.6669
17.4318	11.2032	12.2092	15.7552
16.497	11.4441	12.0132	15.4642
16.6078	11.7652	11.1001	16.1006
16.123	12.3434	11.7142	15.803
17.2482	10.9514	11.6561	15.1572
15.7558	11.5906	10.6545	15.6947
15.8625	12.2665	12.1525	14.9279
16.2825	11.9728	11.0331	15.4236
16.3363	12.9045	11.3798	14.8608
16.5761	12.7252	10.074	15.4766
15.7013	12.5254	11.7778	15.2604
16.7029	14.1464	11.04	15.5018
15.523	12.4577	12.0716	14.5633
16.5812	13.8483	10.372	14.7578
16.4089	11.0316	10.4356	15.7875
16.658	13.2886	11.2636	15.4095
17.0826	12.3243	11.0911	16.6376
16.7732	12.1175	11.0887	16.9916
16.9968	12.0528	10.2846	16.5994
17.1231	11.6588	10.8865	16.5286
17.8223	12.5942	10.9137	16.1652
16.7201	12.7408	10.6894	16.601
17.2263	13.586	10.3037	15.9057
17.3597	11.7554	11.4491	14.9493
17.4282	12.164	10.2902	14.3619
16.551	12.7767	9.64935	15.4563
15.92	12.7075	10.8243	14.0349
17.6103	12.3898	10.8697	14.5971
16.332	10.9168	10.6482	14.7204
16.9399	11.9085	11.7552	15.2471
16.61	13.2006	12.4721	15.2369
16.5405	12.8855	11.375	14.974
17.5078	13.1915	12.3895	15.5288
16.709	12.2672	11.9701	16.4543
16.7348	12.5951	11.251	16.1978
16.8873	12.4112	10.2348	15.8936
15.884	12.3126	11.6646	16.6792
15.8759	12.5956	11.8589	16.0035
16.7148	12.7035	10.9025	15.7104
16.4837	13.5388	10.0134	16.2163
15.4241	12.1127	10.7737	15.3355
15.9021	13.3193	11.5218	14.7913
16.0329	11.8163	11.8255	14.1089
15.9296	12.3893	11.954	15.2754
17.2026	12.5141	11.8809	14.1574
16.2143	12.1298	11.294	14.0745
17.045	12.6403	12.0251	14.488
17.4308	12.2891	10.8943	13.5239
15.8031	12.4096	11.6415	15.0374
16.7012	13.686	11.6945	15.4213
16.5081	12.0848	11.2272	15.0251
16.0741	13.0668	12.0275	16.2632
16.3633	12.7395	10.8672	14.3647
14.6114	13.0628	12.2109	15.1815
15.6618	11.9356	11.7229	14.2188
15.4413	12.0864	12.0498	16.5145
16.2488	12.4075	11.5214	15.9145
15.5063	11.894	11.0065	15.1248
16.6931	12.9074	10.6523	15.8417
15.8972	12.184	11.1959	16.1155
15.6999	12.5339	10.8841	15.6275
15.1462	12.7226	10.3774	15.4332
15.7984	12.6381	11.0695	14.9331
16.1127	12.6557	12.2773	16.0874
15.6692	12.7262	11.7794	15.6413
15.7629	13.5541	11.4062	15.3509
15.6521	13.4604	11.2734	15.7423
15.7718	12.4847	12.5433	14.9164
16.0825	13.0774	12.7945	14.5702
16.5714	13.3954	12.3205	13.4194
16.8398	12.1516	11.5967	14.9545
15.5098	12.5995	12.4022	14.7176
16.4084	12.3478	11.6563	15.283
15.8422	13.0064	12.6099	14.7376
17.0413	12.6972	11.5327	15.5903
15.1703	13.6447	11.7603	14.8022
16.8612	12.9975	11.4696	15.8439
15.8166	11.763	10.018	15.2235
16.0682	12.65	10.4515	14.8603
16.3328	12.0022	10.5911	14.9965
17.4212	11.4091	10.9273	15.8983
16.8562	13.5586	11.6768	15.108
16.3998	11.7531	10.4123	15.4847
15.8181	11.4103	10.2806	15.6083
16.9494	11.7724	10.8487	15.8565
15.2546	12.3468	10.3365	15.5866
15.4896	12.5166	10.308	16.5644
14.8116	12.0064	11.0749	16.0493
16.1757	12.6978	11.0647	16.8808
16.1121	11.4883	10.3755	15.2393
15.6464	11.7383	9.85027	15.7094
14.6174	11.0409	11.4854	15.5209
15.5221	11.7871	11.242	16.6093
16.5764	12.408	11.5591	16.1416
16.6709	12.0175	11.0925	16.3382
15.9918	12.1989	11.3531	15.9834
15.318	12.8733	10.6431	15.6289
15.2034	12.6371	10.9621	15.405
14.8221	11.9874	11.4906	15.1547
15.349	12.8603	11.0935	13.8274
15.1174	12.6279	11.5265	15.4904
16.1874	12.8126	10.6925	15.2253
16.1613	12.2048	11.8629	15.6791
14.6167	12.4068	12.1202	15.24
15.9817	12.2559	11.905	14.3083
15.1767	12.6649	11.8117	14.9125
15.5112	10.8431	10.5197	15.4046
14.3111	12.5616	11.34	15.2646
15.3517	12.168	11.6671	14.9173
15.7263	13.2812	11.7325	15.3507
15.6487	13.8719	12.0494	15.3458
16.6977	13.4393	11.1626	16.1527
16.2754	12.8108	11.1824	16.1188
16.1273	12.8249	11.1759	16.7786
15.7681	12.838	11.2519	14.3838
16.1511	12.3251	10.8399	14.0348
15.3502	13.6672	10.8395	14.1478
16.3231	12.7033	10.9914	14.3748
15.54	12.255	11.4025	14.865
17.2713	13.5131	11.1257	14.5872
16.6557	13.0019	10.3059	15.3002
16.9335	13.5656	10.5326	15.3692
16.4082	13.3611	9.31559	13.7299
16.377	13.6965	11.1081	15.8691
16.1173	12.6314	9.85371	14.7023
15.6293	13.1705	10.0419	14.7132
16.3983	14.4765	10.328	16.2683
15.4312	13.52	9.91963	15.1966
15.1536	12.7191	10.9698	16.36
16.7283	13.4002	10.5576	16.2121
16.7011	13.9254	10.7637	15.6735
15.9287	12.7874	10.7016	16.1832
16.2686	12.2993	10.824	15.2643
16.9049	12.6458	10.0669	15.8595
17.0504	12.0582	9.57463	15.8528
16.3724	12.8644	10.8379	15.8948
16.3276	13.6519	11.5511	15.8139
17.2618	13.1705	10.0946	16.9053
17.4387	12.4127	10.4279	16.0924
16.3399	12.0425	10.9863	15.8055
14.777	12.8991	10.4557	15.2387
15.055	12.2796	11.5856	15.5051
15.6314	12.438	11.0032	15.9559
14.5921	13.029	10.617	16.2513
15.135	12.1787	10.2533	16.8157
15.1274	13.4705	10.0747	15.9242
15.25	12.026	10.1916	15.8089
15.2469	11.6987	10.9363	16.2671
15.0064	13.4498	10.0018	15.3153
16.8401	12.6476	10.4047	15.2894
16.0893	12.636	11.2812	14.2393
16.7789	12.8709	10.486	16.0136
16.6805	13.423	10.8637	16.508
15.8012	13.1749	11.2254	15.0481
16.1946	14.0384	9.7652	16.1967
14.7743	12.6517	9.0439	16.4514
15.5957	13.5643	10.3478	15.8509
15.4522	13.6591	11.7123	16.2948
15.8639	12.5481	10.2943	14.4785
16.0548	12.8822	10.8411	15.1773
15.9341	13.6148	10.4541	15.3741
15.3969	13.0754	12.301	14.8656
15.2433	13.2547	10.3339	14.8901
14.9526	13.8767	9.95264	15.0246
15.3895	13.2461	11.0673	15.1044
15.0907	13.2253	10.3953	15.3355
15.2584	13.592	10.2976	15.847
15.6414	11.6195	10.5408	15.3687
16.7182	12.0002	10.4392	14.7862
16.2358	12.9708	10.6393	14.1007
15.7698	12.504	11.1362	14.9996
15.3093	11.885	10.7876	13.0404
16.2334	12.701	10.8919	13.5632
15.9638	13.0049	10.9924	14.7659
16.2757	12.3042	10.0644	14.9073
15.8029	13	10.3619	15.2846
16.2091	12.0224	10.7029	15.7153
17.3679	11.7244	11.1582	13.7823
16.4734	11.0068	11.4844	14.9372
16.5335	12.6411	10.2785	15.1367
16.9759	12.1244	11.3169	13.9689
15.7729	12.4097	11.2425	15.8074
16.2266	12.5836	10.9877	15.6233
15.9913	12.2242	11.2646	14.244
16.0888	10.9222	9.92677	16.1223
16.3992	11.7549	9.82483	16.5871
16.5715	12.0859	9.34855	15.7187
16.1441	12.4092	9.77299	15.4624
15.5013	13.0185	10.4242	15.2794
15.8434	12.1386	11.5839	15.0203
16.1921	13.1609	10.999	14.5492
16.208	12.328	9.97261	14.7797
16.1574	12.2725	10.4088	15.2392
16.4116	13.2145	10.0343	14.9442
15.0801	12.7693	10.418	14.6634
16.4162	11.9983	10.2741	14.454
16.3367	11.9718	11.2225	15.7579
16.3464	11.7949	10.4515	15.8053
16.8965	11.071	10.07	16.0793
16.5709	12.2644	11.1457	14.7234
17.9713	11.907	10.5338	15.4795
16.0414	11.1911	10.5278	15.4813
16.19	12.2426	9.69346	14.4001
15.6687	10.7403	9.51484	14.7881
16.0805	11.6857	9.39176	14.8456
16.4219	11.969	9.59468	14.7721
16.5025	11.5432	10.04	15.129
16.7721	11.3989	11.1522	15.91
16.5518	12.2841	10.4825	16.0854
16.7777	12.1218	10.2157	15.5672
15.6742	12.1717	9.09471	15.0885
17.0993	9.67713	10.4738	15.3514
16.1837	10.8442	9.97751	14.1762
17.2372	12.1553	10.2988	16.0332
17.1355	10.1126	10.6273	16.0735
16.5454	11.168	10.8576	16.495
16.6189	11.5292	10.1738	15.3228
17.3681	12.1155	9.93091	15.9161
17.1755	12.1912	11.0541	15.9731
15.871	12.2019	10.1063	15.8517
15.965	11.7371	10.3376	16.0888
15.8637	12.4432	11.0815	15.3772
15.011	10.8939	10.9183	15.7215
16.3118	11.452	10.3992	15.0634
14.4984	11.4776	9.71737	17.5107
16.6579	11.0884	11.3236	16.4472
15.7008	11.3737	11.4036	17.3901
14.8645	11.6249	11.6366	15.0401
16.4266	10.6792	10.5793	16.1028
15.8176	10.7452	10.8792	15.8522
15.3573	10.6782	11.5275	15.2865
16.6591	11.5821	11.2722	16.0417
15.7524	11.4941	10.8701	14.9434
15.5742	11.8059	9.44782	15.1795
16.131	11.0899	12.0324	14.0616
16.3026	11.3868	11.3723	15.8316
15.311	12.9921	9.6539	15.2947
15.2388	12.3659	10.6061	15.6771
15.2704	12.3012	9.78496	15.0051
15.954	11.806	10.5482	15.5515
15.8504	12.129	11.0776	15.2992
15.272	12.4849	9.74999	15.4214
15.8198	11.5256	10.1994	15.2112
15.8099	12.3769	10.2115	15.6893
15.4101	11.455	11.9757	15.6592
15.6924	11.6074	9.92941	14.0452
16.6568	9.88682	11.3231	14.7891
16.0349	11.555	11.4692	13.5622
15.5983	11.0873	11.0091	15.1553
16.0164	12.0285	9.68959	14.8169
16.56	11.4366	10.9689	14.2988
15.6171	10.9323	10.6274	15.0487
15.3716	12.2188	10.8278	15.6519
15.9685	10.8122	11.2103	15.1505
15.9933	9.89968	11.0458	14.8151
15.1659	10.9032	10.0747	15.294
14.9877	10.9932	9.75372	14.3026
16.175	11.2793	10.2704	15.3608
15.7077	10.8615	9.88061	14.9109
14.8536	10.6188	9.80857	16.215
14.7461	12.031	10.3118	15.2
15.9684	12.6767	10.4192	14.5968
14.6563	11.5307	9.54339	16.1768
15.4927	11.2167	10.1593	15.7771
16.1207	12.1894	10.331	15.5779
15.5098	12.2555	10.4816	16.2857
15.8082	12.1771	9.58735	15.3453
15.0453	11.7157	9.3956	15.9551
16.8258	11.449	10.1756	14.4603
14.992	12.4084	11.3402	15.5461
15.0601	12.1394	10.6879	16.3491
15.7478	12.6898	10.8183	15.6884
15.5255	11.5259	11.2483	15.6966
15.3592	12.2308	11.7963	15.9156
15.4975	11.3478	11.6063	15.6878
14.9792	11.1655	12.2598	15.9685
15.1572	11.2142	11.6633	16.1123
15.0617	11.3769	10.6044	15.4976
15.8201	10.6213	11.734	14.4811
16.5574	12.0984	11.0076	16.0685
15.285	11.4104	11.923	14.6527
15.8062	11.3617	12.0618	15.2964
15.1993	11.0314	11.049	15.6403
15.0793	12.1867	10.6064	14.7475
13.9876	10.8975	11.3034	14.5402
15.1596	12.1584	10.7429	14.1319
15.8581	12.2001	10.7874	14.9039
15.7139	11.4623	10.4041	14.2882
15.5551	10.5941	10.3804	14.401
15.7158	11.3464	10.8081	14.6609
16.5794	12.7756	11.0718	13.3594
16.2098	12.1019	10.7521	14.556
16.232	11.6748	10.0731	12.9384
15.9396	11.3307	9.98179	14.351
15.9051	11.6364	10.6486	13.6297
15.9313	12.1975	10.087	15.1444
16.2962	11.6748	10.6831	15.2749
15.9248	11.8654	10.5617	14.4643
17.1497	12.2766	10.7481	15.4669
17.1888	11.4338	9.70086	14.4862
17.196	12.0442	10.5801	15.4511
16.03	10.5542	10.1917	16.208
16.0381	11.2626	10.3471	15.9091
15.5737	11.5245	11.2356	15.3915
16.5331	11.9854	11.2956	14.4395
15.3755	11.5001	9.54884	14.3685
14.7248	12.2229	10.4503	15.2011
15.1664	12.3847	10.9923	15.3091
15.5017	12.4835	10.7178	15.1842
16.2227	12.349	9.51156	14.8953
16.5756	12.0686	11.5535	15.0663
16.9884	11.8397	11.3066	15.6751
15.8683	12.1186	10.5601	15.0488
14.6855	13.0139	9.88996	14.9985
15.1967	13.4428	11.0518	15.7024
15.2368	13.2486	10.5433	15.7362
14.6584	11.302	11.5303	14.7717
15.6843	11.2417	10.6863	14.7222
16.2271	12.6582	11.3076	15.2368
16.5502	11.4578	11.6142	15.7485
15.2134	11.1192	10.8741	15.5834
16.3165	11.3941	9.96119	14.917
15.8751	11.5134	11.1004	15.1652
15.747	11.1912	11.3583	15.9307
16.5927	12.6942	11.0057	14.6453
15.6006	10.9572	10.0534	15.0481
16.5302	12.4904	10.2998	15.006
15.4352	12.166	11.016	15.3176
16.2483	12.0833	10.388	15.7843
16.0294	11.8427	11.1843	16.2944
16.4407	12.1045	10.8277	14.0258
15.9478	11.9716	10.7108	13.957
15.6239	11.6163	10.4493	15.7947
16.5348	12.3202	10.3001	14.423
15.3742	10.8009	9.81136	14.7768
16.5428	11.4668	9.90014	14.1729
15.9889	12.1708	10.2458	14.9241
15.3614	11.859	10.2943	14.6686
15.253	11.6863	10.8659	14.5033
15.1229	11.7806	10.287	14.9707
15.4234	12.1075	10.9995	15.2325
16.5087	11.5972	9.53956	14.6469
16.9292	12.8481	9.46071	15.439
16.1321	12.0916	10.2225	15.3069
15.8884	11.9005	11.0015	15.5171
15.8975	12.4724	10.1366	14.6716
16.1562	12.7846	10.3399	16.2538
16.4706	12.267	9.71064	15.5784
16.5747	12.0618	9.89182	15.8033
16.2359	11.9868	10.1107	16.1897
15.4092	12.3947	9.79248	15.0572
16.0324	12.8167	9.31257	15.5628
15.63	12.1635	10.4517	16.4209
15.5323	12.8103	10.5041	14.8913
16.6244	12.736	10.4132	16.1563
17.8174	11.6528	11.4293	16.034
16.9569	10.5347	11.3392	15.6517
16.7692	11.0766	10.6411	15.4136
15.5285	11.7541	11.1534	16.3669
16.4165	11.7953	10.0639	15.3749
16.454	11.9899	10.202	14.0035
15.6418	12.5275	9.74436	14.9842
16.8263	13.2044	10.204	14.3253
16.7292	12.6639	10.2127	13.825
17.4203	12.2386	9.83999	14.6422
17.1819	12.2851	10.0444	13.8212
16.8522	11.6514	10.4805	14.1501
16.7977	11.4754	11.2699	13.8916
17.4367	12.5083	10.9908	14.2659
16.2243	10.7659	11.2305	15.0412
16.4079	11.4734	11.8737	15.2363
15.7975	10.5238	11.2587	14.79
17.0529	10.9863	11.5935	14.7175
16.1005	11.7724	11.4926	14.876
16.3146	12.1278	11.1792	13.5441
15.413	11.9159	11.135	16.1316
15.7665	12.41	10.7247	15.2313
16.1443	11.1828	11.2852	14.591
15.6238	10.8721	10.3765	14.9424
16.4513	11.6263	10.6006	15.5919
16.4952	11.7777	10.5517	15.2555
15.8051	12.1252	10.849	15.2168
15.6423	11.6198	10.981	16.3653
16.0906	12.2275	10.9948	14.7122
15.9101	11.9455	11.5804	15.3836
16.0558	12.9067	11.166	15.5166
16.6667	12.8127	11.5291	15.9115
16.2346	13.1254	11.2402	15.383
15.8603	12.3249	11.3688	15.0036
16.7189	12.7813	10.9436	15.7055
16.1694	10.773	11.1854	16.4448
15.8661	12.481	10.8479	14.5412
16.0883	12.3944	11.846	14.1117
17.4881	12.2061	10.8799	13.5767
16.9739	11.1715	10.74	14.5064
17.6666	11.318	10.243	15.464
16.4274	12.8829	9.28588	14.6236
15.2985	12.2833	9.94166	14.5805
17.1086	12.2804	10.125	14.2325
15.309	13.4992	10.6081	14.349
15.6896	12.1385	9.93184	14.694
16.8348	12.7427	10.5831	13.9664
15.9836	13.2823	9.90705	15.3894
16.7326	12.3017	10.2033	15.1257
16.7811	13.3794	10.3385	15.5541
15.6428	12.4999	11.1452	15.443
16.5642	13.0808	10.6201	14.9756
17.2408	12.1418	11.0204	16.8465
16.9632	12.3949	10.1258	14.8957
16.8643	12.3329	11.3333	14.21
16.1104	11.2189	9.4885	15.4819
16.623	12.3382	10.9417	15.5087
16.1966	12.311	9.34145	15.3928
15.1564	12.3506	11.5693	15.5587
16.5567	13.1348	10.7425	14.9786
16.6163	12.9253	12.6229	16.297
16.2813	12.3853	11.0782	15.1047
16.1291	13.3417	10.5595	15.35
16.1889	12.1693	10.6821	15.341
15.6803	11.4407	11.5052	16.1996
16.1532	11.8038	10.265	15.2112
16.0689	12.5565	10.8826	16.1427
15.6586	11.4961	11.2752	15.7489
16.2563	11.7818	11.2031	14.1465
15.9736	12.9799	11.0812	14.6755
15.8938	11.1712	10.9075	14.4438
15.8458	11.7672	10.4787	15.8767
16.0839	11.1278	8.87238	15.9702
16.5081	9.9805	10.006	15.2741
16.7107	11.3642	11.0415	14.7044
15.2022	11.2304	10.7498	15.4539
16.3119	11.7973	10.8769	15.9953
16.1987	11.5235	11.4707	15.5299
16.5524	11.4871	10.9448	15.2736
16.1983	12.399	10.8802	15.3057
16.1664	12.6114	11.6942	15.6969
16.7057	12.69	10.8996	15.1151
15.2554	11.6446	11.4617	16.1379
15.6645	12.0413	12.1449	15.3894
16.2389	12.1661	11.4088	14.7292
15.4516	10.5878	11.0168	16.0824
14.6067	11.248	10.7814	16.1844
15.8699	11.7759	10.6861	14.9247
15.5586	12.5541	10.7194	16.0011
14.0077	12.1777	10.8276	15.7112
14.6609	11.4778	10.2276	15.496
14.7215	12.6831	10.7884	15.2575
15.5161	12.6106	10.3174	14.4215
15.904	12.7318	9.04389	14.1604
15.638	13.3838	10.0198	16.0352
15.3388	12.7851	11.044	16.0974
16.9187	12.7338	11.1933	15.1674
15.9995	12.857	11.1632	16.0629
15.4927	11.4267	10.9096	15.2742
15.5568	12.5579	11.5596	14.9698
15.9563	12.3741	10.9272	16.1099
15.4914	12.9256	11.4671	15.3875
15.438	11.4978	10.8275	15.5665
16.1716	12.5751	11.5586	13.9098
15.1288	12.2971	11.7853	14.9907
16.1733	13.0392	11.0043	15.7453
15.3943	12.7299	11.8425	14.866
16.1065	12.4936	11.7176	13.6787
16.8496	13.3272	11.6557	14.7543
15.1844	11.8761	11.3686	14.498
15.7426	12.5179	11.7174	14.1434
17.0476	13.1332	11.5216	14.6931
16.9198	12.9882	12.2797	14.5538
16.4597	11.6039	11.5143	14.4316
14.9781	12.508	11.335	14.4526
14.2183	12.2262	11.9215	15.5011
16.0867	11.8568	11.9309	14.6424
16.1804	12.6722	11.5355	14.1554
15.1623	12.3152	11.1464	14.5572
15.0978	12.22	11.0285	14.1726
15.9257	12.6297	11.4463	15.4687
15.6365	11.6456	11.9653	14.6586
15.7765	13.6836	11.6326	15.3623
15.194	12.6949	11.0418	14.9878
14.6052	12.8993	12.0077	14.0385
15.4552	11.9731	11.2118	14.7677
16.3574	12.5857	10.6114	13.2458
15.9815	11.9547	12.1955	12.9731
15.4049	11.5795	11.6696	13.7551
15.4269	12.0932	11.9145	14.4792
15.9101	12.1595	11.7738	15.1985
14.7398	11.6743	12.0543	14.7717
15.8101	11.5735	12.4144	14.8255
15.2084	10.2495	11.4197	14.3386
15.8702	12.5138	11.8183	14.5035
15.1821	11.7913	11.7977	14.3613
15.7579	11.1699	12.799	14.4532
14.648	10.9664	11.9606	15.0623
14.8974	10.8941	11.5782	14.6572
15.3661	10.7333	11.9639	14.4529
15.6616	11.2347	10.6337	14.4966
16.0382	10.6402	11.174	14.9793
15.3607	10.8466	10.9938	13.3793
16.005	11.6306	10.5819	14.8153
15.2005	10.9141	10.6435	15.4451
14.4677	10.0454	10.018	13.9708
14.8956	9.83834	10.4024	15.323
14.6923	10.335	11.7379	15.0883
14.8594	11.2994	11.7602	15.1412
14.187	11.1861	12.0864	15.6103
14.7674	10.4439	11.8819	15.4343
14.4381	11.6173	11.7272	14.9516
14.1773	10.8336	10.885	15.1901
14.9055	11.2606	10.7083	15.4131
15.082	11.319	11.5806	13.8476
16.253	11.7773	11.895	14.4955
16.1003	11.8426	11.2246	15.2046
16.1712	12.2931	10.6886	15.0608
15.0097	11.2508	11.9907	14.4342
15.9031	11.8103	11.54	14.029
15.4628	11.1024	12.0818	15.0401
15.2016	10.2031	12.1528	15.5843
16.0866	10.8947	10.407	15.1394
15.1002	11.5309	12.4115	14.2547
15.7933	11.5293	11.2525	14.5389
14.2294	11.0934	11.7624	15.1267
15.9199	12.73	11.3886	15.3021
15.6296	11.2852	11.4753	15.7618
15.8209	12.0053	11.2501	15.825
15.9841	11.8679	10.4411	16.0829
16.0685	11.9141	11.1104	15.319
15.9702	10.9125	10.2363	15.0264
15.6762	11.8372	11.0131	14.5962
15.4729	12.0579	11.0989	14.8319
15.9195	10.3915	11.6388	14.3963
15.2376	10.2197	11.0774	14.6962
15.2228	10.0994	11.4593	15.1387
16.108	10.2936	10.4928	14.479
16.9037	11.229	10.2811	15.2764
16.6638	11.4633	11.1579	15.706
15.533	10.7367	10.745	15.9674
15.7881	11.1161	10.2136	15.2644
15.7661	12.049	10.9322	15.7123
15.2359	11.605	11.154	15.0559
15.3637	12.3435	10.5841	15.7633
15.6008	11.6882	10.1267	16.3377
16.1413	11.7984	10.4329	15.5143
15.9299	11.1654	11.5195	16.0755
16.041	12.2336	10.8893	15.268
16.1181	12.2173	11.0444	14.9334
16.1607	11.6326	10.6695	14.697
17.2853	12.3299	10.95	14.337
17.1136	11.7029	11.2343	14.4809
17.2201	11.66	12.8744	15.177
16.6545	12.3353	11.0608	14.6906
15.7131	12.8224	10.9203	15.1871
16.1181	12.2404	11.3328	16.4074
16.0321	12.6953	9.59145	14.8256
15.388	13.1575	11.293	15.5783
17.2296	12.4807	10.5054	15.5347
16.2279	12.618	11.4435	16.051
16.1248	12.6747	11.1281	16.0083
16.3174	11.1398	10.6815	15.9065
16	11.5439	10.8515	14.5867
16.2769	10.8773	11.1805	14.9009
16.622	11.366	10.1144	14.8721
16.0165	11.1569	10.4767	15.3008
15.7956	11.993	11.2472	15.4094
16.5014	11.9777	11.7134	15.7781
16.0107	11.8942	10.7784	16.1552
16.2275	11.4181	9.30951	14.8273
17.3402	11.2064	10.5516	15.9751
16.1114	11.2453	10.714	15.8744
16.0914	10.6896	11.1167	16.5084
17.107	10.6054	10.7609	16.1497
14.8174	11.6937	11.852	16.9498
15.138	10.6229	11.3506	15.8638
16.2202	12.0341	12.6375	16.098
15.913	11.2063	11.3148	15.4268
14.8594	11.9641	11.5126	16.9563
13.9427	10.3632	10.9019	14.5981
13.9283	11.3969	11.6106	16.1986
14.7481	12.2067	11.5315	16.471
14.092	10.9907	11.8546	17.2245
14.8485	11.0096	11.8923	17.4952
14.7601	10.867	12.5842	15.8146
13.7996	11.2988	13.7736	16.1653
14.9062	11.7077	11.8791	15.384
15.9957	10.3431	11.402	16.2447
15.1527	11.3487	12.6431	16.095
15.4211	11.7413	11.5178	16.1207
16.0925	11.5826	10.9468	16.2124
15.0517	10.5679	11.7087	14.8394
15.8444	11.15	11.8483	15.1954
15.2943	10.6888	11.392	15.6734
15.1979	11.5165	12.646	15.8384
14.944	10.1358	11.9009	15.5682
15.8491	10.8737	11.55	16.725
15.8037	10.5987	11.9878	16.2895
14.0424	10.6728	11.2609	15.9492
14.7512	11.6858	11.6854	17.2995
14.5777	11.4317	10.9872	16.8519
14.5817	12.271	11.7619	16.6176
15.0949	11.8936	11.1239	16.1185
14.8076	11.2812	11.961	16.0541
14.0496	11.9405	12.9299	14.9111
13.846	11.1475	10.9694	14.6254
14.0972	10.4254	11.6082	15.4319
15.265	11.4011	11.5693	15.1556
14.1932	11.7356	12.4365	15.1679
16.3731	12.1787	11.9566	16.2287
15.7441	10.4887	11.8673	15.7717
14.8506	11.2959	11.9879	16.2503
15.3283	11.0357	11.5906	15.8007
15.027	10.6169	12.0092	16.2316
15.637	11.5839	12.1391	15.1256
14.1055	12.2585	12.4103	14.1719
13.3075	11.809	12.0981	16.0942
14.9259	10.8721	11.3424	15.777
14.2584	10.8746	12.9306	16.2441
15.7332	11.1584	11.4805	16.4535
15.0873	11.352	11.9177	16.4536
14.9729	11.3471	11.3222	15.9988
15.9386	11.0489	10.694	15.9776
14.325	9.46891	13.2179	16.4087
15.8719	10.4844	11.4128	16.1419
14.9258	11.1656	11.7181	14.7711
14.5477	11.0367	11.9096	14.7144
14.656	11.4644	11.3214	14.1782
15.1412	11.5641	11.6193	15.4205
14.4082	11.6569	12.0394	15.1339
15.1333	11.277	10.7809	14.7302
15.1451	12.0192	11.1802	15.0143
15.2756	10.9078	11.3848	14.7659
15.3063	10.563	11.5161	13.751
15.2236	10.8176	11.1906	14.8229
16.718	12.2511	11.2717	13.6484
16.8797	10.4229	11.8891	13.6279
16.0129	10.1732	12.3822	14.0396
15.1267	11.0667	12.2504	14.9995
15.6265	11.3736	11.6363	14.3755
15.8395	10.6063	11.9677	13.8536
15.1805	11.0546	11.747	13.9183
15.8839	10.7882	10.4223	15.3473
16.5541	11.981	11.5063	13.8772
16.5743	11.8921	11.6813	14.7429
15.1798	11.4434	12.3343	14.9363
15.0941	10.9025	13.4433	14.2599
14.464	11.6123	11.7536	14.4683
15.3824	10.7442	11.6087	15.2976
15.8705	10.953	10.459	14.417
15.3542	11.1162	11.6747	14.6831
14.508	10.902	11.1677	14.8038
13.7333	11.0079	10.898	15.1079
14.3485	10.6793	9.7051	14.7339
14.0802	11.0604	11.5252	14.84
13.9179	10.457	10.9324	14.6465
15.1782	9.81315	9.87501	13.8627
15.242	9.83903	10.3471	14.8586
14.7583	11.4709	10.9163	15.3851
15.13	10.9621	10.5158	15.6251
15.2061	9.81732	10.5468	14.0952
14.3011	10.6294	10.4446	15.0509
15.503	9.62336	11.1314	15.4978
15.0394	11.1132	11.76	15.2593
15.0353	11.5072	11.8364	15.2051
14.8584	10.3341	11.7898	15.77
15.3555	11.0999	11.2963	15.2465
14.2292	10.9437	10.7038	15.3119
14.7317	9.85733	11.4494	14.6018
14.8859	10.3291	11.75	13.9494
15.4567	10.0875	11.4368	15.2474
13.929	9.798	10.957	15.7858
12.7111	10.6251	10.6065	14.9313
13.841	10.8001	10.7834	15.2242
14.33	11.732	10.6615	13.4521
13.7063	10.7439	11.097	14.381
13.6526	11.4411	10.6359	13.4259
13.228	11.6219	10.9844	15.0679
14.344	11.3307	9.73854	14.3001
14.017	10.6756	11.0593	15.5096
15.5094	10.7595	10.0127	15.8023
15.25	9.8429	9.87667	14.9663
14.9565	12.4652	10.5738	14.6953
13.4657	11.4834	11.4072	14.9809
14.2444	11.4719	11.375	15.173
14.02	10.9751	11.4468	15.4558
13.3346	10.8283	11.289	15.4202
14.438	10.9549	10.8742	15.0713
14.6031	11.4845	12.2463	14.1187
12.4816	10.2627	10.7941	14.9321
14.5383	11.2965	11.6256	14.8247
14.1965	11.0465	11.8869	15.5197
14.6527	11.1365	11.1173	15.6977
14.0602	9.59669	11.173	14.7111
13.7123	10.6186	10.5579	14.8328
13.2139	11.6845	12.2791	15.197
13.6999	11.2238	11.6986	15.6149
13.5361	10.2053	12.8942	15.4946
14.4687	11.5222	11.825	14.602
15.5344	11.8177	11.0558	15.2303
13.7208	11.9957	11.3574	15.5125
13.8003	11.5288	11.0457	15.0779
14.0353	10.742	11.4018	14.874
14.6081	11.1317	12.1783	14.7086
13.9291	10.8063	10.149	15.507
15.0611	11.1708	11.7281	14.8301
14.3128	10.7699	11.6444	14.8957
14.2605	10.6161	11.2677	15.8996
14.6906	11.5691	11.3294	14.954
13.8999	11.5432	10.7127	15.8937
13.8253	11.5995	10.6731	14.8274
14.5	12.7648	10.9884	15.4357
15.1354	11.6018	10.6005	15.3451
14.7402	11.0811	10.3709	14.7568
14.6073	10.7771	10.1093	15.1261
14.7748	12.0514	10.5832	16.3238
15.7841	11.653	11.1485	15.2329
14.7147	11.0998	11.4855	14.4984
15.4295	11.9493	12.3397	15.6097
14.3932	11.1681	11.6056	15.1365
14.7362	11.4788	11.7852	15.1632
14.2631	11.7337	11.4925	17.1149
14.4525	10.5288	12.4312	16.6846
14.8582	11.6581	11.7809	15.4286
15.3132	10.624	11.4439	14.998
15.43	11.3078	12.2098	15.7757
15.5191	10.7397	12.1494	15.9329
14.3472	10.2928	12.0003	15.8328
12.9904	10.412	11.5486	15.3517
14.8405	11.8167	11.5037	14.8798
14.4738	11.2399	11.4296	15.1111
16.298	11.3575	10.4163	15.4798
14.2376	10.9139	12.1632	15.5377
13.3738	10.9824	11.1584	16.3025
13.3917	10.907	11.821	16.551
14.9985	10.275	13.0611	16.579
13.8673	11.7007	12.7753	17.1021
14.7053	11.0823	13.1376	15.6567
15.0129	10.5074	13.2156	16.4756
14.5757	10.5979	12.8878	15.4366
14.1107	11.1725	13.6756	15.2495
14.5029	11.9095	11.5377	14.9166
14.4849	11.6065	12.6441	15.8479
15.5515	11.4927	11.5599	16.2738
13.9907	11.0113	12.4967	15.36
15.4374	10.3734	12.4312	16.1223
15.325	11.2591	13.0656	14.3068
14.9396	11.035	13.163	15.2247
14.7823	11.2336	12.3753	14.8637
15.1224	10.2022	12.7665	16.4591
14.4208	11.6624	11.6645	16.3331
14.8237	10.7159	12.8126	16.7846
14.5532	12.3497	12.2409	15.8032
14.9254	10.8998	12.3276	15.8051
15.5644	11.7162	11.2704	16.2274
15.6235	10.9206	11.4728	15.4344
15.4159	11.9915	10.3662	15.9705
16.0092	11.0339	11.9026	16.1114
15.3632	10.5267	12.1933	15.7531
14.5398	11.0764	11.2567	14.895
13.4848	10.4243	12.2033	15.6155
14.4031	11.8291	11.8815	15.7186
14.9964	10.8216	13.176	14.9661
14.9761	11.0641	11.6687	15.3295
14.2177	10.4326	12.1174	15.9158
14.6515	10.4666	11.0947	16.5245
14.0432	10.5321	12.1862	16.2492
13.3783	11.7773	11.1644	15.9103
14.6204	10.8576	11.0616	15.7721
14.9539	10.6094	11.6495	15.3006
14.846	9.87215	11.2088	14.7922
14.676	9.66596	11.9447	16.5839
14.7875	10.0213	10.3166	15.3094
14.4934	9.92604	11.0967	15.9117
14.2869	9.8805	10.5467	15.2014
14.2266	8.28938	10.5813	15.1581
14.6812	9.47099	11.518	16.4657
15.0829	11.3946	11.7363	15.0774
14.4166	10.1313	12.0502	15.7102
14.1107	10.7251	11.2498	15.7333
14.2137	11.7586	11.9697	16.5749
15.1237	10.7693	12.3375	17.1435
13.4996	11.2088	12.1697	16.5345
14.2567	11.2064	12.4918	16.7585
15.0729	11.0915	13.1088	16.0452
14.6768	10.6562	12.4593	16.3036
14.4296	10.5745	12.2344	17.0006
14.2852	9.8747	11.7483	16.2325
15.067	10.8469	11.4866	15.5617
14.3638	10.7592	11.0732	15.323
14.3221	10.6606	11.0498	15.9965
13.883	10.2852	11.1091	15.2281
14.5034	11.015	11.2099	16.8001
15.1775	11.2151	12.1959	16.1162
13.7669	10.6443	10.9332	16.0163
14.8776	10.7139	13.3986	16.8932
14.5333	10.4531	12.1608	16.153
15.9446	10.0366	12.3606	16.1225
14.4819	9.84489	12.2359	15.1747
14.6209	10.3916	11.6058	16.7298
14.6337	10.8454	11.8778	15.3763
13.7398	10.8285	13.0427	15.5176
14.3241	10.3433	13.7236	15.5318
14.5166	10.5398	11.347	16.3742
14.5326	10.6486	10.3351	16.3544
15.0292	10.2601	11.4962	17.1307
14.9274	10.2506	12.5177	15.0555
14.6417	10.5139	11.7475	15.9277
15.0765	9.97796	11.0004	15.8953
13.5921	10.2131	11.8273	16.1096
13.9432	9.83085	11.274	15.7342
13.6155	9.06144	10.7835	15.0624
14.4415	10.0679	11.6559	15.7746
14.7409	9.90035	10.8229	15.3002
14.1454	9.55502	11.7726	15.4081
14.6047	9.95369	12.127	15.1115
14.2854	9.87471	12.1757	15.6183
14.1839	10.0921	11.4745	16.143
14.7586	10.5265	10.8678	17.0008
14.5907	10.6941	11.8531	15.8291
13.6528	9.97549	12.3334	16.2826
14.4731	10.9206	12.385	16.2179
15.1479	10.5371	12.2456	14.9557
14.7358	10.7309	11.269	16.588
15.2316	10.7187	10.5705	17.3709
15.333	12.0981	11.65	16.0739
13.6361	10.2955	13.0084	16.3631
14.4836	10.0958	12.4244	15.7242
14.7712	9.78861	12.6341	16.4737
14.3787	11.0229	12.3464	16.1889
14.837	9.05537	12.347	15.5338
14.1116	10.7641	11.6624	15.2211
14.6617	9.632	11.9593	15.112
14.6679	10.3867	12.0457	15.0928
14.8797	10.5169	11.5919	15.8488
14.3255	10.0809	12.1598	16.4275
14.301	10.4427	11.1615	16.8979
14.9627	10.0831	11.739	15.8945
14.9015	10.6705	11.1132	15.928
15.514	10.0409	11.4562	15.8293
15.2215	11.3808	11.2197	15.4822
14.8064	11.3309	12.1464	16.019
13.8158	10.6152	12.122	15.0773
15.3358	10.1948	10.9351	15.3245
16.1005	9.67675	11.5786	15.9417
14.725	10.489	12.8317	15.1014
15.165	10.9911	12.3514	15.538
15.3279	10.4483	11.1283	16.2149
14.1411	10.18	11.0313	15.9941
16.4392	9.6326	11.9258	16.2704
15.9016	10.4542	11.6752	15.6185
15.2552	9.97705	12.0958	15.2517
14.3476	10.1902	11.7877	16.2407
15.2415	10.0942	11.9596	16.6788
14.0377	10.4639	11.0508	17.3517
15.3694	9.61331	11.98	17.021
15.3437	9.71821	12.1926	17.7155
15.205	9.47303	11.0707	17.2327
14.4635	10.0567	10.8462	15.5272
15.1994	9.98112	11.1795	16.5354
14.2906	10.0445	10.91	16.5445
14.6656	10.1858	11.3798	14.7483
14.8542	10.1565	11.4087	16.95
15.0647	11.1436	12.2719	16.4037
15.1234	11.4138	10.9084	17.1249
15.4071	10.7787	11.2743	17.3491
15.4562	11.026	10.8101	16.2281
14.9315	10.9165	10.3937	15.1212
15.997	9.99542	10.6113	15.8066
15.0675	9.65028	11.477	15.1718
15.9519	10.2967	10.8228	15.4217
15.7937	9.87164	10.9939	15.9423
15.2218	10.2661	11.7628	16.5719
15.4071	9.40721	11.0176	17.4961
16.3674	10.1474	10.615	15.7455
16.2595	9.40094	9.98705	15.4645
15.1456	9.53604	11.0775	15.5736
16.2338	9.22752	10.0631	16.3266
15.4112	9.1894	10.0845	15.7413
15.7499	10.3538	10.9564	14.4146
15.5282	10.6531	11.1724	16.1257
15.6938	10.5051	11.294	16.0814
15.6988	10.0302	11.3132	15.3517
15.9529	9.14239	11.419	16.3074
15.089	10.2607	12.3838	16.3512
16.34	8.63739	11.6956	14.8228
16.1526	9.5893	11.4244	14.5191
15.3329	9.46561	11.4524	15.7442
14.7311	10.9287	10.4528	15.8884
15.1253	10.7315	10.8716	16.1726
15.3585	10.896	10.9439	15.1655
14.9477	10.6189	11.1683	15.3633
15.3684	11.0992	10.0148	15.6572
15.4617	10.5381	10.6338	15.4877
16.1259	11.4447	10.4017	14.5377
17.4887	11.0973	11.5508	14.8069
15.1641	10.3295	12.017	13.9672
16.6095	11.5598	11.2104	13.3675
15.9926	11.1043	11.7218	14.8319
15.851	9.66257	11.6379	14.1945
15.5789	11.1192	11.7444	14.6511
15.9746	10.3152	12.2325	15.1149
15.1829	10.4891	10.8553	14.6336
14.6392	10.43	10.4166	14.3705
16.201	10.9174	10.6677	14.7182
15.142	11.4147	11.39	14.7753
15.8871	11.2084	11.0102	14.2474
15.9962	10.6558	12.6851	14.4374
15.3884	9.97848	11.9607	14.0903
14.0785	10.9533	10.2891	14.3612
14.618	11.5431	11.3113	15.0156
14.4935	10.139	11.8641	15.6613
15.6635	10.9712	11.8073	14.8214
15.7539	9.88135	11.5622	13.4
15.0597	11.3118	11.1106	15.7234
15.1712	12.1721	10.1062	15.5491
15.5399	11.6069	10.5116	14.9182
14.7073	11.8309	9.61909	15.6136
15.7311	12.2371	9.44903	15.1063
14.1674	11.2233	10.5528	14.5631
14.9686	11.942	9.55622	14.9763
14.8464	10.8146	10.2026	15.2807
14.7819	11.2628	10.4052	13.7065
15.2349	12.3076	9.86369	13.4954
15.0511	11.3334	10.3349	14.0951
14.5913	11.266	11.4951	14.3016
14.8917	11.07	10.7922	15.6197
15.0571	10.6484	10.9818	14.4422
13.9762	11.1216	9.91042	14.4732
15.1398	11.667	10.6633	15.2381
15.6113	10.7786	10.8169	15.3215
15.2494	9.73405	10.3767	14.0479
15.4628	10.9348	10.6796	14.1907
14.2775	11.6259	9.24185	14.4623
15.8294	11.3689	11.1045	15.7502
15.0217	12.1121	10.6882	14.13
14.9964	12.1453	11.4219	15.0505
14.1179	11.443	10.1938	14.6337
14.9365	11.2678	10.0741	15.372
14.4385	10.6553	10.4228	14.8876
14.7482	11.1153	10.8683	15.8675
15.411	9.70888	10.2722	15.2278
14.9943	11.3823	10.0085	14.5164
15.064	10.5463	11.5134	15.1635
15.0701	10.7545	10.4699	15.1248
15.388	11.1148	11.3147	14.896
15.0313	11.4206	11.8496	15.4826
15.7236	10.7737	10.5405	14.9655
14.1427	10.2014	10.1633	15.8528
14.6465	11.9693	10.1423	15.3755
15.0767	11.4235	11.2114	15.7019
14.9403	10.8988	10.9772	15.3179
15.6434	10.8775	9.79176	14.465
15.2769	11.2709	10.4823	14.3426
14.4435	11.2246	9.55159	14.4439
14.1154	13.0232	10.6565	12.9237
15.0336	11.07	9.52378	14.4784
14.9405	11.472	10.511	14.8726
15.1091	11.9518	10.536	14.8094
13.8526	10.9496	10.5799	15.3031
14.7954	11.0102	9.9412	15.366
13.7417	10.9895	10.104	15.2764
14.7369	11.843	9.24132	14.0307
14.4057	11.4462	9.51601	15.1381
13.6494	11.6686	10.59	14.9035
15.2546	11.5043	10.813	12.6512
13.7313	12.0925	10.8259	13.8331
15.0768	11.0589	10.9784	13.6744
15.1223	11.4487	10.5091	13.7196
15.0445	12.118	10.8721	13.2696
15.3976	10.9759	11.7153	13.6891
14.4987	11.2428	11.3485	13.1714
14.7331	11.3677	11.0224	12.9305
14.3674	10.5438	10.8864	13.2188
13.8333	12.5807	11.7231	13.8396
15.4455	11.3659	11.3087	13.9495
14.0721	11.8864	11.8527	14.5801
14.6851	11.2373	11.5701	12.928
14.1811	11.1035	10.6371	12.4948
13.5209	12.0394	11.6545	13.2322
15.1546	11.298	11.0226	13.6708
14.9514	11.9636	9.97712	13.7615
15.3492	11.0695	11.2002	13.0346
14.0483	11.3803	10.3496	13.6811
14.1612	12.0393	10.7699	14.9392
15.1234	11.3519	11.8338	14.4189
15.2333	11.4691	10.5949	14.8396
15.8021	11.6115	11.0369	14.6901
15.1651	11.2508	10.0664	13.1426
15.5605	11.9414	11.856	13.8259
15.0239	11.6009	10.9603	13.9615
15.795	12.2374	11.9132	13.5217
15.6622	11.0873	11.2044	14.1785
13.8736	12.1068	11.2919	13.4819
14.6236	12.0294	10.6854	13.8552
13.1774	11.6392	10.8564	14.4047
14.7306	12.2362	10.5803	14.8133
15.2194	12.4466	10.5677	14.3085
13.985	12.3162	10.6355	14.0112
15.1175	11.5899	10.1964	14.272
13.5448	12.332	10.6886	14.4904
14.4002	12.4683	10.0695	13.6885
14.9721	12.2035	11.2209	13.8566
14.5476	12.1711	9.92924	13.6658
15.1906	11.2165	11.5374	14.4448
14.9784	11.7392	10.4722	14.4062
15.5764	11.3699	10.8606	14.5371
14.3554	12.1913	10.6333	14.7243
13.9924	11.3788	11.1091	14.081
14.1263	11.9927	10.5672	14.8394
15.3197	11.8137	11.2473	14.3206
14.7583	12.3345	11.6988	14.5593
14.5464	9.72453	10.0432	13.514
14.6152	11.9114	10.0014	14.3014
15.7559	11.4874	9.94233	14.5795
15.2561	12.3573	10.4656	14.1302
15.6497	11.7272	10.193	13.4489
15.1323	10.7446	10.7125	14.8581
14.6673	11.5257	9.44467	14.6385
15.1221	11.5608	10.3556	14.2768
14.1428	12.2723	9.9981	14.2636
15.4334	11.4255	10.2246	14.0846
15.4614	11.7871	10.3547	13.1643
13.632	11.1475	9.13782	13.6344
13.423	11.9215	9.80832	13.4126
15.0666	10.3404	10.2643	13.9001
13.9404	9.75393	10.1154	14.1583
13.8968	11.4096	10.2521	13.8842
14.7621	11.9231	9.97719	14.3081
13.6981	11.8716	9.78333	13.2846
14.54	10.2703	10.5616	13.5031
14.8677	10.508	10.1709	13.607
15.8376	11.0559	9.26296	12.7043
15.361	10.7957	9.70125	14.1917
14.5111	11.2821	8.64016	14.1473
15.3222	10.9447	11.3355	13.8668
15.1903	11.5808	11.187	14.5063
14.5688	10.4494	11.1407	14.0771
14.7768	12.2803	11.4226	13.7646
14.0755	11.4373	12.7177	14.3913
14.6192	10.2515	11.8479	14.0309
15.593	10.8164	11.0097	12.8756
14.3252	10.9304	10.491	12.602
14.8575	11.2229	12.1965	12.8306
14.6156	11.0491	11.0182	13.9288
15.3273	10.3433	10.6347	12.9523
15.2322	10.3753	11.6722	13.2056
15.3427	11.1842	11.1264	14.4363
15.1738	11.3679	11.1757	13.9985
14.4762	11.6734	12.2943	13.3472
14.2035	11.3115	11.6249	13.5193
14.9354	10.9273	10.025	13.6342
14.2843	10.4724	11.2831	14.6999
15.8715	10.8733	11.6295	13.1751
14.5896	11.5927	11.2945	14.069
15.0411	10.5098	9.84787	13.6833
15.0007	11.3364	10.2211	14.2426
13.8145	10.499	8.69021	12.6592
14.3364	10.2152	9.31888	13.912
15.4171	11.8405	10.4751	13.8412
14.0823	10.9043	10.9682	14.5903
13.005	11.5233	9.51808	12.4725
13.4753	11.2531	10.2	12.8554
14.8569	11.4545	9.62132	12.42
13.845	10.5196	10.1306	14.4822
13.9623	11.3764	11.0745	12.1776
14.2379	11.7543	10.6862	13.2029
14.6789	11.2707	11.2471	13.5268
14.3893	10.4828	10.8745	13.0625
13.8556	10.6011	11.2853	13.992
13.8776	11.495	10.3398	13.2272
15.1711	11.1914	11.4023	13.7074
14.9681	10.9386	10.7021	13.2221
15.5627	11.5208	11.3603	14.4755
14.5288	10.8724	11.4094	15.5119
15.2223	12.4834	9.38093	14.0716
14.7183	12.2887	9.51575	13.5182
15.2762	11.7991	9.93003	12.8947
14.8489	11.8781	9.66316	12.8803
14.8122	11.1616	9.89689	13.8141
14.8277	11.2033	10.8116	12.8111
14.8002	12.1591	10.3315	13.215
15.6246	11.5257	9.79104	13.8194
14.6676	9.76989	11.0166	14.2127
14.9686	10.553	10.658	13.7334
13.7206	10.4539	10.5051	13.3251
14.8347	10.9682	10.0445	14.1924
15.1947	10.4666	11.0448	13.5934
15.2377	10.6101	10.6265	12.5879
15.2927	9.74552	11.1278	13.3289
14.5184	9.46953	10.3077	13.6932
14.8075	9.26624	10.6344	13.848
15.2879	10.6836	11.1864	13.0716
15.5887	10.4223	11.6022	12.5094
16.0085	11.0247	11.4593	13.463
15.6068	10.3251	10.5708	13.97
15.7969	10.8286	9.63185	13.9382
15.4859	11.2161	10.7276	15.4881
15.1863	11.0615	9.99758	13.7754
15.4948	10.2224	10.8766	13.3913
15.5332	10.1237	10.3376	13.1296
16.1625	11.1311	11.0768	13.4525
15.638	10.4782	10.4046	13.2818
15.088	11.9375	10.795	13.8571
15.6034	11.8943	10.1839	15.4689
15.4106	10.8257	10.2403	15.2613
15.228	11.8331	9.9318	14.6858
15.7358	10.5738	9.37014	14.2318
15.5631	10.1925	9.30984	14.4023
15.6377	11.3514	9.73131	15.163
15.8413	10.4551	9.83693	14.7933
15.7401	10.5776	9.02175	14.1614
15.6205	10.1714	9.26769	14.3287
14.8613	12.0981	9.9513	14.8614
15.5296	11.0791	10.0231	14.5285
15.1004	11.2687	10.9717	15.216
14.8506	10.95	9.83698	14.2726
15.7623	11.8001	11.0684	14.322
14.7913	12.1639	9.82738	14.2324
14.6926	11.6774	10.1221	14.1944
14.4847	11.9581	9.13458	14.6081
14.642	11.5006	10.2443	14.0301
14.2845	12.0631	11.0819	14.1522
14.8117	11.1842	10.3153	13.8087
15.1479	10.5776	10.5908	14.1217
14.9826	10.2089	11.2894	13.8618
16.0346	11.0602	10.6169	13.3533
15.019	11.5381	10.3784	13.5056
14.889	11.1083	10.8421	13.5859
14.6717	10.3521	9.68057	13.7289
14.5877	9.99729	10.2871	13.956
15.229	11.904	11.6827	13.9803
13.4224	11.05	11.3984	14.5895
14.3709	10.2981	10.9813	14.7583
13.8227	10.5222	11.0143	14.0088
13.7599	10.6807	9.67438	13.9565
14.3355	11.119	10.0081	15.27
14.2056	11.1129	10.531	15.1763
14.1939	11.0804	11.0116	15.3954
15.0786	11.6057	11.6961	14.0893
14.4534	11.1511	11.768	14.3139
13.5081	11.4638	10.4309	15.0745
14.4997	11.2638	12.043	14.6476
14.3859	10.94	11.6175	14.0614
15.7154	10.384	11.6136	14.4387
14.4822	10.992	11.1784	13.7451
14.6092	9.76966	11.5573	14.0398
15.5066	9.59435	12.2957	12.9396
14.7451	11.125	12.4258	13.3303
15.0086	10.9329	11.1587	14.3825
15.9068	9.40437	10.8772	13.5162
14.5261	10.9887	11.3386	12.7291
15.2661	11.8325	11.2215	13.4723
13.4552	11.7441	11.0411	13.803
14.2802	11.4681	9.96085	12.7877
14.6283	10.807	10.3776	14.1047
14.2682	10.0777	9.49587	13.8438
14.667	10.9828	10.4197	13.2802
14.5703	9.48662	9.72952	13.1598
15.265	10.3729	9.87474	14.0788
15.2722	10.5441	10.1418	13.4463
14.2521	11.0891	10.9047	14.9184
14.1593	11.3893	10.8051	13.7527
14.5484	10.4919	10.8786	13.3981
15.0067	11.5606	10.2817	12.7652
14.9886	11.5414	9.96673	13.3404
14.5439	11.7462	10.1746	12.6607
15.9072	10.2047	9.09324	13.9146
14.0073	10.0596	9.07389	14.4054
14.0144	9.77511	9.4927	14.2468
15.2706	10.1407	9.29252	12.7279
15.4028	10.2432	9.51269	14.3582
15.2322	11.1513	9.64133	12.3138
15.4998	10.9947	9.92525	13.9674
13.9649	10.5565	10.7146	13.0944
14.7801	10.7773	9.52223	14.8986
14.4484	10.3932	9.43221	13.4363
14.8815	10.3441	10.7003	14.0128
13.8966	10.6805	10.8209	14.1621
15.0395	10.6718	8.735	13.8405
15.6555	10.8916	9.62768	13.0155
15.297	10.2952	9.46633	13.2476
14.6455	10.3769	10.3053	14.4003
14.5309	11.4252	10.2128	14.2347
14.7517	10.3696	9.2592	15.5003
14.9967	9.92755	9.94711	15.2528
15.556	10.6911	10.7894	14.9554
14.7762	11.6356	11.0819	14.9968
15.0637	11.1275	9.00085	14.0642
15.6082	11.5616	11.4032	14.9814
14.799	10.1465	10.9582	14.1183
14.4513	10.4873	9.97489	14.9709
14.2762	10.9758	11.2655	14.7598
14.9039	10.0819	11.0092	13.8969
14.8091	10.697	12.0436	15.3206
15.5285	10.6599	10.2242	14.6546
15.9664	10.6268	10.1081	16.3542
15.409	10.4837	10.1966	14.176
15.719	9.78268	8.88361	13.6563
15.6199	10.7944	10.7965	14.2846
14.4848	10.5072	11.1036	14.3703
15.1572	9.31354	10.1525	14.1113
15.2287	10.1062	10.738	13.5846
14.6001	10.4306	10.1651	13.82
14.8838	10.2869	11.1648	14.6389
15.5953	10.6756	9.71488	13.8228
13.1443	10.0234	10.817	13.9682
14.5853	10.6574	10.5582	13.7871
14.3768	10.7188	9.83212	13.5081
14.6669	11.1215	9.82846	13.3463
13.9634	10.1617	10.1242	13.4966
14.9624	11.1467	10.1722	14.7241
16.5313	11.0705	8.77445	13.9221
15.9047	11.4905	9.06578	13.7525
15.2711	10.6063	9.82451	13.2442
15.7058	11.1221	9.43918	13.4896
16.2304	10.331	10.4588	13.1092
16.3211	11.161	8.55931	13.3207
15.8124	10.8208	7.74027	13.3929
15.0361	11.193	7.75806	14.0495
15.5949	11.7477	9.07541	14.4345
15.9048	11.6681	10.0809	13.1401
15.5613	10.5118	9.85572	13.9712
14.5784	10.9504	9.96312	14.7274
15.2018	10.7233	8.97064	13.8799
15.8105	10.954	9.25961	14.2162
16.1152	10.682	9.30223	14.0227
15.546	10.8799	9.54477	13.2882
15.3769	11.2705	8.92134	13.1638
14.8089	10.453	9.05866	13.2842
15.1103	10.2708	9.2753	14.1795
14.2562	11.5808	10.1033	12.6917
15.1026	11.3257	9.91708	14.5443
15.2092	12.0843	9.28672	12.987
15.5459	10.313	10.32	13.7009
16.4766	10.8985	9.3289	13.7914
15.952	11.4417	11.1149	13.2057
16.0144	11.7297	10.8085	13.1979
14.8483	11.5784	10.6392	13.5958
16.4076	11.9066	11.1539	12.6508
15.0976	10.8525	10.5704	12.9124
15.751	12.3138	11.0971	13.3289
14.7602	11.4073	10.3765	13.3775
15.3041	10.4773	10.0418	12.9625
15.6095	10.6935	10.6072	13.9343
15.2557	11.6041	11.9945	13.3918
14.9691	12.0978	9.2967	13.5604
15.1604	11.4585	10.2831	13.8311
15.698	11.7872	10.8608	13.2505
15.5271	12.0196	10.9111	14.6423
16.0032	12.2378	9.58097	14.0497
15.0419	12.1506	10.4389	13.9837
14.639	10.9697	9.77349	13.6921
14.7847	10.1367	9.00487	14.2152
14.6503	11.976	9.53987	14.7582
15.1343	11.4809	10.6004	14.1869
14.6451	12.1957	9.32482	14.2442
15.1981	11.8885	10.2651	13.5138
14.1457	10.9191	8.66817	14.8675
14.3883	10.6307	9.93103	13.4743
14.8642	11.0163	10.3783	14.5568
14.4707	10.701	12.1505	14.1195
15.3889	10.4127	10.4186	14.761
14.7362	12.3937	9.01894	13.9647
15.399	11.6217	10.6047	14.4927
15.5379	11.718	10.2785	14.8315
14.5015	10.9872	10.6854	14.0609
15.5748	11.5455	11.1353	13.377
15.4952	12.3486	11.131	14.0843
16.0295	11.4887	10.9597	13.7488
15.8741	12.4619	10.5552	13.2151
15.6892	11.5257	11.0977	13.6216
14.9102	11.3085	11.0891	14.1072
15.1957	11.425	10.4471	14.3513
16.2171	11.1607	9.90153	13.9591
15.2904	10.8612	9.24202	14.6287
15.0873	11.2476	10.6589	13.5794
15.238	11.3391	10.6743	13.1328
14.8909	10.3603	10.5451	13.3844
15.3827	11.0133	10.3503	13.1596
14.9182	11.3818	8.54213	13.1669
14.8076	11.611	9.97989	13.8155
15.3285	11.7185	10.5464	14.0046
14.1332	11.0172	9.8466	13.778
14.4606	10.7491	11.2207	13.6338
14.8963	11.0416	10.4128	13.7288
15.5546	9.51029	9.79462	13.5259
16.7157	10.7933	10.6211	14.1785
15.9135	10.4361	9.71897	14.8182
15.035	11.6119	9.3948	14.1394
15.0615	11.2403	10.5721	14.3906
15.4926	10.7866	10.0919	14.4818
15.1294	10.8913	10.7132	14.1495
16.1758	10.9932	9.68208	14.6537
16.3496	10.6044	10.6985	13.2794
16.7514	9.77796	10.5899	14.4478
15.6721	9.55625	10.7499	14.8901
16.1165	10.3876	10.8024	14.0367
16.1976	11.9069	10.9738	14.2604
15.9326	10.7765	10.5701	15.1966
14.9774	10.4436	12.2947	14.1677
15.8365	10.8423	11.0162	13.3553
15.6746	11.5233	10.7286	13.1321
15.6124	9.44818	10.4173	14.6002
15.81	10.3149	10.994	14.0564
15.4331	10.9372	11.1662	14.3337
13.8029	11.1718	10.3258	13.1399
14.8526	10.3096	10.5985	13.9329
15.7023	9.47743	11.7059	14.1517
14.6099	10.7023	10.7786	13.4307
16.1814	10.7358	10.1466	12.9091
15.2795	11.5729	11.0887	14.8366
14.9315	10.6627	11.3928	14.3106
15.5058	11.3118	11.2805	15.2845
15.4634	11.4982	11.5626	14.4691
15.2032	10.5787	11.2637	13.8425
15.8428	10.7707	11.4964	14.0016
15.2876	9.90883	11.6953	14.0007
14.5487	11.4647	10.8945	13.1229
14.9083	11.6124	11.3128	13.5075
15.6143	11.4551	11.0326	12.5343
15.7848	10.576	10.6964	12.8894
14.9462	10.0028	10.7892	12.8066
14.5513	11.3224	11.1609	12.0325
14.5916	11.5703	11.052	13.4727
15.4957	12.2174	10.4231	14.126
16.8137	11.5267	10.1076	14.5164
15.9706	11.6908	10.917	13.5247
15.83	12.1727	10.4513	13.4275
15.8439	11.62	10.675	13.5251
15.3565	10.3472	10.3909	13.2141
15.9429	10.3755	11.4284	14.048
14.9132	10.6565	10.4793	13.8144
16.4979	9.85608	9.86452	12.892
15.1431	11.2178	10.3166	13.7568
15.4502	10.6009	9.97507	14.3297
15.5051	12.0541	10.0551	13.4377
13.8164	9.58608	10.049	14.6812
14.863	10.5924	10.6288	14.9363
14.7089	10.0147	9.76299	14.8049
16.2818	10.653	10.0289	14.3551
15.5505	11.1432	8.78301	15.7167
15.1127	11.2463	8.65939	14.767
15.8265	10.7519	9.39905	14.6378
16.9559	10.1763	9.20915	15.6054
16.3717	10.1903	10.0513	15.3022
16.9592	11.7032	9.90681	14.5483
16.5166	10.3005	10.4155	13.7659
15.5792	10.4154	10.7219	13.2803
15.5915	9.89815	10.4046	14.1797
16.4469	10.0277	10.3644	13.6537
15.5995	10.1842	10.5769	14.9302
14.7173	10.0275	11.1387	14.0245
15.9929	9.34285	10.6715	12.8828
15.5503	10.6241	11.6665	13.9618
14.9596	10.5289	11.8502	14.058
15.0939	10.7629	12.3916	14.7819
13.9372	10.5475	12.0964	15.2955
15.6455	10.3431	10.8315	14.5983
13.646	10.9141	10.5335	14.8432
14.1292	10.7668	11.2157	14.0085
15.5006	11.406	10.8415	15.1676
15.6789	10.7999	10.9705	14.3174
14.7777	10.5164	10.9656	14.8988
14.9342	11.3355	10.0268	14.3369
14.9119	11.0075	10.3591	14.2204
14.7061	12.3762	11.8888	14.1517
14.5988	11.2531	12.3054	14.829
14.9316	10.6222	12.1498	15.6978
14.5132	11.4011	11.6728	14.0625
14.1499	12.734	11.4642	15.0609
14.9548	10.3683	10.6997	14.3337
13.8733	10.7491	10.1033	15.5425
13.7715	10.7182	11.6776	14.6453
14.8605	12.5546	10.3299	14.9281
14.7547	11.2657	10.9693	16.1746
15.5325	11.3581	10.2787	15.6943
15.2807	11.2397	11.555	15.7883
15.7394	10.6304	11.6038	16.1227
14.8821	11.3652	11.5078	15.5389
15.846	11.0621	9.97877	15.1194
15.1855	11.7807	11.0112	14.3424
14.9302	10.0942	10.5458	14.1966
15.3346	10.5816	10.6908	14.7389
15.7346	11.0044	9.85566	14.5775
16.2193	10.6375	11.3006	15.1046
15.7709	11.2097	9.87377	14.4
15.2326	10.1942	11.3269	15.1873
15.6471	11.8118	11.504	15.0941
14.9572	11.2209	10.2036	15.4122
16.1106	10.9683	11.4234	15.148
15.7933	10.4506	11.0286	16.388
14.5958	11.1313	10.5768	15.5537
15.2617	10.9638	9.80093	13.9305
16.4578	11.5484	10.8302	15.6755
14.6567	10.3277	10.7827	14.4698
15.9641	10.9768	10.2158	15.0655
15.6704	9.61392	10.2374	14.7965
15.2446	10.4049	10.6465	15.0515
14.9234	11.3718	10.0132	14.847
15.7982	11.414	10.6222	15.8138
15.9626	12.0892	10.895	15.6927
15.9516	11.6961	10.443	14.4495
15.4233	10.5453	10.4905	15.4712
16.1162	10.1208	10.9817	14.1052
15.7415	10.9309	10.3197	13.881
16.0906	11.0527	10.5813	14.8838
15.7845	10.6886	11.6698	14.8818
15.0776	11.4824	10.8662	14.4605
15.8341	11.7734	10.4251	14.1451
15.3693	11.5556	10.6559	14.7284
16.0269	12.0704	10.6773	15.5149
16.5604	13.4292	10.274	15.449
17.2207	11.0335	10.3991	14.4567
16.3657	11.3927	11.127	15.4285
16.6125	11.1866	11.1424	14.7086
16.4041	12.0834	10.8059	16.1707
16.3997	12.2654	10.8134	14.8783
16.4979	10.8174	11.4348	14.4768
16.3876	10.5148	11.1276	14.4135
16.1429	11.7693	11.9629	15.2155
16.3963	9.52752	11.2446	14.3229
15.926	10.7668	10.1563	14.6505
16.2595	11.9225	11.4301	15.1272
15.2358	10.6351	10.9047	14.2942
16.4151	11.7248	10.0074	14.6604
15.1805	12.1956	9.99765	15.3448
16.1885	11.687	9.75702	14.8712
17.4201	12.7493	10.9869	15.5258
15.7821	11.5565	9.61665	15.4573
15.3096	11.615	10.7018	15.1855
15.2296	10.3423	10.7394	15.2227
16.6095	12.0907	10.5346	14.0403
16.1998	11.4054	10.0649	15.2439
16.6681	12.1466	11.0112	14.6593
15.9922	11.3243	10.907	14.9322
16.7597	12.3315	10.5946	13.6519
16.1941	12.1372	10.1355	12.7232
16.35	12.3932	10.9193	14.6034
16.0249	11.9172	10.5723	14.4935
15.7003	11.9905	10.7279	15.0978
16.0238	11.9179	10.3917	15.7892
15.1889	12.4092	10.9496	15.0243
15.9488	12.1221	10.216	15.858
15.5878	11.4708	10.0282	15.6418
15.6452	11.6308	10.157	14.6298
16.1437	12.1987	10.3662	16.1146
16.5679	11.7845	10.7398	15.3048
15.3432	12.6743	11.1148	14.5194
17.1939	12.8944	11.9054	15.1291
16.8112	11.7266	10.3661	15.4596
17.0163	12.4139	10.9261	15.174
16.2401	11.5453	10.3138	14.9201
17.4343	13.7846	9.99998	15.2184
15.7267	12.2286	10.306	15.0534
17.2096	11.3526	11.0423	14.3861
17.5995	12.475	9.45171	15.0261
16.5212	13.0087	9.80662	14.0945
16.7476	11.5717	9.88163	14.7765
16.6917	12.4061	9.84189	14.2159
16.024	12.8664	10.897	14.0205
15.9982	12.3047	10.6937	14.3132
16.3357	11.6015	9.99942	14.0996
16.96	11.1517	11.2758	14.7691
15.7032	12.5484	10.2529	13.3533
16.5609	12.1479	9.60708	14.6825
16.082	12.0796	10.2716	14.8534
14.9692	12.6298	8.88501	15.5732
15.5764	12.5784	9.38185	14.6319
14.8481	12.7168	10.1756	14.7657
15.6061	11.4396	9.93234	14.9313
15.3315	13.5382	10.3777	14.1475
15.4839	12.7996	10.121	14.4074
14.6281	11.4169	9.19554	15.1695
14.5987	11.9289	9.31263	15.4824
15.465	11.842	8.98064	13.7176
15.0001	11.6478	9.82902	14.3878
14.066	12.0651	9.3716	14.9545
13.5992	11.7174	10.0096	13.3767
14.8851	12.1408	10.4464	13.46
15.0691	11.902	10.6219	14.7743
16.0204	10.7683	10.4256	15.183
15.6604	13.1248	10.119	15.2167
14.7107	11.5239	11.1122	13.4203
15.4141	12.319	11.6653	15.0745
17.2545	12.7834	11.8233	14.145
15.0836	11.8172	10.4453	14.7594
14.6181	12.7559	10.9511	13.6401
15.1794	12.1503	11.1316	13.9805
14.3782	12.0759	10.853	14.6495
14.8188	11.9357	9.74275	13.2765
15.8848	11.7452	11.5622	14.9738
15.4575	10.8513	11.7859	14.2112
15.4066	11.8685	10.5896	14.1272
16.1861	11.4209	11.0082	14.9261
15.7781	11.6374	10.4833	14.4984
14.9173	11.7406	10.8011	15.097
15.36	11.1766	11.4855	14.8259
14.6333	11.0267	10.3955	13.5917
15.7386	12.2463	9.8114	15.0446
16.1209	11.4929	9.42954	14.0562
15.2553	11.9679	10.8231	13.1614
14.503	11.6294	9.48065	14.6535
14.6675	12.7668	9.17815	13.6861
14.9514	11.7031	9.59656	14.6424
15.0554	11.1155	9.21541	13.3958
14.7257	10.665	10.4876	14.0229
13.8254	10.7378	9.5986	14.1586
14.6132	11.7915	9.56659	14.241
15.4218	12.0451	9.90881	13.6187
15.8533	10.3118	10.0748	14.2993
15.503	11.1901	10.6163	14.2593
14.2098	11.8762	11.7519	16.0689
14.7776	10.1265	10.5897	15.9138
14.5862	11.6343	11.0282	14.6889
14.5998	11.055	10.2589	14.2272
15.9412	10.5848	10.6523	14.1624
14.8801	10.5177	12.1186	13.4807
14.653	11	10.2161	13.2118
15.0176	11.3715	11.3938	13.6013
15.4688	10.6304	11.585	14.1198
14.9426	11.566	11.2027	13.9934
16.9208	11.5654	10.5829	14.8177
14.5679	11.9048	10.5915	13.4652
14.0092	11.5934	11.3077	14.4363
14.5762	11.2219	11.6763	15.1723
14.4134	11.2193	10.927	14.4564
14.9369	10.0277	11.4907	13.4455
14.9241	10.4206	11.6663	14.042
15.3452	9.92387	11.5942	14.373
14.3875	10.2995	12.7425	13.5752
15.2328	11.9211	10.7333	13.8408
15.0869	10.5757	11.1594	13.1255
14.0872	10.8693	11.0805	13.597
15.6652	11.0169	10.0156	14.446
15.0684	11.596	10.7611	14.9847
14.5865	11.1643	10.2207	14.6244
15.0101	11.6689	10.2613	15.1034
15.5093	12.1357	11.2205	13.3924
14.6921	10.9457	10.133	13.6938
13.3308	13.5059	10.6154	13.9749
15.087	11.8183	10.1941	14.0139
15.9615	12.4297	9.636	13.3877
14.992	12.3904	10.7601	14.3043
15.5975	11.5922	9.57775	14.214
15.3095	12.4967	11.7044	13.8579
15.1548	12.1279	10.8453	13.3069
15.0806	12.5038	11.2295	14.6169
15.8062	11.5369	10.567	13.1058
15.541	11.2313	10.4957	12.6403
14.807	11.5102	10.3208	12.3752
14.5587	11.332	11.4801	13.5286
14.1348	11.4666	9.93746	14.2424
14.6298	12.3367	10.5605	13.9554
14.5753	13.151	10.3798	15.1712
13.8584	11.5941	10.0477	14.481
14.1072	11.8466	10.7093	13.5847
15.1861	10.8416	10.2096	15.0114
14.7912	11.3776	11.6229	13.8386
15.0388	11.4662	11.1136	15.7067
14.1252	10.9805	10.1315	14.8681
15.4514	11.6612	10.3197	14.5619
14.4136	12.3569	10.0248	15.2297
14.4356	11.0708	11.1074	15.1584
14.6514	11.811	9.57428	14.6981
15.3369	11.4866	10.6203	14.5936
15.0682	11.9687	10.6022	15.0573
14.193	12.57	9.85283	14.8883
14.1342	13.0263	9.63627	15.7871
14.3773	13.2272	10.6905	16.2315
13.8028	12.1543	11.0827	14.849
15.2301	12.1495	10.734	15.2674
14.2682	12.0104	10.8053	14.9346
14.9826	11.1874	10.5025	15.5779
14.6799	10.74	11.1916	15.0951
14.1614	11.0872	11.4962	16.117
15.0677	10.8665	11.8005	14.6859
15.3804	12.184	10.5291	15.2531
14.0237	11.6671	11.0047	14.4811
15.5418	11.4198	11.5569	14.6691
14.8708	10.9695	10.3519	14.2483
14.5149	11.8246	9.95567	15.7013
14.1444	11.8501	10.3666	13.6096
14.6702	11.2352	10.5049	13.9353
15.5577	12.2652	11.0681	14.578
14.462	10.8948	11.5376	13.9361
14.8592	12.2401	10.6193	15.2937
14.3882	11.5993	10.5075	13.8396
14.1828	10.7855	10.063	14.6356
15.3541	10.3935	10.9967	14.4547
14.2091	12.2185	10.0464	13.7946
15.2885	12.3512	10.8195	13.2499
14.9095	10.9854	10.2972	13.8944
15.2285	11.6462	10.1344	14.5237
14.1429	12.3788	11.0251	14.8938
14.1246	12.3752	11.1958	14.8624
14.3404	12.066	11.494	14.4119
14.378	11.9379	11.2646	13.5876
14.8498	10.5862	11.8586	13.5682
15.7881	11.7783	11.0608	12.502
14.2834	11.7113	10.3322	13.9523
15.7023	11.5108	11.4037	12.6638
14.4859	11.9067	12.0116	15.0935
14.5496	10.8542	11.4266	13.7486
14.6658	9.11444	11.2753	12.9108
14.6016	9.9722	10.5306	13.2671
15.0357	11.4442	11.7532	13.864
14.3309	10.2664	9.99841	13.6676
14.16	10.7367	10.6455	13.9185
13.9914	10.281	9.88123	14.5198
13.5728	10.4892	10.5647	13.8327
13.9561	10.7174	10.333	13.5198
13.8882	10.7849	11.7146	14.0972
14.4783	10.8667	10.3886	14.5969
14.0806	11.0104	10.7329	14.9516
14.3776	11.5766	9.88342	14.3052
14.8008	11.1921	10.8688	15.256
14.1125	12.6096	9.8192	14.5423
15.0056	11.0505	10.8797	14.9512
15.369	11.087	10.2341	15.5514
15.2595	11.4895	10.6926	15.7818
14.9766	11.4541	11.4163	15.0712
15.6625	9.6566	10.9171	15.6782
15.339	11.1009	10.3899	15.5561
15.3381	10.1497	10.2282	14.3976
15.6871	12.2281	10.0451	16.2174
14.4018	10.3564	10.8787	15.6765
14.4729	11.5191	11.2312	15.7073
14.4749	10.1293	11.8193	14.7136
15.2741	10.2051	10.3306	14.8258
15.2541	8.90287	11.2999	14.8516
15.9111	9.46894	11.074	15.9222
15.2541	8.90227	11.0941	14.2869
15.5981	9.3726	10.8019	14.3698
15.3982	9.67322	9.65557	14.7234
15.6335	9.37154	10.696	14.919
16.0144	10.1896	10.79	14.8181
17.1235	10.7661	9.66539	14.0463
15.7297	9.73693	10.3648	14.5904
16.1829	9.54118	10.1059	13.782
15.4321	10.8629	9.6275	13.0555
15.5531	11.5754	10.6053	14.9355
16.5031	10.7211	8.62342	14.0813
13.9239	10.4162	10.6908	14.8843
15.367	10.5552	11.1768	15.0963
16.0798	9.51292	10.2762	14.8706
14.8706	11.0351	9.39033	15.5232
14.9568	10.0169	10.4546	15.5597
15.5344	10.2164	9.92979	14.7503
14.9022	10.4853	10.0083	14.1418
14.061	10.8074	10.0185	14.7443
13.3103	11.2683	9.31612	14.7356
14.4454	10.5978	10.3033	14.9213
14.144	10.3197	10.1968	15.9326
14.4052	10.0556	10.9261	16.5321
12.7471	10.5983	11.3007	13.6337
14.0805	11.1328	10.5831	14.5916
15.2587	11.5341	10.3643	16.4408
14.043	10.7556	10.3231	15.2375
15.0476	9.82394	10.8699	15.3123
14.5054	10.6741	10.8776	15.6355
15.3131	10.7454	11.4707	14.7686
14.4607	11.0291	11.3859	15.9804
14.7668	11.0123	11.0297	15.6259
15.2338	11.446	10.392	15.044
14.6202	10.3761	11.298	16.4454
13.3025	10.7733	10.7467	16.0768
15.495	10.4231	10.9404	14.3326
15.5426	10.2687	9.65132	16.189
14.3478	11.1323	10.422	14.1309
15.0635	9.191	10.8228	15.2971
14.9075	10.3104	10.7333	16.368
15.221	10.2189	11.319	15.0511
14.9358	9.31627	10.0661	15.1597
14.8377	10.6926	10.4729	16.1697
14.6452	10.0588	11.1514	14.5116
14.4177	11.8982	11.4257	15.7725
14.7939	10.104	10.7311	15.6637
15.0977	9.90066	10.21	15.3939
13.4237	9.36376	10.5922	14.8503
15.1705	9.64614	10.1661	16.2278
13.5052	8.96663	9.44702	14.566
13.6961	9.70309	10.7582	15.1807
13.9291	9.34953	10.6984	15.9168
13.5748	9.12209	10.3471	15.4891
13.2047	9.52741	9.51825	14.3949
14.9955	10.0541	10.4814	15.0084
13.8894	10.8766	10.2038	15.02
14.9565	10.7295	9.19648	15.4137
15.1027	10.1564	9.83774	14.6262
13.7835	10.5254	10.2549	15.2915
13.4352	9.51008	10.9855	14.3057
13.8497	10.5339	10.6181	14.2162
14.1978	9.74282	11.1514	15.2184
14.1948	10.8387	9.91021	14.8286
14.3501	11.1901	9.82201	14.472
14.2065	10.452	9.29198	15.6524
16.2608	11.4783	9.65172	16.034
15.3746	10.0862	10.9692	15.2851
14.8426	10.2687	10.306	15.3745
14.6333	9.52591	10.8506	14.2269
14.4896	9.78307	9.2176	14.9059
14.8059	11.1652	10.1833	13.9024
14.8361	10.7897	10.7785	15.0096
15.2802	10.6576	10.7186	14.3176
14.333	10.161	10.5318	14.4886
15.1572	11.0476	11.6019	15.173
15.498	11.9779	11.2483	15.04
14.044	10.4094	10.1336	15.6516
15.8386	11.3171	10.0539	16.5828
14.4596	10.6357	10.4001	16.1636
14.3239	11.024	10.2102	16.3955
13.6076	11.5226	10.7687	16.5637
14.3573	10.6903	11.0342	15.6816
16.1524	11.8557	11.1949	15.0636
16.2046	9.9779	10.9324	15.1144
15.4234	10.9441	11.8996	16.0426
16.0392	10.7861	11.2868	14.8799
15.148	10.6967	11.3823	15.7832
14.5446	12.5572	11.3079	16.4737
14.3324	11.1962	9.70561	16.514
14.892	12.1256	11.3691	16.1793
13.9799	12.2712	11.1785	15.6018
13.8803	12.5148	10.8458	15.2572
14.5397	12.4079	11.2903	14.1398
14.9616	10.801	10.6865	15.058
14.0526	10.5758	10.2707	15.3373
13.6335	11.6374	10.3449	14.8214
13.9446	11.8784	11.1907	15.4896
13.5677	11.3681	10.3168	15.2218
13.8032	11.4049	9.89254	15.788
14.4163	11.5348	10.9255	15.1721
15.0893	11.9136	9.65362	16.4187
15.2073	11.6786	10.2635	15.3439
14.2844	10.6262	10.9865	14.2354
13.8834	12.4406	10.3857	15.5791
14.0568	12.6348	10.804	16.5097
13.8637	12.3444	9.88832	16.371
12.7928	12.1114	10.3619	16.0234
14.3364	11.5716	10.1986	15.4503
15.333	12.1997	10.1511	16.2661
13.306	11.6422	10.9761	15.6159
13.799	12.25	10.8233	16.083
13.6149	11.7026	10.475	15.8479
14.575	11.8974	11.0341	16.767
14.8935	12.9796	9.84874	15.394
13.7591	12.636	10.481	16.1104
14.321	11.3865	9.76708	16.7331
13.9125	11.5704	10.8163	14.8496
14.1631	11.4585	10.0134	14.9797
15.2292	10.9188	9.66003	15.4311
15.4293	11.8853	11.249	15.3322
15.8303	10.9102	10.516	15.0589
15.9686	10.7386	10.063	14.3161
15.7715	11.6145	9.77434	15.4316
14.821	10.9072	10.4853	15.7574
14.8704	12.1971	10.6508	15.0087
15.2569	11.7156	10.4517	15.7926
[truncated: 22,001 more rows]

## Sheet: DMCM chain D
ECD	NONE	TMD	ECD+TMD
12.6987	9.21471	9.23786	10.4239
12.1805	10.1592	10.4552	9.93481
13.5218	10.5013	10.1608	10.6749
13.0851	9.87142	9.42078	11.7506
12.886	10.2722	9.48627	10.6574
13.076	9.91741	9.31756	11.3059
13.4027	10.3096	9.62057	10.9764
12.8664	10.0401	9.81595	10.4713
12.9311	9.88413	9.12975	8.87324
13.2247	10.5913	9.90205	10.0718
12.3106	9.52095	10.1807	10.6524
13.065	10.8081	9.44319	9.97529
13.6522	9.63808	10.0576	9.74614
12.3029	10.5704	10.407	10.458
12.8848	9.92632	10.2065	10.0466
12.5091	10.5009	10.0666	9.79427
12.4572	11.0869	10.4705	10.552
13.0816	10.0008	9.96537	10.4608
12.5895	10.2104	9.8884	11.635
13.1367	10.7794	9.83602	10.9134
14.3568	11.2801	10.213	9.05154
13.3066	9.16492	11.3531	11.3143
13.2148	10.0873	10.369	11.5634
13.2277	10.9453	11.1839	9.45627
13.5385	9.88649	11.5559	9.37477
12.8635	9.75362	10.4569	9.50232
13.2089	11.0363	10.1273	10.0303
12.0486	10.0592	9.71035	9.23992
11.8772	10.1551	9.51933	10.2746
11.5413	10.3855	11.1821	10.8441
12.2237	11.6636	11.3955	10.5366
11.4968	9.66936	10.7734	9.35265
12.5804	10.4612	11.4161	9.24821
11.8683	9.44406	11.5206	10.6619
12.9316	10.676	11.0228	10.0198
12.9326	10.0379	10.358	10.5495
11.2985	10.2859	10.7951	11.5029
12.7757	10.6099	10.111	9.89564
10.8286	9.46001	11.2597	10.2721
12.3238	10.1027	10.7074	10.1468
13.2883	9.51084	11.4616	10.1627
11.4508	10.0994	10.551	11.5994
13.2162	10.7761	10.7597	10.879
13.4681	8.98499	10.8237	10.2565
12.2659	9.73455	9.80225	9.5938
12.9443	9.30434	9.71525	9.26383
12.4651	10.2569	10.9038	11.098
13.241	9.35666	10.6108	11.263
13.8405	9.96943	11.6791	12.0855
14.4845	9.59696	10.512	10.2623
12.6965	9.51842	11.1691	10.6076
13.3464	10.176	10.2838	10.6789
13.7441	8.57143	10.4106	11.0608
13.3783	9.70543	9.79479	11.0215
13.2112	9.41442	10.2634	10.8027
12.902	9.4771	10.1666	10.4422
12.3886	9.42682	9.90143	10.0256
13.3007	10.2224	10.2466	11.0811
12.5868	9.0525	9.98864	11.2282
12.7313	10.2153	10.0758	11.3003
12.4113	10.1831	10.6995	11.3565
12.8724	10.5522	10.7906	10.8767
13.5866	10.3261	10.0216	11.5476
12.899	9.80381	10.3031	10.775
12.5533	10.4822	9.87323	11.6208
13.1384	9.37762	10.926	11.1001
12.4607	9.20766	10.9623	11.3599
12.743	10.4817	9.43666	10.3156
12.3257	10.8938	10.2443	10.3742
12.7572	9.27612	9.98941	10.6149
12.1508	10.4044	10.488	10.9516
11.949	10.364	10.7514	10.8057
13.4116	10.3073	10.7042	10.7096
13.0343	11.3891	9.26496	11.5981
13.166	11.1425	10.05	12.1604
13.7951	10.7381	9.86579	11.4361
13.0872	10.5087	10.3926	10.7171
13.133	9.53192	9.22721	11.4042
12.2689	9.33776	9.41588	11.4589
12.1721	9.99836	10.0581	11.1591
12.8707	11.1186	9.87821	11.5494
12.3096	11.7084	10.571	11.5808
11.8284	10.9561	9.61554	10.2959
12.2232	9.6159	10.2092	10.4248
12.2773	8.74224	9.49282	10.5404
11.5358	9.97859	9.93871	11.541
11.6557	9.4648	10.0055	11.1936
12.0344	9.44071	11.0202	10.3373
11.5498	9.71627	10.2465	10.9791
11.7888	8.75104	10.48	11.4941
13.0345	10.0976	11.0959	10.8373
13.1252	9.31889	10.564	9.10801
12.0566	10.9183	9.30365	10.0685
12.5198	11.6699	10.1113	11.1401
12.3862	11.7222	10.6329	10.6314
12.7214	11.012	10.3393	9.95303
12.9182	10.8834	11.1654	9.67952
12.3385	11.5644	10.6637	10.6328
13.3711	11.2538	10.6805	10.7604
13.2225	9.94479	10.3876	10.4494
12.9077	10.8921	9.56432	10.3086
11.3659	10.7338	11.0327	10.1303
11.0352	9.59978	11.0488	10.1595
12.2458	9.57852	10.7934	10.6964
13.297	10.0782	9.43912	11.01
11.9984	10.1046	9.95813	10.3943
13.5144	10.5914	9.31113	10.2283
12.3311	9.63557	9.47225	10.2515
13.6585	10.4137	9.48062	10.4132
12.6351	10.3655	9.64012	9.62183
12.7317	9.18504	9.63108	10.8142
12.6987	10.5017	9.96031	10.9548
12.9406	9.47738	9.70144	11.1606
12.5393	9.16841	9.74334	10.6994
13.0329	10.2496	9.53298	10.7754
13.8408	10.3523	10.237	11.6029
12.793	10.9409	9.68425	10.5423
13.5092	10.9876	9.72336	11.1181
13.3935	11.4638	9.68894	10.8225
13.07	10.8924	10.2372	10.4125
12.0689	10.5286	10.4154	9.89866
12.4125	9.19804	9.97921	10.8722
13.9994	10.1185	9.53195	9.92772
14.4344	10.8624	9.23249	10.2555
11.6887	9.691	9.87669	9.3105
12.6794	9.38952	9.60956	9.01071
13.3078	10.8504	9.6895	10.2281
12.8986	10.9915	11.4608	11.2923
13.5298	9.77282	10.7506	10.0409
12.8288	10.0456	9.94787	10.4737
13.397	10.6314	9.63794	8.91928
13.9223	10.0737	10.2202	8.65306
13.6451	9.60009	11.5588	10.1567
13.6897	10.6745	9.7565	9.58867
13.995	11.4342	9.60895	9.88685
13.6106	10.633	10.5715	9.06387
14.1331	10.4734	10.2385	10.384
14.6678	10.6616	10.0881	11.1482
14.1998	10.4381	9.93038	10.4156
13.8115	10.8867	10.0324	11.2468
14.0482	10.9328	10.3326	11.0875
13.9895	10.8076	9.78285	10.7075
15.3542	9.76897	9.5614	10.6019
13.277	10.5452	9.28032	10.1246
12.5943	10.2592	10.7705	10.5577
13.0806	10.1771	9.38189	11.5718
13.0608	11.0324	9.65478	10.9916
12.6218	9.97379	9.59731	10.0816
12.1618	9.1196	9.00047	10.6819
13.1483	10.1705	10.0591	9.53341
12.3627	10.8463	9.49791	10.2429
13.1602	9.74908	9.58908	10.2697
13.1164	9.87991	8.75344	10.6073
12.6304	10.8983	9.4907	10.4056
13.2309	11.4797	8.37086	11.3766
12.7437	11.1605	9.04392	11.206
13.6929	10.1341	9.18958	9.81809
13.3186	10.1733	9.51246	9.927
13.0913	10.5874	9.94537	10.2685
12.7457	9.05654	8.97276	10.6999
13.5732	9.50994	9.20533	10.9785
12.8965	10.4874	9.56489	11.3699
13.5468	10.6055	9.59092	12.1089
13.1571	10.0001	9.42428	11.3124
12.9134	9.7946	9.59067	10.852
13.35	9.1294	9.15828	11.7194
12.4205	9.33249	8.85959	10.5018
12.8193	10.8379	10.7517	11.1577
12.3408	9.69689	9.13254	9.55025
13.0073	10.0626	9.39693	11.8674
12.9958	10.0849	10.6796	10.7829
13.5021	10.1039	9.24807	11.8727
13.7438	9.77146	9.20874	11.4511
13.3889	9.67209	9.34793	11.0298
12.943	10.7301	9.60703	11.0816
12.1061	9.97651	9.61271	10.4298
13.3925	10.0489	8.99546	10.1861
12.999	11.0015	9.33637	10.2656
13.4734	11.0458	10.4129	10.7241
12.5755	11.2904	9.60037	10.9031
12.6554	11.4305	9.15756	11.034
12.0017	10.9919	8.99651	10.1572
12.8763	11.644	9.1957	10.2048
12.8468	11.1514	8.97266	10.9516
13.3782	10.5093	9.5398	10.4201
12.684	10.5425	9.4337	11.3214
12.6503	10.7619	9.79634	11.1463
12.2407	10.3733	9.28461	11.1043
13.7366	12.0035	9.55698	11.0321
13.7217	9.58462	9.74002	10.6772
12.2179	10.8891	10.0935	10.2455
12.6022	10.0596	8.62611	10.6872
13.0277	11.416	9.38264	11.0636
13.0092	10.5135	9.93834	10.9209
13.2742	9.74779	9.02437	11.2118
13.2421	10.1635	10.7708	11.0384
13.3422	10.5156	9.62044	11.3671
13.059	10.4813	8.94792	10.2991
13.762	9.83709	10.0982	10.7278
13.5261	10.6371	9.8607	11.5836
13.0074	10.592	9.73756	10.8642
13.094	10.1752	10.2911	11.6519
13.0264	10.8949	9.96678	11.0418
13.4501	10.7542	10.8588	11.3072
13.6718	11.182	9.85248	10.2173
13.5681	9.60858	10.401	10.1739
13.2759	10.9164	11.3811	10.6609
13.1475	10.5258	10.0026	11.5315
13.6878	10.5463	9.23475	10.3506
13.4246	9.25143	9.8959	10.6706
12.7511	10.1914	10.0187	11.1119
13.7603	10.4645	9.51515	9.79989
13.3436	9.84774	10.3973	10.3515
12.7832	10.9581	9.28116	10.9431
12.2182	10.4076	9.73788	11.8934
12.275	8.98253	9.59982	10.2365
12.0875	10.3255	9.00891	10.4938
14.0145	9.84437	10.1172	10.6197
12.35	8.84111	9.54723	10.3689
12.8341	10.0558	9.1888	10.3606
11.9907	10.6926	9.34839	10.6808
12.898	10.4501	9.54494	10.8511
12.7062	9.5889	8.07524	10.4159
12.9528	8.37921	9.14233	10.6676
12.1642	9.51853	9.05237	11.2699
12.444	10.2567	8.75238	11.3148
12.9431	10.5803	8.82655	11.8262
12.5958	10.083	10.9047	11.409
12.4064	10.5909	8.78143	9.50948
11.6089	10.1336	9.03906	9.48762
12.8344	10.4331	9.22915	10.3661
12.3959	9.65602	9.02059	9.91378
13.3203	10.5928	8.47506	9.37203
12.6825	10.6389	8.71175	10.1515
12.8428	11.3692	9.20551	11.0932
13.2558	10.1373	9.01919	10.3399
14.0761	11.3227	8.73146	11.1482
13.9279	11.0401	9.76037	9.10942
13.3514	10.6263	9.11177	10.1383
12.6253	9.32553	10.3501	9.65754
12.7929	10.5167	10.7278	11.6663
12.6364	9.45314	9.27948	11.2563
13.3926	11.0393	9.44565	11.9376
12.1916	11.7741	9.92014	10.8975
12.7183	9.95373	8.59055	11.8733
12.8216	10.1599	9.67169	10.9105
13.2486	9.98721	9.94252	10.1289
13.2286	10.6355	10.4585	10.2792
11.8098	10.4629	11.0599	10.2986
12.4842	9.72367	10.7895	10.0898
12.0196	9.55256	9.47893	10.4237
12.8229	11.0072	9.59326	9.0025
12.4247	10.9347	9.35719	10.1716
12.7474	11.5662	10.0768	9.80475
12.6462	11.1288	8.83882	10.6796
12.2164	10.7365	10.4516	10.6224
12.8647	11.6909	9.58152	10.6523
12.3333	11.0674	9.81564	9.76474
12.5439	11.3905	9.0345	10.5262
13.0229	9.48324	9.10527	10.7598
12.866	11.7874	10.7281	10.2564
12.7815	10.8181	8.92825	10.9422
12.5925	10.2475	9.16156	12.4747
12.8924	10.3472	8.97211	11.6446
12.7284	9.97152	10.0529	11.5643
12.6855	10.7496	9.63609	10.3781
12.6623	11.1225	10.4623	12.2079
13.6498	11.3803	9.63264	11.5796
13.4341	10.3977	10.6757	10.6544
14.0017	10.6465	9.65473	10.1949
13.3258	10.9555	8.44482	10.9603
12.5412	11.0782	9.68001	10.8462
13.8792	11.0851	9.49092	9.96111
13.0435	9.90645	9.36994	10.5716
13.9233	10.3606	9.68373	10.8103
12.7486	11.7555	10.2591	9.92423
13.2468	11.6255	9.26678	9.29717
13.1618	11.296	11.0304	10.6269
13.6099	10.5771	10.228	10.5279
13.1243	10.643	9.5262	11.4002
13.0405	11.7252	10.1377	10.9748
12.4386	9.63981	10.2304	11.0148
13.16	10.0912	9.64928	10.8858
12.6524	10.971	8.70583	10.6685
12.2252	12.2622	8.45318	10.2533
12.22	10.9527	9.19233	9.61318
12.3103	11.3589	9.88913	9.57688
11.9441	11.0199	10.0203	9.39088
13.7212	10.0312	9.96216	9.9983
13.4343	10.623	10.2132	9.89929
12.0821	10.8359	9.50101	8.2037
12.7775	11.0489	10.1283	10.218
13.7749	10.8363	9.13975	9.13878
12.0557	9.73051	9.00446	10.443
12.6409	10.9769	9.93587	11.0715
12.5906	10.54	9.10217	9.89497
12.3801	10.3235	10.6953	10.4413
12.5277	10.7854	8.87942	8.85376
11.5968	11.5799	10.3463	10.2936
12.3929	10.3666	9.79547	8.64099
12.6758	11.0189	9.95623	10.6091
13.1994	10.6684	9.70818	9.98294
12.4488	10.215	9.32617	10.6301
13.3355	10.7046	8.52887	9.91356
12.8856	10.2022	9.17006	10.9938
12.5661	11.0393	9.68938	10.5663
11.6789	10.6407	9.9173	10.9169
12.2912	10.0101	9.34826	9.81718
13.0365	11.073	10.3257	10.3613
12.4256	10.2171	10.0952	10.9554
11.6911	12.7536	10.2483	10.1351
12.2755	12.4283	9.6577	10.4432
11.7306	11.7845	10.1869	9.93522
11.9693	10.4214	9.84145	9.22732
12.4995	11.4144	9.73772	8.73363
13.1941	11.0497	9.70183	10.0968
12.6396	10.6204	9.93541	9.38932
12.2094	10.0606	9.28662	10.2605
12.6802	9.221	11.1638	10.0509
11.7729	10.4496	9.53707	10.8207
10.9256	11.4158	10.1916	10.448
12.7025	11.5927	8.84325	10.6817
12.5343	10.4484	9.05661	10.7495
12.7129	10.5037	9.18316	10.0984
12.3353	10.9862	9.04326	11.6469
13.1136	10.1442	9.13156	10.9576
12.0805	11.7942	10.4557	10.5801
12.0621	11.0471	9.28876	10.5756
10.77	10.2321	9.51445	10.593
12.3694	9.53817	10.5918	10.9053
11.7056	10.4889	9.67884	10.326
10.6398	10.4158	8.93561	11.8379
9.876	10.9307	10.3578	10.7774
12.3574	10.8216	10.2953	11.8687
11.1599	10.3132	8.45454	9.78823
11.7458	10.2393	8.24667	10.7216
11.5879	9.8371	9.22169	10.5316
12.0617	10.4148	9.19224	11.5948
13.1526	10.6988	9.95161	10.305
13.0507	10.2406	9.94081	10.2724
12.5634	9.93787	10.139	10.9776
12.0257	10.5413	10.0236	10.1989
11.7885	9.70931	10.6505	9.9607
11.3139	10.1299	10.7504	10.2493
12.1308	10.8163	10.6867	8.93716
11.5198	10.8682	11.3914	10.0491
13.206	10.8328	10.3138	9.55266
13.1263	10.8232	10.3736	10.6312
11.3931	10.1905	10.6384	9.69271
12.0636	10.399	11.6828	9.1213
12.8677	11.7401	11.1718	10.7862
13.3437	10.1741	10.7232	10.8659
11.6969	11.0442	10.6512	10.3017
12.602	10.4549	10.4986	9.53833
11.6391	11.4889	10.5695	10.2518
11.4967	11.7228	11.3362	10.0021
11.7597	11.1582	10.7404	10.2085
12.1598	10.6845	11.1039	11.1748
12.7327	11.4768	9.92452	11.0527
12.1524	9.83225	10.167	9.92421
12.2479	11.1568	10.0629	9.27812
11.844	11.6268	10.8932	8.86779
12.8419	11.5395	9.78579	10.1187
12.9497	10.7911	10.3409	9.50659
12.1162	10.9688	9.91091	10.4481
11.7021	11.7501	10.6273	10.7966
13.7857	12.5552	10.9307	9.6658
13.2371	11.985	10.2342	9.29996
13.0374	11.5735	10.8411	10.764
12.9539	11.2923	9.13041	9.66855
12.4676	11.9072	10.0355	10.3213
12.8306	12.4172	9.58712	11.1999
13.0054	11.8792	10.6658	10.5069
12.1485	11.5629	10.6512	10.5435
13.5799	11.8626	10.0118	10.0847
12.2779	12.171	10.2289	9.92728
12.9734	11.4921	10.1257	10.1021
12.964	11.152	10.6484	9.52724
11.9308	12.3519	10.6746	9.81119
13.8058	10.5446	10.2246	9.6239
12.576	11.2345	11.017	9.52268
12.5076	11.542	12.0157	10.0053
12.5358	11.5416	9.88162	10.7991
12.3833	10.635	10.0185	9.42276
11.9209	10.5239	10.1336	9.76633
11.8121	11.1102	10.7433	10.4504
11.4189	10.3411	9.89839	9.9625
11.9282	10.7713	10.681	9.75655
11.471	10.8339	10.2387	10.0272
11.9131	10.5337	9.71449	11.3047
12.2724	11.8831	10.0355	9.34676
12.1356	11.6846	9.45428	9.67883
11.6591	10.9556	10.8972	10.4646
11.5924	11.7211	9.88708	9.52101
11.9126	11.5927	10.1816	9.46893
11.2692	11.7586	11.342	9.46604
12.6648	11.6286	10.5799	9.91598
13.3105	12.5944	10.6835	10.4377
11.8384	11.7374	10.6072	10.0772
12.7996	13.1709	9.76117	9.97533
11.8679	11.668	9.57523	10.4292
12.8988	12.3146	10.0437	11.3616
12.6948	11.8035	11.4577	11.0176
13.2367	11.1435	10.9948	8.64517
12.9497	10.3353	11.1737	10.0609
12.4022	12.0088	10.3298	10.2371
12.2148	11.6992	11.9272	9.11351
13.0714	11.2178	9.52965	9.46005
12.1049	12.3858	10.4642	10.0415
11.7984	12.3567	11.4579	10.9641
11.7114	11.8589	10.366	10.6213
12.3536	12.351	10.0843	10.0182
12.7292	10.9538	11.0285	10.4921
12.8349	11.6099	10.4829	9.81206
12.9303	11.3026	11.0614	9.46159
12.4826	10.41	10.8024	9.32897
12.937	10.2051	10.1214	8.31595
13.4699	11.0291	10.3031	8.76878
13.2966	12.1783	10.078	9.47191
12.5999	11.0579	10.5949	9.75023
12.5618	11.6833	10.7211	10.1308
12.3055	10.2808	10.9834	9.76102
13.6019	11.0642	11.4409	8.85659
13.2446	9.91767	11.0056	9.61249
13.6894	10.9072	9.99816	10.477
13.3678	11.3627	10.7971	9.19784
12.199	11.3671	10.0577	10.5844
13.3129	10.2818	10.7277	10.5347
12.2998	10.6277	10.572	10.4047
13.0341	8.78282	11.3314	11.3241
12.8835	10.4262	9.74874	10.7907
12.539	10.7282	10.052	10.4528
13.2629	10.4977	9.98504	10.4063
11.87	11.1957	10.0394	10.3988
12.9012	11.0339	10.5927	10.1475
12.9674	11.3209	9.94971	10.1459
13.8341	10.2302	9.42247	10.0964
13.0032	11.5203	9.37444	11.0181
12.8979	11.4608	9.05145	10.2197
12.229	12.3093	10.5574	9.79874
12.2868	10.4847	8.83593	9.98264
12.6622	10.4372	9.49922	10.9648
12.787	10.6859	9.96758	11.4289
13.3837	9.78545	9.76737	9.45408
13.0829	10.1023	9.90449	10.1675
15.0339	9.85799	9.54062	10.9452
12.4023	9.83386	9.83763	10.1552
13.1288	10.5502	9.73668	9.84675
12.2291	10.3795	9.6481	9.89566
12.487	9.55016	9.31561	9.89222
12.9414	10.0601	9.11742	10.4097
12.8605	10.1109	9.94748	9.59433
13.169	9.79223	10.075	10.5118
12.8372	10.3665	9.801	10.2443
13.2256	10.1456	10.1433	9.70419
12.0815	10.0786	9.2083	10.507
12.7767	9.29893	9.50508	10.3247
13.6338	9.9395	9.79699	9.74251
14.1208	9.92714	10.1508	10.5214
13.1489	9.85308	9.82568	10.0739
12.8601	10.7646	9.27766	11.576
13.4118	9.3905	8.96394	9.8708
14.0192	10.9717	9.27799	10.6231
14.3867	11.2158	9.00534	10.1936
13.4302	10.962	10.0418	9.95189
13.4889	10.3179	8.63702	10.4085
13.9727	11.1418	10.6162	10.6898
12.0098	10.4008	10.2842	10.0848
13.8278	10.4888	9.48421	9.22782
12.5065	11.1979	9.08264	11.7732
13.7771	10.3131	10.9677	10.3334
13.0007	9.66037	10.6872	10.4324
12.748	10.0115	10.6687	10.0828
13.2887	9.73913	9.19656	10.1939
12.5189	9.77639	9.53801	10.1348
12.507	9.89451	10.1319	8.75024
13.2944	9.87994	10.1913	9.75169
12.9391	9.55392	9.82835	9.82399
13.5709	10.3676	9.47299	10.1516
13.4648	9.5138	10.4207	8.93759
12.6294	10.7913	10.6757	9.619
12.027	12.0843	9.74734	10.8993
11.2448	9.97847	10.1576	10.1181
13.3133	10.9046	9.80588	8.88261
12.8984	10.3003	9.98761	10.6216
12.9908	10.6853	10.019	9.63012
12.7765	10.44	10.3852	9.43988
11.9953	10.4889	10.1258	10.1934
13.6648	9.52246	9.95063	9.41962
12.5814	9.53025	10.3553	9.99593
13.5201	10.2899	10.3241	9.33731
14.0853	8.0454	10.253	8.8581
13.3971	10.0549	10.2633	8.7922
13.012	9.80865	10.5168	10.0265
13.127	9.79366	9.29595	9.05717
13.9633	10.4367	9.95939	8.43977
12.8563	9.58522	9.61127	9.43755
12.9009	11.203	9.5549	10.2076
14.0809	10.3246	10.2007	10.3061
13.1365	9.64575	10.1375	10.2069
13.1201	9.7831	9.21056	9.92695
12.5143	9.50904	9.70547	8.81396
12.3093	10.1159	10.0155	9.43075
12.6202	9.36334	8.82017	9.48822
12.6441	9.26593	8.99294	10.9658
13.002	9.9579	8.69104	10.4165
14.1076	10.4354	9.44847	9.31777
12.8827	9.91638	8.21001	11.0158
13.4049	9.46048	8.75379	10.3007
12.2506	10.5473	9.48561	10.4336
13.2085	9.30794	10.0047	12.0912
12.7294	10.5245	8.60547	10.7934
10.9295	9.57532	8.32516	11.179
13.3786	9.52318	9.08519	9.693
12.1835	10.4604	10.2316	10.1892
11.4689	10.5986	8.85832	11.4031
12.1799	9.87118	9.37235	10.0695
11.0309	9.8455	9.71232	11.1174
11.8371	10.0554	10.1124	10.4289
11.3159	10.3091	8.91645	10.0985
11.0026	10.3871	11.5902	10.5877
11.3921	9.90449	11.0765	10.5481
11.3807	9.92836	10.2437	10.5987
13.0405	10.1166	9.74862	9.75174
12.0321	10.3309	10.2147	11.6226
11.8026	9.19853	10.5648	9.76576
12.9478	9.5331	10.7183	10.5488
11.5413	9.24491	10.7249	9.86662
12.1092	10.005	10.8185	9.88199
11.7069	9.3115	11.6666	9.4817
12.3052	10.7059	9.91665	9.19481
12.1855	10.6456	10.2776	10.6398
11.8558	10.8645	9.76808	9.90944
12.1376	10.3946	10.4394	9.24257
12.2983	10.0283	11.2619	10.2655
12.9726	11.7393	10.518	9.85167
12.6633	10.7767	10.0418	9.00381
12.4449	9.81068	9.79386	7.61193
12.438	9.53401	9.42469	8.41492
13.1584	9.53764	9.69066	8.88621
12.6541	10.1312	9.49068	9.58518
11.5366	10.2221	10.4897	10.5216
12.584	10.2454	9.73319	10.5107
12.8595	9.67819	10.3453	9.38696
12.4553	10.3024	8.88506	8.97449
12.558	10.8151	9.13076	10.4736
11.6327	9.61264	9.94293	11.7108
11.0248	9.36977	10.1739	10.8204
12.002	9.96405	9.81371	9.79757
12.0438	10.1189	9.86453	9.92467
10.7767	10.2853	9.42336	10.6124
11.2542	9.96291	10.0927	10.6491
11.8576	11.2251	9.64676	10.1865
12.1043	10.6653	9.32207	10.2883
12.0428	10.7298	8.87661	9.44109
11.8409	10.633	10.7712	10.1564
13.0454	9.64689	10.9516	11.3985
11.9552	11.0317	8.94558	11.1439
11.0062	11.0077	9.05687	10.3221
12.29	10.5552	9.73213	10.3963
12.193	12.3835	9.64089	10.0796
12.215	10.3801	9.93569	9.99966
12.7607	10.036	9.83502	9.3094
11.6131	11.2329	9.63216	9.97659
13.4629	11.0964	10.4569	9.881
11.9908	10.9254	10.2209	10.0438
13.6953	11.5842	10.1278	10.1429
13.2926	11.7786	9.94756	8.91348
11.9571	10.5474	10.4931	10.098
12.4881	11.0369	10.6142	9.58579
11.9891	10.6509	10.1058	9.63033
12.6271	10.3747	9.2908	10.9411
12.1568	11.5091	9.87666	10.8187
12.5327	11.1478	10.0379	10.1835
13.0381	10.6759	9.66992	11.261
12.751	10.8827	9.16244	10.0556
12.0472	10.8877	9.49147	9.87165
13.2804	10.4014	9.957	10.5808
12.6683	11.2947	10.3429	10.3639
11.8451	10.8555	9.38365	10.2916
11.5164	10.8489	9.51692	10.6856
12.6286	10.706	9.27099	11.2621
11.9912	11.013	9.30339	9.74145
11.3042	11.1076	10.9278	10.2906
12.265	10.9832	9.42058	9.85658
12.7621	10.8613	10.0806	10.033
11.6572	10.863	9.54707	10.6474
13.8876	11.5928	9.19536	10.487
11.9806	11.5365	10.0861	10.6314
12.2931	10.9703	9.67954	10.8513
12.5481	10.856	9.99392	10.1967
13.1136	11.8028	8.76188	11.5152
12.3632	11.5119	9.86264	10.8702
13.6309	10.9873	8.60952	11.9736
12.8443	10.998	9.44419	11.1249
12.5908	11.1378	8.86481	10.939
13.0181	11.3856	8.99313	10.8118
12.783	11.1288	9.25124	11.464
12.14	11.2609	9.96013	10.6648
13.9104	11.1134	8.69147	10.3997
14.238	10.3705	9.97388	10.3001
12.9034	10.1848	9.53436	11.3754
13.6728	10.9921	9.24514	11.2461
12.3598	10.7198	10.0815	10.2747
12.5862	10.9177	9.31842	11.2218
12.1571	10.6153	10.1468	9.93566
12.6068	11.2204	9.14281	11.1456
13.16	11.7475	9.45605	10.3001
12.7347	11.8199	9.86862	9.35673
13.1165	11.2736	9.18845	9.71082
13.5908	11.794	9.74339	10.1603
13.6038	12.0518	10.2151	10.7774
13.3901	10.5904	9.93475	9.35585
14.5274	11.7227	10.3996	10.4149
13.4321	10.297	10.9281	10.572
13.6845	10.3552	10.4347	10.8413
11.6706	10.7133	10.2612	9.81236
13.4689	10.9979	10.6847	9.6866
12.3332	11.0097	11.4309	10.311
11.9479	11.6687	10.8262	9.04643
11.3945	11.408	10.5048	11.151
12.7	11.4645	11.2941	10.1894
12.0022	11.2789	10.4573	9.97764
11.3271	10.6334	10.0135	9.40039
12.8856	10.7682	9.74192	11.0237
12.2963	11.5464	10.4272	10.0271
11.5991	11.4417	9.84538	10.3404
11.4349	11.3422	10.4531	11.3114
12.7653	10.8684	9.65929	9.64933
11.9874	10.6971	10.3464	10.2984
11.9945	11.7114	10.4759	10.1567
13.2587	11.4507	10.6946	11.2174
12.9167	12.198	10.5888	11.3636
12.3549	10.9569	11.4515	10.741
12.8608	11.7186	10.0874	10.8162
12.5755	10.1379	10.3285	11.1412
12.0897	10.2628	10.1273	10.6889
12.2795	11.1806	11.6718	8.9092
12.6669	11.3972	10.6541	9.04166
11.7693	10.7197	9.93881	9.1375
12.6989	10.9498	10.1167	10.3266
12.7134	11.1911	9.21896	9.59567
11.8403	11.4655	10.4672	9.47639
13.6674	11.1459	10.1745	9.425
12.3519	12.9317	9.90755	10.5502
12.9073	11.1604	10.7329	9.39447
13.0768	11.6006	10.191	9.60108
12.7822	12.5225	10.5506	11.3802
13.2223	11.6239	10.1046	10.7138
12.727	12.508	9.93023	10.8643
12.9088	11.7531	11.8148	11.1643
13.2944	11.9963	11.2469	10.6511
12.952	11.5342	11.7865	11.1734
12.7768	10.8378	10.2769	9.91859
12.6977	11.5743	12.0524	9.95437
12.4223	10.5748	10.65	10.8562
12.9688	10.2666	10.7536	9.74034
12.373	10.624	9.94479	10.1373
12.0619	11.0864	11.2709	9.99434
12.9187	11.902	10.7188	9.07244
13.1023	12.1	11.6234	11.1696
11.8546	10.3469	11.3274	9.83432
12.2241	11.9857	10.3097	10.2904
13.0476	10.2127	10.9032	10.2754
11.5938	10.2376	11.6793	11.5892
12.5969	10.5897	10.6057	10.5712
13.2937	10.4979	9.95401	11.6961
13.011	10.2938	10.6043	11.2523
12.8437	9.92308	9.76272	9.89875
12.397	11.5218	10.479	10.1444
13.4591	10.2018	10.352	9.57445
13.3234	11.1053	9.7137	10.1397
13.6545	10.2238	8.9274	10.9753
13.165	9.98289	9.91837	9.8522
14.0082	10.6671	10.6205	9.89055
11.797	10.7955	10.9342	10.2922
13.3914	10.9058	9.63202	10.7902
12.9396	10.0099	10.1656	10.7293
13.0027	10.8763	9.79523	10.5611
13.4682	11.4454	10.0287	10.2
13.2402	11.1675	10.5915	9.97314
12.8122	11.3431	10.8202	10.2614
11.6186	10.2716	10.5196	10.6923
12.7249	11.9727	11.0476	10.1666
12.9316	11.5254	10.6485	9.08422
13.2062	10.0594	10.8065	11.7738
12.3031	11.4079	9.98829	10.2567
13.099	11.0927	9.78803	10.2055
12.4605	11.3536	9.91367	11.4025
11.5322	11.5596	10.6879	10.6111
12.6378	11.9194	9.44172	9.962
12.3953	12.0461	9.84661	9.97294
12.3945	11.2666	9.81416	8.78503
13.4193	11.4061	9.67413	9.66993
13.1696	11.3131	10.1481	10.4074
12.4994	11.3544	10.1933	10.7547
13.612	11.6091	11.4987	10.5185
13.2531	10.8317	11.1943	11.0467
12.639	10.8135	10.7604	9.21524
11.9352	10.5465	10.5398	9.91171
12.8874	10.7793	9.50175	10.7943
12.4847	10.7059	10.1188	10.2395
11.6011	10.0015	10.7515	10.3049
12.4659	10.4344	10.7187	9.41465
12.5449	10.8492	10.6605	10.4198
12.5134	11.5726	10.5825	10.9543
11.86	11.8117	10.1054	10.0155
12.3988	11.9763	10.9532	9.02443
12.9288	11.9948	10.9862	10.1513
12.0349	11.5459	10.5598	9.81342
12.8776	10.9269	10.2686	10.3028
13.4573	12.1214	10.0808	10.443
12.7902	12.7719	11.8734	9.5448
12.6881	11.0124	9.93394	10.4068
12.3364	11.9937	9.97633	9.61701
11.2703	11.8707	10.0746	9.77584
12.8666	10.5144	9.69043	9.44727
12.6016	11.9801	11.2782	10.0544
12.6225	10.9954	10.7177	9.98033
12.9271	10.9486	10.9339	9.59233
13.0425	11.6588	10.9625	10.5782
12.2542	11.4381	10.4492	9.75997
13.2467	12.2627	10.768	10.6921
12.0575	11.9014	10.3671	10.1059
11.5081	11.4817	11.443	9.80004
13.5929	11.4775	10.3061	10.3677
13.9297	12.4033	10.3795	9.96754
12.5105	11.0984	11.3018	9.28322
12.9547	10.9718	10.82	9.79545
14.0198	10.7437	11.1935	9.20459
12.7596	11.7693	10.8358	10.1677
12.6961	11.4845	10.9764	10.1587
12.625	10.1815	11.9711	11.0263
11.663	9.8546	10.6567	10.0461
12.3206	11.6478	10.6049	10.0361
12.657	12.1465	10.6084	10.4557
12.6581	11.1263	11.3052	11.1274
11.6231	10.632	11.3106	10.1592
11.0594	9.93544	10.9098	10.4789
11.9531	9.98143	11.982	10.2737
12.4016	11.415	10.1935	9.45654
12.894	10.2648	10.8297	10.873
11.0883	11.2659	10.0435	9.51615
12.3352	11.4527	10.0457	9.89679
12.357	9.87785	9.66219	9.9898
11.9728	9.81726	9.18338	9.18718
12.4124	10.6878	9.4089	10.0662
12.1934	9.91466	10.6101	10.3623
11.6603	10.3474	11.0077	10.4382
10.1384	9.4414	10.9339	10.4788
12.083	9.19999	11.3715	9.6887
11.2888	10.8782	11.5329	9.99908
11.6802	10.1894	10.447	10.2529
11.3532	9.54768	9.44692	9.81904
11.2709	10.1608	9.32548	9.17828
12.3693	11.7055	10.0791	9.56899
12.0892	10.6697	10.2518	10.0137
12.3299	10.7431	9.56201	9.71964
10.7092	10.9516	10.0619	10.0671
11.9602	11.2577	9.95492	9.26169
11.1547	10.6427	11.2931	10.6104
11.0317	9.90638	10.8926	9.63383
11.9862	9.99349	9.16528	8.93507
10.8875	11.5155	10.643	9.22515
12.597	10.4086	9.46485	9.22127
10.9502	10.5909	10.0573	8.70214
11.7848	10.6009	9.24069	9.03406
11.6208	9.89389	10.0163	9.57947
12.5424	11.0209	10.1196	10.0803
11.8406	10.8355	9.8771	10.0859
12.3855	11.1545	10.3112	9.85051
12.987	10.8805	9.77129	8.45511
13.0488	10.8359	10.6952	9.17713
13.0893	10.1431	9.92572	9.1254
13.2405	9.65754	9.98486	9.46848
13.5442	9.46897	9.69538	10.2703
12.6005	8.92771	10.8704	10.0835
13.2054	10.2113	9.75526	9.30769
13.8037	10.3179	10.1566	9.41183
13.5602	10.2408	10.7443	10.4855
12.7208	10.4639	10.1993	10.3509
13.1686	10.3968	8.90061	9.13603
13.9014	11.0801	10.1565	10.1095
12.6333	10.0718	10.411	9.95644
13.1876	11.7973	10.136	10.4728
12.3522	10.4509	10.9948	10.4224
13.6546	10.5498	9.97883	10.2636
12.861	10.8783	10.6943	10.7927
13.4196	11.6434	11.2544	9.70259
13.2466	11.6685	10.354	10.1936
14.0776	11.918	9.81602	9.87644
14.2439	10.8735	10.5532	9.41
14.0073	11.1922	10.0242	8.86603
14.0186	11.1294	11.5255	9.26908
13.2418	11.7223	9.59225	10.1142
12.1629	11.7404	10.3064	8.9551
13.8245	10.5934	10.1171	10.7079
12.8542	11.7527	9.94903	8.99288
12.3724	11.7183	10.2962	9.73821
13.5289	11.9468	10.8261	10.3055
12.0364	10.9856	11.5874	9.97881
13.786	11.0628	10.3222	11.1539
13.5801	11.0797	9.39686	10.6099
13.5299	11.0639	9.11327	9.84837
13.3869	9.80362	10.3362	9.3564
13.5513	10.1386	9.87108	9.23175
13.0628	10.2919	9.04075	10.0578
13.2417	11.3748	9.79454	9.78338
13.7504	11.1279	10.7917	9.90451
12.5164	11.7011	10.5871	10.4573
13.3399	10.7076	10.077	9.26131
14.0701	9.73477	10.7098	10.4906
12.9859	10.4973	10.0835	10.2366
13.6625	9.47951	10.9914	10.4137
13.4845	9.64621	10.5281	10.3915
12.5137	9.90322	10.9981	10.2135
12.6734	8.90306	10.202	10.3799
13.6576	10.9032	11.0075	9.58988
13.0531	10.9087	10.4932	9.19466
12.6587	10.7286	9.77834	11.0766
12.622	10.0077	10.2013	8.81708
12.6705	11.3384	9.73815	10.7383
12.6489	11.2526	11.0094	10.6762
12.1916	10.2032	11.3422	10.1472
12.3704	11.3226	11.3724	10.5515
13.1602	11.2031	10.9597	10.9259
12.2552	9.8914	11.8335	10.5926
12.8211	11.5111	10.6827	9.37161
13.7867	9.80128	10.9732	9.90631
13.0124	10.3583	11.7172	9.72401
12.493	10.8039	10.4722	9.11241
13.0311	11.1693	10.187	10.205
12.471	10.1732	10.5635	9.37124
12.8341	10.8575	9.65338	9.19666
12.3066	10.811	10.7427	9.57003
12.8985	11.4265	10.8686	9.71219
11.5595	9.90829	11.0027	8.96735
12.3546	10.8143	9.91578	10.6771
12.7288	10.6447	10.463	10.1223
11.9787	10.0839	9.77912	11.2488
12.288	11.4681	10.5849	11.6977
11.4467	10.3603	10.4468	10.9645
11.864	11.0626	10.7726	11.1465
12.8938	10.0432	10.8659	10.5113
12.0285	10.3084	10.932	9.58896
12.3592	11.747	11.7094	9.27968
11.4424	10.4752	9.55736	8.7198
11.8051	9.96576	10.5482	8.90988
12.4642	11.0162	10.6172	8.89258
11.998	10.9868	11.5376	9.13133
13.0811	10.7902	11.5829	9.50074
12.5365	10.2919	11.6813	9.93352
12.7951	10.4764	10.6231	10.6056
12.9164	11.1669	10.7316	9.52024
12.2791	10.7178	11.0008	10.0169
12.9498	12.3401	11.1678	9.32592
12.4361	11.6958	10.2916	8.76658
11.0655	11.2992	10.5887	9.63105
11.9198	10.2185	9.29787	9.32569
11.1677	10.9061	11.5158	9.74276
12.7355	10.9642	10.7501	11.3173
13.8612	10.8234	11.3772	10.4557
12.2034	10.6778	10.4757	10.7087
12.9601	10.5761	9.63924	10.4047
11.2319	9.41257	12.1311	11.2854
13.0203	10.0304	9.31235	10.4991
12.7025	10.3005	9.89842	9.50247
11.7279	11.7315	10.7637	9.25034
10.9078	11.1975	10.8691	9.54818
12.31	12.2186	10.3593	10.5083
11.7509	11.4221	10.9452	8.66027
12.1447	10.5683	10.1025	10.0929
11.2434	10.4917	10.8612	9.98406
13.205	10.2654	10.8525	9.47095
12.3252	10.3546	10.8274	8.4665
12.6368	11.0931	9.76547	9.40908
13.22	11.1576	10.2593	8.58228
13.229	10.8044	10.5633	8.47293
12.2115	9.76121	10.7169	9.56524
12.3634	10.0457	10.0342	8.52493
12.134	11.1583	9.372	9.41775
12.5422	9.69719	10.0701	8.48793
11.9661	10.2446	10.44	7.79491
11.9541	10.3502	9.32661	9.30114
12.9555	11.1747	11.1909	9.16052
12.8617	10.5	10.8439	8.64028
11.9597	10.7624	11.1739	9.03884
11.7588	11.6593	10.4286	8.76607
11.8033	11.1514	10.1886	8.76443
12.2983	11.1584	11.4325	9.58215
12.7633	10.5465	9.96539	8.81281
12.2012	10.3874	10.6121	9.02654
11.9838	10.8307	10.0103	9.49988
11.0297	10.4833	9.94849	10.2728
11.1856	9.56669	9.37821	10.049
10.7053	9.89626	10.1144	10.0225
11.2232	9.72984	9.59052	8.42253
11.4826	8.54473	9.59741	8.41098
12.566	10.1291	9.49253	9.1045
11.7686	10.4851	9.46577	11.1263
11.6669	9.18243	10.2875	10.3984
12.2053	9.21778	9.57264	9.19558
11.6706	8.75438	9.85788	9.92205
11.7581	9.09753	10.1398	9.98791
11.9719	9.30458	9.96266	9.68121
12.7988	10.4337	10.6308	9.87765
12.4837	10.0988	10.693	10.9098
11.0302	10.1108	9.81869	10.0345
11.6434	10.6333	11.0338	10.5592
12.2247	8.72671	10.5866	10.0931
12.1701	9.52757	10.7284	8.93029
12.2143	10.0963	10.6272	9.33455
11.2915	9.514	10.6244	8.95752
10.6135	10.8989	10.2566	9.85684
10.8238	11.6332	10.5013	9.76687
10.7061	11.1734	10.6701	8.5047
10.072	11.067	10.3547	8.53611
10.1522	10.3797	9.49023	8.27331
10.3052	10.2324	10.4035	9.05544
10.9104	10.0248	9.72968	7.92917
10.1582	9.96927	10.1372	9.30621
10.8295	10.0952	10.065	9.7775
10.656	9.953	9.99689	9.16493
11.8792	11.2106	10.1316	8.97651
10.5004	11.4153	10.5809	9.5896
11.107	11.0026	11.1929	9.47227
11.8403	10.4488	10.6304	9.72352
11.8061	9.93231	11.1147	9.50953
11.3316	9.9357	10.5092	8.87153
11.7084	10.862	11.3299	8.93237
9.12851	9.66068	10.1662	9.04702
11.5724	10.079	11.1145	10.1182
11.2728	10.0925	11.1871	9.5708
12.0541	10.4365	9.63469	10.8578
11.5495	7.98392	9.16529	10.2508
10.9389	8.76814	10.5658	10.1184
11.3813	9.37035	11.0795	10.2416
11.3133	9.37256	10.172	9.95039
11.2832	9.03415	11.4663	9.63378
12.6484	9.60167	10.6017	10.0967
12.4755	9.37031	9.32486	10.0306
11.4896	10.0454	10.232	9.36957
11.8898	9.52683	10.3915	9.58427
11.505	9.22768	9.5412	9.21126
11.7565	9.37451	10.5664	8.7384
11.1597	8.78742	9.17566	9.7047
11.9627	8.462	9.39894	9.27268
12.1127	8.79979	9.41077	9.8829
11.3404	8.87865	9.40181	9.63916
12.3802	8.85813	9.02826	8.66851
11.6833	8.62268	9.17976	10.211
12.2599	9.49883	9.45388	9.10162
11.0356	10.3241	9.5404	9.53251
11.7169	9.449	10.507	8.89285
11.2331	9.87095	9.58953	9.07934
11.9932	9.0573	9.39465	9.84369
12.2493	10.5436	10.7909	10.4878
11.5263	10.2807	9.77737	10.1691
10.6005	9.18855	10.4422	8.88893
11.9003	10.0589	11.5464	10.0565
11.2098	9.66065	9.50681	9.56233
11.1482	9.40699	9.74654	9.6196
11.1077	10.0328	10.0993	10.6614
12.0477	9.03037	10.7866	11.1398
12.2453	10.5598	10.9415	9.04326
12.0695	9.85799	10.0306	9.27799
12.509	10.1903	10.543	9.95688
13.4391	10.1923	9.41063	9.85097
12.4411	10.1656	10.3353	10.4058
12.0547	9.51464	10.5447	9.32182
12.7592	11.0284	10.0773	10.1712
11.4078	9.85481	9.76795	10.1655
12.9941	10.4496	10.5428	10.8496
11.326	10.0268	10.4637	9.66817
11.2498	9.79656	10.3304	10.824
10.6067	9.42765	10.549	11.126
11.5672	9.94278	10.8077	10.3332
11.1075	9.74657	11.5678	10.947
12.0668	10.0748	11.5825	10.4817
12.5168	9.14329	11.3135	11.5314
11.7448	8.62213	11.3757	10.1188
11.1443	9.37359	11.1333	9.58857
12.1337	9.62517	9.84563	9.53563
11.5982	10.2309	11.0396	10.1219
11.3806	10.2871	10.0436	10.3206
11.7589	9.49037	10.9244	9.12096
13.1154	8.73105	11.0256	10.1034
13.043	9.76868	11.0003	9.11339
12.4325	9.64047	10.956	10.3827
12.8139	8.43928	11.3276	9.6825
12.7219	8.51388	9.85341	10.0262
11.5208	10.3506	9.92201	10.4822
11.6848	8.94518	10.8683	10.9125
12.2854	10.2516	10.7534	11.0229
12.7924	9.51152	10.6572	9.60407
13.4995	10.2696	9.96748	10.5692
12.3867	9.76396	10.2027	10.3944
13.0513	9.62184	10.7982	10.264
12.8593	8.20631	10.8799	9.96014
12.0735	9.24757	11.1691	9.47575
12.2861	10.017	9.60191	9.32155
11.4547	8.75805	9.75091	9.84877
12.6442	10.0629	10.8855	9.66988
12.3022	9.28326	11.6588	8.83157
12.1366	9.68238	10.5663	9.28944
11.7446	10.1925	10.4055	8.79126
13.2467	9.81722	8.86395	9.66759
12.893	10.346	9.68054	9.19676
11.5367	10.6519	10.1732	9.50656
12.3298	9.38817	9.46881	9.8186
13.1497	10.0297	9.65815	9.93308
12.507	8.52317	10.1661	9.71891
11.7688	8.42866	10.5041	10.7133
11.9918	9.70728	10.1661	9.49682
12.0452	9.59162	9.54825	9.85807
11.8548	9.17289	9.69768	8.83974
12.1368	8.08546	10.1518	9.41218
12.2263	9.4989	9.77269	11.55
11.5129	10.7421	10.5971	9.654
11.7147	10.865	10.2028	10.272
11.3068	9.71543	9.70284	10.1424
12.2931	11.4992	9.94255	10.0112
12.2207	10.5007	10.2542	11.4087
10.5551	11.0061	9.91088	9.51651
11.8733	9.82929	10.7879	10.841
12.5282	9.59574	11.5331	9.63671
12.9155	10.6347	11.0019	9.74354
11.5075	10.2086	9.41448	10.2711
11.1225	9.4862	9.82593	10.4698
11.5542	10.0732	9.65633	8.69714
11.0424	10.6338	9.98322	9.72486
11.0391	9.85628	9.75662	9.81722
10.733	9.22873	9.49436	9.53416
11.9354	10.0481	9.34406	9.63137
12.0695	9.93439	10.3596	8.88106
11.6312	10.8723	10.0069	9.42442
11.9761	9.97427	11.1201	9.82963
12.4211	10.239	11.1903	9.26421
12.7189	10.7683	9.81841	10.1529
12.2422	9.85327	10.1291	9.21329
12.0924	9.85972	10.1726	11.1663
12.4619	10.0685	10.3376	9.13302
11.682	10.3997	11.2161	9.15142
12.0002	9.91186	10.9226	9.73044
12.3864	9.92051	10.0535	9.56416
12.2711	10.3335	9.57311	10.2889
12.542	9.55273	10.0141	10.5997
12.2632	9.28772	10.2072	10.2024
13.303	10.4679	10.4623	10.9403
12.5242	9.45583	10.9532	10.141
11.5173	9.23219	11.1704	11.1732
11.3214	9.67669	10.2966	11.0256
11.0445	8.1066	11.0483	10.6357
12.4009	9.36618	10.9211	10.6661
11.4104	9.47272	9.80074	10.1439
10.9381	9.30194	10.8029	10.1995
11.3499	9.38243	10.7715	9.16956
12.0198	9.36684	10.0919	10.0041
12.1271	9.98343	10.3513	10.5976
11.9972	10.1139	9.20687	11.3012
12.0231	9.47626	10.9555	11.8039
11.1304	9.07487	10.7705	9.9698
11.9601	10.1596	10.5468	10.1383
11.9255	8.90298	11.0783	8.93901
12.3225	9.75003	10.4628	9.78278
11.9099	10.39	9.75215	10.2885
12.2573	9.57791	10.5143	10.0629
11.2471	9.76106	11.755	10.0545
11.7517	9.2668	10.789	10.2055
12.3783	7.71273	11.7082	10.3801
11.9382	9.43876	11.2518	9.91575
12.2089	8.38247	11.0891	10.3955
10.5526	9.36883	10.6189	9.77011
11.0512	8.97117	11.1933	9.62553
11.1742	9.5991	11.9525	9.99691
11.2156	9.81844	11.1525	10.7855
11.4446	10.3348	11.2865	11.3532
10.6093	9.92922	10.0954	11.0607
12.3561	9.50921	10.5122	10.2355
12.6814	10.3391	9.21025	9.86295
12.4546	9.58157	10.509	10.2436
12.9204	10.2802	10.1929	10.1354
12.0464	10.8638	10.778	10.7082
11.7654	9.14038	11.233	10.1542
12.2812	9.84604	9.03725	9.56033
13.4282	8.47967	9.6523	9.45738
12.2103	9.65805	10.4996	10.2752
12.7964	9.71371	11.0892	9.46916
13.4673	10.027	10.0528	10.4749
11.6869	9.00056	9.9316	10.2401
12.9551	8.72122	10.7361	9.97797
13.115	9.6842	10.2563	9.62008
12.5571	9.90351	11.349	9.08166
11.8854	9.09165	11.0702	10.2029
12.2563	9.35943	11.3045	10.4378
11.3578	9.28554	10.8851	11.854
12.9432	8.86315	11.2268	10.9105
12.4766	8.71086	10.7847	12.7048
11.4014	7.95626	10.1394	10.6372
12.3487	9.41457	10.7213	9.82979
12.3834	9.27532	10.1866	11.2282
11.8825	10.1057	9.654	11.216
11.9013	9.39358	11.0265	10.1614
12.395	9.08983	10.664	11.1347
12.4016	9.65994	12.5334	11.8325
12.6406	10.0142	10.1634	11.85
12.5608	9.78875	10.9486	11.5655
11.8716	10.9435	11.4788	10.9069
11.2768	10.6606	9.77211	10.372
12.6418	9.40406	10.3632	11.8645
12.0628	9.13404	10.285	9.80154
12.6849	10.7315	9.6974	10.6734
12.907	8.78215	10.7084	10.8055
12.9378	9.75582	10.9749	11.08
11.891	9.559	11.0872	10.9096
13.1724	9.82569	10.4561	10.479
13.0089	9.8141	9.98165	11.4912
12.8301	9.26242	10.5256	10.3675
13.0444	8.47227	11.0753	11.0978
12.1778	8.48118	9.75156	10.401
12.9842	9.84185	10.8646	9.65353
12.5147	10.4283	10.8721	11.8904
12.9738	10.5367	11.2252	10.3967
12.9999	9.42751	12.0138	10.5931
12.9922	8.73039	11.2074	10.7512
12.1862	9.90159	10.8342	11.9105
12.9011	8.57098	10.6672	10.7085
12.5107	9.07255	9.95229	10.9301
12.6671	9.12036	11.108	11.296
12.1093	9.67126	10.7816	10.9331
11.7589	9.45047	10.6176	11.4854
12.2093	10.6417	10.863	11.3408
11.4492	11.1325	10.8088	11.2422
12.319	10.3327	10.4135	12.0408
12.6465	10.4216	10.9333	10.717
13.2432	10.0627	10.2791	9.81348
13.9048	9.98478	11.5335	11.4783
12.7681	8.97113	11.7773	10.4597
12.7765	11.5486	11.2418	9.86767
12.6894	10.3342	10.6569	10.5631
12.932	10.118	10.2346	9.85401
12.7504	10.6986	10.649	10.3353
12.5795	8.68046	11.2595	10.1013
12.7841	9.95344	10.1313	10.3055
11.7011	10.8207	9.78518	10.6008
13.3146	10.5268	9.67877	10.5094
12.8642	10.054	10.2056	10.9402
12.8632	10.6218	9.54532	10.1361
13.3549	10.2827	11.2797	9.83604
12.5448	9.24331	10.8671	9.27153
10.822	11.0723	9.83417	9.99172
12.0433	9.91959	10.329	10.5699
11.495	8.76484	10.3933	10.0198
11.6583	9.5399	11.0311	10.7766
12.6003	10.1103	10.7675	8.93483
12.3449	10.5204	10.8181	9.83139
12.0501	10.5841	9.51627	9.49998
11.789	9.97218	9.93762	9.50747
10.522	10.0853	9.23286	10.6242
11.6042	11.4149	9.83397	10.9114
10.781	10.1599	9.94745	10.3231
11.9331	10.9414	10.2093	10.1626
11.528	10.2065	9.89763	10.511
12.0533	11.2574	9.97	10.0412
12.2927	10.3522	9.35661	9.34621
11.2464	9.09065	10.0079	11.0806
11.5955	9.53868	10.8567	9.90607
12.4818	9.83138	10.263	10.8213
12.5115	10.0995	9.82944	9.95806
10.9228	8.98907	9.19372	11.0792
12.0312	10.0902	9.59263	11.1456
11.8626	10.3621	9.54785	10.6693
11.6093	8.9915	10.2139	11.3504
12.6507	9.88927	10.4211	11.1072
12.0728	10.4253	9.07606	10.2835
12.5103	10.2632	9.97495	11.8165
11.6063	10.6495	9.27256	10.9962
12.1505	11.5642	10.2976	11.6348
11.3798	10.5425	9.66464	11.3454
12.6642	10.4568	9.35109	11.6488
12.2473	9.50077	9.62577	11.1154
11.6144	10.5127	10.4966	11.4942
11.6282	9.03887	9.94904	10.522
11.6171	9.95378	9.88522	10.4066
11.7241	9.93996	10.5161	11.0768
12.0361	9.71922	10.0086	11.2164
12.4325	9.59525	10.5841	10.1131
11.5073	10.2657	11.4074	11.2593
13.1269	9.85983	10.9752	11.2333
10.8875	9.43281	10.0067	11.266
11.6113	10.2785	9.98795	10.7967
11.6637	10.4221	10.1537	11.1513
11.1425	11.1908	9.89988	11.3645
12.5225	10.2762	10.4022	10.0025
11.9857	10.8327	10.3185	10.21
11.9854	9.8266	8.65116	11.0529
11.5216	11.4215	10.8249	9.73635
13.6261	11.0336	9.30189	11.1162
12.6162	10.1445	9.65568	10.5578
13.1248	11.4114	10.1353	10.2207
11.9366	10.6748	10.4315	11.502
12.247	10.2417	9.33253	10.817
12.0655	11.2782	8.92834	10.2599
12.5764	10.5767	8.76455	10.0624
11.1413	10.1803	9.68413	10.8927
10.4066	10.5749	9.9226	10.5973
11.4948	10.9351	9.8541	10.038
11.1553	10.828	10.686	10.5577
12.2752	9.58889	9.25771	10.562
11.5149	10.7803	9.86753	9.43778
12.0729	11.0824	9.10253	9.69616
12.2325	9.33222	10.0556	10.6427
12.1215	9.94371	10.5981	10.0206
13.1637	9.7143	10.0392	10.0569
11.9222	9.51492	10.3904	10.0166
11.1053	10.8586	10.2934	10.4048
11.6058	9.81775	11.0791	11.082
11.4506	10.7026	10.7558	11.6356
11.506	10.6188	10.5345	10.7692
11.6195	10.3348	9.14642	9.22727
10.9271	9.99701	10.5707	10.5903
12.8052	10.8783	9.19731	11.2039
11.4499	10.2721	9.52727	10.1272
12.1224	9.64918	9.99622	10.4566
11.3877	10.2961	9.54708	10.8155
12.3226	10.6838	10.2815	10.3948
12.9291	9.67186	10.785	10.9323
12.3511	10.6031	10.3762	11.9531
12.7119	9.84103	9.88147	10.9289
12.7405	9.72655	9.4923	10.2676
12.7846	10.0214	10.5879	11.1086
11.9942	10.1247	10.0732	10.1382
14.0036	10.2048	10.1564	9.55361
13.5186	9.48741	8.6085	9.91362
11.567	10.197	9.37016	9.40113
12.6732	9.9757	9.05414	10.3612
11.8895	10.4617	9.43713	10.8824
11.813	11.1342	9.85479	10.2088
11.8671	11.3604	8.80489	10.0617
11.8675	11.6821	9.67499	10.5331
12.4975	10.9853	9.74508	10.7248
11.7492	11.5571	10.2468	10.5779
11.7465	11.2802	10.0939	9.16209
12.8577	11.7523	9.8446	9.5019
12.282	10.689	9.26198	9.67418
12.5186	11.0732	9.31804	10.9191
12.6065	10.827	10.2769	11.223
12.7362	11.0752	9.53304	10.7664
11.7756	11.004	10.2418	10.7697
12.4351	10.7477	10.1993	10.0101
11.4062	10.906	10.0591	10.399
13.2363	11.0471	10.8716	9.34272
11.2908	11.0257	11.5554	10.5126
12.3621	9.28002	9.84354	9.27208
12.1334	11.6165	10.2237	9.45142
13.0209	11.0858	10.263	10.6022
11.9344	11.4896	9.66109	10.2494
13.4645	11.7989	10.6859	9.29462
13.4812	10.5337	11.1589	9.31799
12.1172	11.7674	10.0485	10.0809
12.4819	11.1943	10.2512	9.38646
11.7512	11.2725	10.1304	10.1247
12.5583	11.4567	11.1721	9.54027
13.3121	10.4782	10.4065	9.79237
11.0499	11.2522	10.4133	9.25541
10.9245	11.1168	9.38385	9.86696
12.0937	10.6252	10.4181	9.23813
11.2794	10.1011	10.3025	10.7119
11.6948	11.5535	9.91761	9.94546
12.4757	11.2363	8.96398	10.1465
11.49	11.9606	9.5923	9.72056
12.1421	11.1059	9.27997	9.79942
12.1103	10.746	9.76799	9.47493
13.0876	10.9606	9.7937	9.40778
12.6044	10.3116	9.6652	10.0932
12.1515	10.6837	9.81255	9.82741
11.903	10.6725	11.8105	10.1032
12.3338	10.9628	10.4409	10.1025
12.6589	10.7903	10.1375	10.0911
12.4134	11.9059	10.7558	9.67278
12.3225	11.9455	11.3419	10.5438
12.5749	10.7248	10.9283	9.35869
12.2934	10.9129	11.9798	9.04441
11.7881	9.88603	11.1245	9.08134
11.7087	10.417	11.6059	9.04253
11.9124	9.63947	11.1031	10.987
11.852	9.31987	10.4892	9.45154
11.6271	9.95498	9.92072	9.2029
12.5944	10.1062	11.692	9.89942
12.4586	10.8443	10.2104	9.59358
12.1852	10.6	11.5122	9.14532
11.3669	10.8369	11.1064	8.78306
12.7866	9.96274	9.53675	9.13378
11.5746	11.1937	11.1715	9.85633
12.2431	10.8387	11.0753	9.25116
11.766	10.8414	10.9934	9.94523
11.5963	10.0395	10.7229	9.12609
11.263	11.8	10.1424	9.27112
11.3855	10.0589	9.24931	9.6917
10.6216	10.2667	9.60915	8.79474
12.1988	11.486	10.8664	9.55186
11.8425	10.5966	11.0411	9.76166
10.4794	11.9421	9.7648	9.13524
10.3082	10.798	9.52111	8.66534
11.1003	10.8098	9.59189	8.9685
11.5688	10.5923	9.56309	8.95916
11.727	11.1292	10.5507	8.8205
11.613	10.7334	9.72296	9.60794
10.5997	10.9129	10.4444	9.8092
11.0912	10.9179	9.88286	9.34373
10.7284	10.8363	9.4826	10.7252
11.0422	10.1532	9.0092	9.78367
11.3083	11.0186	9.85382	10.2784
11.1624	11.1524	9.99742	9.34999
12.3072	10.5191	10.7146	10.2326
11.6873	9.88985	9.22497	11.8344
12.7644	11.6062	9.18412	10.4251
12.1037	10.552	8.56399	9.78932
12.3565	11.4109	8.7079	9.73628
11.8626	11.3059	9.22993	9.40689
12.9053	10.6825	8.08558	10.0174
11.9867	11.1082	10.32	8.97879
13.0124	10.7905	9.35972	10.1699
13.1705	11.0694	9.64352	10.3864
12.3884	10.03	9.98512	10.1292
12.0864	11.1697	9.84147	10.5055
12.8123	10.9327	10.3829	9.90549
12.3814	11.0238	10.3235	9.9845
12.3237	10.2258	10.7344	10.0875
12.2162	10.9887	10.2406	9.41042
12.1184	9.24041	10.6954	9.75619
12.1657	9.57845	10.4056	9.14325
11.5472	9.26536	10.2157	11.5855
12.5619	9.38103	10.3532	10.3811
13.2375	9.95459	11.1633	10.2295
12.9507	10.6782	10.443	9.90913
12.7128	10.4942	9.55884	10.5526
13.232	11.3356	9.80039	10.4896
12.693	10.4381	9.97145	12.3752
12.1739	10.7919	9.81008	10.2097
13.0219	10.014	10.0477	10.2596
13.6471	10.375	10.0344	9.96822
13.6217	10.2898	10.4556	10.376
13.0762	10.747	9.47866	10.1699
12.6686	11.1743	10.3667	9.21041
12.9365	10.4239	9.54493	11.5596
12.0763	11.1976	9.76752	11.4966
12.7756	10.8349	8.69009	11.2675
12.717	10.0024	8.23667	10.3902
12.7734	9.75039	8.71569	11.3946
13.1691	9.92945	9.39823	11.8775
13.3198	10.6577	9.4171	9.94289
12.9086	9.67612	9.38883	10.9834
12.2787	9.3714	9.84565	11.242
12.0188	11.2877	9.63573	11.8724
12.2076	10.4797	9.42709	10.2297
12.4472	9.92931	10.6989	10.6027
12.1436	10.5915	9.487	10.7277
12.9506	10.1566	10.4511	10.4481
12.2862	10.7015	9.67414	10.7181
12.1675	10.0669	9.85652	10.2218
11.1732	9.59459	9.11777	11.1964
11.826	9.63459	9.72285	10.9851
11.1341	10.7473	10.3823	9.46055
11.1864	9.64173	10.4587	10.2694
11.195	9.85091	10.4376	11.109
12.37	8.7865	10.1011	10.8303
12.1923	10.62	9.8048	9.85515
12.1108	10.4048	9.07701	9.97154
11.9201	10.5165	10.129	10.731
11.6557	9.04307	9.31679	9.68025
11.5988	9.50407	9.61474	10.1804
12.3743	10.2945	10.564	9.71778
10.1698	10.8909	9.96687	10.7501
11.7946	9.68638	10.3058	10.5799
10.1956	9.2446	9.98824	10.8323
11.7718	9.88025	9.22137	11.2204
11.6828	9.45006	9.73717	12.7038
11.6617	10.3693	9.45746	12.0987
11.5926	10.6534	10.89	10.9099
12.3213	10.1324	12.088	9.96568
12.5095	10.3362	10.8828	10.9826
12.0852	10.6136	9.83735	11.0098
12.3352	10.3122	10.9003	10.7048
11.7435	9.19928	10.5247	10.8307
12.8059	9.2956	10.4494	10.9718
12.2149	9.14105	10.0821	9.91571
11.6021	9.39437	10.9821	10.5747
11.9796	8.9736	10.6969	9.63925
11.1018	9.63916	11.3356	10.2099
12.2745	10.0463	10.0059	10.3779
12.8614	8.56116	10.2402	10.1116
12.0136	10.0539	10.2993	9.4721
11.7114	9.88814	10.2773	9.74325
11.0517	10.0437	10.1461	10.2252
12.0872	10.622	9.10236	8.98571
11.3594	9.98734	8.61641	10.5001
11.5317	9.88934	8.60034	10.8622
11.0817	10.349	10.0317	9.8085
11.6392	8.9657	9.0957	9.92432
11.5207	10.7564	9.71862	10.159
10.9364	9.43957	10.3803	9.83987
10.6969	10.472	11.138	10.6326
10.0694	9.64634	10.5028	9.86582
10.834	9.69607	10.1886	9.88609
11.2259	10.4498	10.8796	9.15555
11.1431	10.1914	9.69132	9.70107
11.4005	10.5325	9.72835	9.27735
12.1078	10.2388	9.71275	9.64502
11.1277	9.47494	9.18993	10.53
11.0283	8.48021	9.80221	11.1905
11.8001	9.45394	9.60749	10.1187
12.2093	9.57909	8.96309	10.0394
11.4945	8.87276	9.57112	9.28892
11.3106	8.82718	9.67403	9.32953
10.7343	9.60479	11.2089	9.49312
11.5344	10.2274	9.24761	10.5104
11.025	9.17011	8.92473	9.88008
11.9042	9.7409	10.532	9.60528
11.8819	10.0564	10.2366	10.4822
11.3703	9.42125	8.59483	10.7098
11.7985	9.85826	9.71242	9.25125
11.9362	9.73993	9.87662	9.61661
11.8653	8.40393	11.3613	10.6386
11.4613	9.65912	9.9397	10.9508
11.8942	9.25032	8.99135	11.8552
11.1649	8.43801	9.79246	11.1918
11.5302	8.85361	9.26438	10.9591
11.2742	9.96379	10.4985	11.3035
10.2275	8.98323	8.91328	10.3915
11.9122	10.0235	9.41491	11.2335
11.5293	8.7591	9.74379	10.4304
11.7041	9.90247	9.63069	11.7771
11.916	8.85069	10.3378	11.2075
12.2552	9.51617	10.1596	10.8709
12.4573	8.57371	10.9991	11.7301
11.5348	9.14237	10.5832	10.3887
13.1755	9.6147	10.2639	11.5109
11.9716	8.01011	10.4903	10.8351
12.2527	8.46217	8.7452	9.54383
12.8407	8.34734	10.0143	10.2135
11.7002	8.77658	10.0996	10.2787
12.7349	7.40029	10.0912	10.2819
12.1407	7.87819	10.0342	10.3385
12.3853	8.44268	9.28345	9.79764
12.5529	8.38481	9.97161	10.8747
12.5913	9.86001	8.62497	10.332
10.8088	8.71663	9.72658	10.5684
11.9243	8.36461	8.84806	10.4305
11.844	8.16486	8.30599	10.1635
12.0826	8.95672	8.99991	9.60665
11.2451	9.02814	9.74846	11.4303
11.2943	9.70264	9.58109	10.8777
12.7571	9.64366	7.80095	10.9664
11.96	9.97842	8.95889	11.4601
11.3329	8.96962	9.29858	10.1783
11.9725	10.7881	10.0139	10.9015
12.8979	10.0907	9.64729	9.90501
12.4178	9.02796	8.6575	10.4125
12.9222	9.63851	8.08701	10.0144
11.0822	10.0021	8.50494	10.663
12.0392	9.97457	8.47245	10.5691
13.242	9.36776	9.18433	9.97138
12.4861	9.34366	8.59332	10.3933
12.0504	9.28728	9.24064	11.8167
12.0873	9.42525	8.62941	10.4773
12.6227	9.65947	8.89517	10.7567
12.3369	8.63273	9.27359	9.97464
12.5215	8.14304	9.39567	10.4597
12.3966	9.54063	8.8249	9.29997
12.3874	8.95819	8.64211	9.24473
11.5746	9.1202	10.0036	10.5659
11.4494	10.0209	9.71989	9.81514
12.1323	9.10698	10.1932	10.5157
11.7503	10.2887	9.0568	9.96906
11.985	8.95208	10.1906	10.8404
12.1969	9.56214	9.54232	10.1037
12.6417	10.531	10.5867	10.0466
14.075	9.81617	10.8397	10.6588
11.7394	9.47268	10.6437	10.3267
12.6934	10.4392	10.9091	9.43979
11.6552	8.77074	9.78184	9.52119
13.3801	10.4468	11.0549	10.4001
11.9703	10.3779	9.91023	10.2758
11.526	10.2354	10.1825	9.94111
11.6888	10.6915	10.7896	9.83239
11.6017	10.2951	11.1861	10.9224
11.9756	10.229	9.1268	10.9784
11.6331	9.72037	9.25234	12.0444
12.1024	9.1429	9.11188	10.177
11.9743	10.1816	10.7068	11.0226
12.2231	10.6702	9.80958	10.6181
12.0315	10.4999	9.99067	10.3601
13.1862	9.4384	10.3281	10.4705
11.5258	9.98194	9.79413	10.6524
12.3801	9.64017	9.28964	11.7753
11.7102	10.5369	9.97573	11.3109
11.6035	10.4425	8.58151	11.1531
11.6834	10.0236	9.29152	10.3879
11.1843	10.0374	8.07769	11.4423
11.2809	9.1781	9.25796	10.5785
11.4363	9.82223	10.6302	12.0406
12.8213	8.6191	10.276	11.3722
13.3122	9.39076	9.12167	11.1751
12.2634	10.4912	9.00068	11.5216
11.9796	9.82966	9.67919	11.6031
12.3052	9.77986	10.6392	11.4981
11.8523	10.2797	9.67355	11.0047
12.2479	10.5904	10.0342	10.7367
12.6466	10.1334	9.49835	10.7948
12.6278	10.0865	9.77359	10.9678
13.9282	10.7239	9.54251	10.6873
12.0526	9.69864	9.33603	10.6041
12.1991	9.50067	9.49468	11.2529
11.8799	10.1544	8.60202	11.2867
13.1541	10.9841	8.09912	11.001
12.6863	10.1317	8.49269	11.1759
11.9503	10.0132	8.77218	10.2129
12.3001	10.541	8.95657	11.1338
11.678	9.63419	9.43324	11.8445
11.3158	9.45024	9.09823	10.2497
11.6755	9.98623	7.76346	10.3503
12.7823	9.88751	9.12205	11.2062
12.7041	10.4508	10.0118	10.807
11.9223	10.4975	9.04978	10.6774
12.2741	9.62979	10.3607	10.828
12.0562	9.43435	8.81427	10.3854
13.0012	7.67108	9.30372	10.0943
12.1822	9.95903	10.2103	11.2321
12.6928	9.24778	9.70137	11.1602
12.683	9.73703	9.04367	11.1179
12.6491	10.5854	9.71227	10.2977
12.772	9.92977	9.64309	10.1113
12.2798	9.53052	9.58912	11.1942
12.9098	10.1533	9.70899	11.5015
13.2752	8.96155	10.2479	10.8991
12.8934	9.01688	10.074	11.657
11.2363	8.78308	9.11614	11.7509
11.9657	9.40385	9.68165	10.4027
12.4965	11.5684	10.615	10.8011
12.0411	9.76143	10.5254	12.1822
11.9328	9.42568	11.3349	10.6015
12.8392	10.5952	10.0522	10.4313
12.1122	9.93993	10.3993	10.9482
12.3468	8.88879	10.418	11.4518
12.6851	9.65974	9.95833	10.5525
13.1793	9.37514	10.1137	11.6832
11.4689	10.5916	10.1044	9.61807
11.8249	9.5393	10.3255	10.7064
11.8132	8.95086	11.0924	10.8381
12.029	9.87812	11.0458	10.6523
13.2084	9.98168	10.3434	10.6598
12.6492	9.75788	11.1531	10.9609
12.3495	9.35945	11.5352	11.2998
12.2821	10.3307	9.72223	11.8446
12.2153	10.8187	10.1914	10.9148
11.7283	9.62506	10.3535	11.6557
12.3456	9.73651	10.5042	11.0493
11.9003	9.18368	11.1626	9.65747
11.7326	9.71803	10.8548	9.51125
12.3496	10.1493	10.6762	9.06645
12.5705	10.4737	10.6162	8.92581
13.3061	9.98144	9.4733	9.08173
13.1833	9.24638	9.92451	8.84654
12.0179	9.7952	10.2432	9.13682
13.296	10.7326	11.0051	9.51514
12.8573	10.9508	10.7545	9.94813
13.433	10.3834	11.4813	10.1702
14.5421	9.39151	10.9004	10.2618
12.985	10.0061	10.9645	9.05877
13.305	9.33234	10.187	9.81024
12.7658	8.83237	10.4243	10.3378
12.2117	9.59066	11.2084	10.2482
13.9516	9.77808	10.5533	9.90728
13.721	9.38609	9.82611	10.0773
12.3325	10.0921	10.7437	9.88724
12.7744	9.62827	10.2091	10.3493
12.8622	11.0549	10.6934	9.81164
11.9776	9.17864	11.532	9.87635
12.9595	9.89269	11.3159	10.6936
11.9355	9.04917	10.9477	10.8479
13.4941	9.29396	10.2236	9.93955
12.6642	10.9566	9.0846	11.3666
12.3637	10.679	9.76861	10.998
13.2783	9.01956	9.81927	10.9368
13.5791	9.09582	10.2111	10.1711
12.8594	9.24709	9.99223	10.3884
12.5445	10.3837	10.2061	10.942
12.5921	9.70927	10.0394	9.75388
12.0853	9.77089	10.8554	9.7547
12.2554	8.96864	10.2702	9.87984
12.5634	9.2011	10.0988	10.5784
11.6588	9.3962	11.2796	10.3691
12.4461	9.17805	10.6346	10.1593
13.0984	8.86665	11.336	8.77001
12.293	9.9425	10.9066	10.4748
11.8076	9.83899	11.4808	9.28491
12.1136	9.48063	11.9762	10.472
11.2715	8.89379	11.9534	10.2392
12.3507	8.2686	10.2462	10.529
10.948	9.20572	10.1229	10.1594
11.3632	9.09982	11.2686	10.1231
12.0146	9.45835	10.953	10.7308
12.7303	9.49394	11.168	10.2486
12.2105	9.24752	9.58087	11.3097
11.4821	9.60362	10.7428	10.5842
11.09	8.56051	9.2136	9.64306
10.7328	10.3129	11.2463	9.7257
10.6079	10.4484	11.5718	9.53415
11.2199	9.55479	11.4461	10.4473
11.0926	9.46851	10.9979	10.3315
9.91586	11.1505	12.2191	10.737
11.0907	9.36228	10.7668	10.3682
10.6463	9.27936	10.2222	11.1293
10.7216	8.97009	11.2983	10.317
11.0983	10.7154	10.6379	10.9498
11.1684	9.56459	9.94837	11.5553
11.9324	9.97168	10.1651	11.3829
11.8605	10.699	12.6001	11.5096
11.3862	9.19899	11.1863	12.4233
11.2947	9.5234	11.4908	11.5529
12.9917	10.175	10.8407	11.0069
11.721	10.6186	10.9839	11.602
12.0233	9.19626	10.6847	10.5423
12.3053	9.42092	10.1807	10.3601
11.9168	10.641	10.3157	11.0855
12.7252	9.35783	11.0285	11.6958
12.0415	9.60946	10.4306	11.1785
11.4965	9.17794	11.4835	11.1996
11.8573	9.34221	11.6028	10.3593
11.9187	10.4057	10.0479	10.1792
12.7892	9.7608	10.9023	10.8073
12.9326	9.47201	9.50128	11.6843
11.5641	9.61968	10.3275	10.6199
11.3484	10.1716	8.76604	9.90923
11.9473	10.1296	9.9048	10.9666
12.4175	9.63402	10.2904	10.2386
12.0946	9.22038	9.36295	10.1805
12.1317	8.42766	10.1085	10.7912
11.4006	9.02209	9.98898	10.2357
11.5187	9.94345	10.6789	10.3376
11.559	9.70412	10.7872	11.4051
12.3871	10.3637	11.4932	10.8287
12.4386	9.902	10.6183	9.75092
11.6379	9.48367	10.5211	10.1781
12.3348	9.95893	11.0363	10.5346
12.0525	9.36048	10.7978	10.1832
12.2044	9.6004	10.6748	11.0039
12.7672	9.56409	11.3381	10.9254
12.437	10.3767	10.6859	10.2394
12.3818	9.88594	10.5855	10.157
11.9133	10.638	11.3965	10.574
12.5627	10.8243	10.9582	11.4189
13.0981	11.6916	10.5317	10.9142
13.1157	10.5302	10.6977	9.69132
12.7184	10.6291	11.5061	10.8516
12.4072	10.454	11.634	10.0796
12.424	10.3469	11.9464	10.5499
12.4132	11.2173	11.0262	9.44804
12.7776	10.3277	12.2627	9.59191
12.8083	10.1866	11.8094	10.1629
12.9561	10.9356	12.6891	10.0837
12.3314	9.72354	11.7834	10.19
11.6138	10.1151	11.2806	8.92509
12.246	10.3587	11.5092	10.8381
11.9673	10.1727	10.4419	10.2046
11.5601	10.1539	9.82802	10.5937
11.6397	11.5144	9.54879	9.99917
12.7988	10.4618	9.63286	9.46977
13.1844	11.0762	10.6412	10.6911
11.831	10.5821	10.7449	10.3851
11.3266	10.8831	10.7854	9.63174
11.4686	10.8894	11.2388	10.1913
12.5389	11.5612	11.0289	8.81049
12.265	9.96898	10.1276	9.56468
12.5159	11.2214	11.64	10.049
13.5116	9.91321	10.7705	10.554
12.5446	10.8908	11.2175	10.2628
12.8293	10.3948	10.1169	8.69104
13.0356	10.833	11.1301	10.1187
12.8099	11.6917	10.6774	9.95507
12.0237	11.4438	10.2451	10.1987
12.7364	11.8397	10.6671	9.853
11.7288	11.1957	10.4648	10.5836
12.9668	10.8597	10.0142	10.2337
12.468	10.776	9.97022	10.5853
13.0324	10.9165	9.80168	9.45629
13.1206	10.9089	10.4191	11.2551
12.7584	11.0902	11.4548	11.4487
11.8319	11.8201	9.92962	10.4364
13.0393	12.4934	11.3281	10.2654
12.4685	11.0763	10.3237	11.1427
13.0976	11.8415	9.76288	11.2294
13.3335	10.5522	10.1348	10.9469
11.9715	11.6611	9.99759	10.2845
11.5452	11.808	9.57024	10.09
12.367	10.8137	11.0036	10.2253
12.501	11.7614	9.77749	11.8902
11.7031	11.9007	10.7276	10.6175
12.1627	11.5815	10.6803	10.2756
12.0464	11.1827	10.7434	10.8176
12.3287	11.4465	10.7012	10.9596
11.7313	11.9569	10.2773	10.3876
12.0686	11.6161	10.7902	10.1467
12.485	10.4604	11.9178	10.8928
11.6432	11.6528	10.9341	10.1673
12.0948	11.812	9.77048	10.8364
11.7848	11.0793	10.5928	10.2529
11.0714	11.8394	9.09208	10.574
11.8434	11.8544	9.56192	10.6876
10.6199	11.8432	11.2653	10.9468
11.036	11.1375	10.1307	10.9454
11.7567	12.3805	9.9803	11.0921
12.462	11.502	10.0612	11.2549
11.8622	11.1156	9.79541	11.7941
10.6541	11.5422	9.78074	11.4084
11.7206	11.1368	9.93567	10.4277
11.1535	11.6227	10.9546	10.4491
10.8046	11.1234	10.0382	9.84336
10.4157	10.6985	10.2044	8.98536
10.4741	11.7712	10.2053	8.97889
11.4577	11.227	10.221	10.0979
11.799	11.1773	10.1636	10.0124
12.1838	11.3063	9.93527	10.1747
11.5422	11.457	11.5628	8.18966
12.1222	11.3068	10.9023	10.5224
11.3709	11.9579	10.8091	10.0365
10.9722	11.7284	10.9298	9.67643
11.0588	11.9869	10.2699	9.06421
11.5346	10.8399	10.6177	9.79244
11.3544	11.8058	11.5316	9.66016
11.603	11.3184	10.2567	9.63614
11.7042	11.5148	11.3837	10.3392
11.9873	11.2642	12.1181	10.5729
12.1142	11.5969	11.1608	9.68944
11.5608	11.5874	11.2266	10.15
11.8456	11.3923	10.2842	9.51744
11.6513	10.5071	11.1133	10.4547
11.865	10.6623	11.2309	10.3536
11.074	11.6059	10.9939	9.27962
12.3946	12.3466	10.0198	10.4185
12.0415	11.1856	9.99961	9.52902
12.5819	11.5413	10.7641	9.51405
12.0417	11.6451	9.16943	9.57491
11.2966	12.0792	9.87822	9.68497
12.6638	11.8087	9.41907	9.87917
11.2241	10.9695	9.89003	9.25706
11.3826	10.5011	10.9034	9.58663
11.6031	11.1396	10.3435	9.92327
11.4899	11.6899	9.8828	9.58853
12.7189	12.177	10.1757	10.0077
12.1743	10.7292	9.06842	10.0787
11.9835	10.8083	9.99587	9.28196
10.5162	10.9255	10.1535	11.0166
11.2714	9.69585	8.60721	11.7244
12.091	10.4916	9.32058	10.6781
12.1313	11.1947	10.427	9.75064
12.2201	10.8517	9.66217	10.67
11.0809	10.7183	10.4212	10.3934
11.2469	9.76907	9.81802	10.3387
11.6337	10.7846	10.7719	10.6202
12.6691	10.5731	10.2604	10.3718
11.5011	11.1862	10.6373	11.2435
12.8065	10.9096	10.1521	11.5947
10.6267	11.0925	10.0602	10.1769
10.3703	11.2499	9.6971	11.1458
10.7748	10.8749	10.8191	11.9581
9.7625	10.2529	10.2787	10.008
10.6334	9.87044	10.2513	10.0779
11.7691	9.88426	11.0755	9.56278
11.9032	10.4463	10.6028	10.3868
10.6873	9.94354	10.9032	8.44247
11.7568	12.3209	10.489	9.33803
11.0702	10.0536	10.7612	8.81111
10.2266	10.3737	9.87191	10.1494
11.3174	10.4502	9.67625	11.1485
10.9823	10.6089	10.8988	11.2227
10.7264	10.6013	10.1935	11.2342
11.5258	10.3859	9.47066	11.5106
11.3252	10.9138	10.5924	10.3705
10.7106	10.0377	9.9988	11.2026
10.0721	11.5537	10.4505	11.1356
12.2202	11.0044	10.6778	10.7247
11.541	10.4721	9.28519	9.58454
12.2905	10.7635	10.2072	11.0927
11.1168	10.8483	9.71899	9.95488
10.9373	10.6692	10.6836	10.941
11.3145	11.5714	10.9206	9.42188
10.7401	10.0813	10.4227	11.6418
12.2021	10.1912	10.2379	10.155
13.2907	10.6544	11.7896	8.92832
11.1208	11.2957	11.0778	9.22166
12.6874	10.287	10.2326	10.622
11.2317	11.1339	10.6671	10.3851
12.0963	11.2606	10.4172	10.342
11.1217	12.2864	10.3013	10.785
11.3697	11.5334	10.7254	11.0346
10.8976	11.5483	10.5141	10.6863
11.6671	11.1104	9.41913	10.8429
12.5577	10.3027	10.9388	10.9254
12.025	10.4603	10.6223	11.7147
11.0966	10.7245	9.39287	11.9422
12.3802	10.5815	10.7645	10.8275
11.8031	12.3328	9.56603	10.8957
11.1709	10.7332	10.2165	11.8497
11.8179	11.3784	10.1667	10.2668
11.6491	11.7926	10.2605	11.0664
12.0203	10.9704	10.8043	11.2409
11.2985	12.2672	10.4316	11.2517
10.6874	11.8176	10.5472	11.1814
10.4198	11.5967	10.3619	11.1931
10.8669	12.1803	10.5572	11.4471
11.528	11.4777	10.68	11.0194
11.7182	11.1621	11.1193	10.9824
11.6952	10.288	10.6319	11.5216
11.6005	10.4897	11.0948	10.8546
11.8724	10.1972	10.8734	11.2228
12.0428	10.9135	10.4446	10.2394
12.5656	10.38	10.4723	10.3696
10.7136	10.6568	10.8039	11.4866
11.9344	10.226	11.3229	10.6564
11.2449	10.3078	10.547	11.4128
11.3459	11.1162	9.41681	11.1052
11.5653	11.1943	10.7412	10.9772
10.5601	10.5193	9.63503	10.2845
11.8041	11.7122	10.497	11.4001
11.4842	9.54153	11.9687	10.9474
12.2395	10.8237	10.2364	11.4425
11.2261	11.4894	10.628	10.2411
11.0487	9.91659	10.2033	10.7712
11.5127	10.7504	10.5932	11.245
10.2971	11.2632	10.1023	10.6152
11.4764	12.1036	10.8007	9.82447
10.4842	10.9654	9.61166	10.8679
12.1478	11.7066	9.78628	10.4135
11.4739	11.5827	10.2476	11.1436
10.7852	10.633	10.0306	11.9683
10.8085	10.2978	10.9305	10.9592
10.7038	11.7386	10.0991	10.264
11.8192	11.5648	10.6309	9.94342
12.3229	12.1194	11.4672	10.1391
10.2866	10.8621	9.21117	10.0008
12.0634	10.545	10.0369	9.64594
11.5664	11.321	10.3341	11.6415
10.5223	9.95895	10.6143	9.91614
11.4841	9.01858	9.90353	10.536
10.6754	9.4325	8.18063	10.5919
11.0164	9.87035	10.4375	10.1891
10.8641	9.6882	8.89662	10.0354
10.6088	10.4835	8.8852	11.8532
10.9249	10.9227	8.52777	10.9293
10.6329	11.0251	9.92387	11.3211
10.8112	11.1898	10.4668	10.5808
10.5984	11.5365	10.1714	11.7491
10.8464	11.1082	10.1131	11.5902
10.4929	11.397	10.1312	10.8944
10.5369	11.4154	9.39975	11.0031
11.2319	11.8976	9.81736	12.286
10.8069	12.0539	9.72779	11.3131
11.6359	11.2008	10.333	11.0258
11.0178	10.7942	10.1203	12.1798
11.6841	10.9118	9.85134	10.7006
11.2836	10.8694	10.4924	11.2527
12.7573	10.3186	10.0271	11.0475
11.3893	11.3545	10.3153	12.2558
11.675	9.49508	9.61945	10.1384
11.9334	11.3643	9.39539	12.1917
10.9352	11.2115	10.4568	12.33
11.0441	11.8901	11.0011	11.257
11.975	10.9876	10.9942	10.744
11.5386	11.4726	11.1183	11.0751
12.8415	10.3028	10.5417	10.766
11.7587	10.6921	10.7612	12.7043
12.2754	9.56386	10.391	10.6477
11.1679	10.0085	10.5176	10.7316
11.6135	11.3233	9.69862	12.058
11.6782	10.0523	11.2883	11.2101
13.0685	11.8275	10.7516	11.8253
12.9673	10.576	10.0861	10.5053
12.228	10.6367	10.8377	11.6862
11.9907	9.68244	10.3862	10.8584
12.2211	11.0448	10.1857	10.5281
12.3676	11.1214	10.3649	11.8705
12.5038	11.7668	9.34525	11.6992
10.9954	10.7322	10.6653	11.3363
10.3381	10.3466	10.9254	12.5627
12.6341	10.8374	10.3747	11.4622
11.5	10.5831	10.0252	11.948
11.9843	10.2991	10.1102	10.9048
12.0662	10.3552	9.02464	11.1568
10.4788	10.8381	8.18997	11.5131
11.2334	10.648	9.09846	11.8659
10.178	10.6426	7.87556	11.0325
10.943	10.247	8.55015	11.1586
10.6263	9.68259	9.78025	11.7455
9.75433	9.70248	9.45253	12.5869
10.5177	9.87654	9.34765	10.2754
11.1012	10.4752	9.64185	11.0507
12.0058	9.83197	10.6777	12.5531
10.4801	10.0797	10.0685	11.0572
11.201	9.72661	10.1088	12.1709
10.6135	10.1438	9.45305	11.3245
12.0154	9.49739	9.77775	11.7611
11.4713	10.3667	10.2187	11.7753
11.0136	10.3657	10.8636	11.1828
12.2627	10.5236	10.0466	11.2045
11.1834	10.4432	10.5592	12.1001
10.9092	10.8873	10.0845	11.9516
12.3643	9.68128	9.57412	10.7159
11.5576	10.2553	10.222	11.7381
11.0254	10.7623	9.92065	10.1994
11.7779	9.92024	10.0828	11.0533
11.5584	9.93822	10.0286	11.5533
11.7801	9.61134	10.18	10.0755
11.621	9.70852	9.75445	10.7067
11.5672	10.5549	9.53245	11.2149
12.2255	9.67492	10.1678	10.6225
11.3678	10.2021	9.65234	11.1476
12.5976	10.4956	9.95942	11.1762
11.9791	9.10565	9.66638	11.1981
11.2291	9.1511	10.1005	11.5951
12.0819	9.79337	9.87608	12.0696
11.7567	9.27775	9.29001	10.9319
11.81	9.59282	10.878	11.5018
11.0521	8.99576	10.1414	11.3603
11.3968	9.08126	8.69292	10.7851
11.52	8.62777	8.89693	10.2859
12.2868	9.37183	10.4879	10.6719
11.2823	9.99246	9.87968	11.2651
11.65	9.39026	10.0903	12.2993
12.0558	9.67819	9.39555	12.1913
11.0267	9.86348	11.1747	11.4178
10.2176	9.68001	11.067	10.874
11.1234	9.81399	10.1437	11.8437
10.9897	10.0298	11.7062	11.9093
11.4953	10.3685	10.2384	11.6344
11.8271	10.7572	9.71385	10.9714
10.7781	9.79017	11.0295	12.6282
11.5746	10.8555	10.2629	12.2617
12.2941	9.32402	11.0569	12.0551
10.6702	10.0371	10.6307	12.2321
11.7497	9.54571	10.4231	11.0179
11.7022	8.98842	10.1176	10.2126
11.1144	10.3599	10.3261	10.4312
11.2797	10.15	10.2588	11.3651
11.959	10.3152	10.1705	10.4299
11.5878	10.4888	10.6218	10.6501
11.9167	10.8478	11.0766	11.1864
11.2333	10.484	10.821	11.0505
11.5535	9.98161	9.96922	11.5463
12.2465	9.9249	9.90181	11.7688
11.8118	10.8298	8.79353	11.4225
10.8471	10.9211	10.4866	11.9979
10.646	10.8056	10.3562	11.671
11.0961	10.1384	9.47654	11.7008
12.2379	10.1148	9.73483	11.2733
12.2299	10.1052	9.94223	11.2325
12.0892	10.8558	11.0913	12.1995
13.1553	9.73358	10.9394	11.892
12.452	10.8937	11.3089	13.1319
11.5283	11.7499	10.872	13.1206
11.7674	10.5978	10.4899	12.9846
11.3087	11.6936	10.853	11.6019
11.1143	10.5518	11.0427	12.3666
11.1349	11.3935	10.7477	11.4944
11.3467	11.586	11.537	11.0956
12.0367	10.7533	9.64563	10.8354
10.9733	10.2077	10.1982	11.8427
11.0822	10.645	9.83831	11.2735
11.659	10.7736	10.5435	11.6262
10.726	10.257	10.5185	12.6329
11.9457	9.94842	10.9699	12.037
11.2195	10.5926	10.3299	11.9184
12.0464	10.8708	10.6115	11.9218
10.8137	10.9045	11.1767	11.8459
11.7255	10.26	10.347	11.6897
10.9935	11.1822	10.0297	11.31
10.2741	11.2396	11.1175	12.344
11.452	11.2828	9.79648	13.2615
10.9929	10.3866	10.5595	12.3166
12.4864	10.101	10.3546	11.9372
12.5858	11.4147	9.70247	12.5396
10.6763	10.901	11.078	12.7327
11.5628	10.9767	10.3428	12.1482
11.6066	10.4937	9.90622	12.3067
11.467	10.6846	10.6168	11.9245
11.5215	12.3204	10.171	12.0193
11.2503	11.9263	10.4446	11.6715
12.3078	10.1973	9.19747	13.3818
12.0261	9.96964	10.2554	11.8698
11.7498	10.0952	9.90784	12.4984
12.725	10.5747	10.38	13.3406
12.8586	11.3021	10.2756	12.2991
13.1046	10.8593	10.2676	12.8784
13.1517	9.98569	10.4883	12.2248
12.746	10.6459	9.91201	12.6657
12.8022	10.6432	10.7207	12.6382
12.5231	10.2237	10.7088	11.8772
11.9186	10.1317	9.61572	12.8332
[truncated: 22,001 more rows]

## Sheet: DMCM chain E
ECD	NONE	TMD	ECD+TMD
15.8458	13.1315	11.4406	15.5214
15.8359	14.2834	11.8672	16.3847
15.891	13.7787	12.7448	17.0128
16.354	13.2599	11.3289	16.8358
16.8712	13.0946	12.079	16.2847
16.964	14.3719	11.7653	16.6099
16.2827	14.1443	11.9592	17.6911
16.3588	14.2333	11.87	15.9194
15.7434	13.8266	11.579	15.6728
15.7382	14.3815	11.8801	16.9813
16.3816	13.5266	11.77	16.8944
15.6639	14.5096	12.1792	16.625
17.3896	14.8164	12.3234	16.8212
16.1234	14.1516	12.3281	17.1531
15.902	14.6024	12.2467	17.6753
16.2341	14.0707	12.2045	16.0896
15.9111	15.8001	12.728	16.1389
16.8248	14.5089	13.0331	16.5788
16.2317	15.2218	12.2705	17.0527
16.0509	14.2437	12.0014	17.3368
17.0528	15.6268	11.9755	15.7924
15.6597	13.7317	13.0618	16.906
15.7644	14.7449	12.4068	15.783
16.3119	14.4806	13.8305	15.1585
15.617	14.1488	13.7512	14.2653
15.595	14.8797	13.0551	14.6731
16.4992	16.0208	12.6506	15.3896
15.9393	14.9684	11.2809	14.7264
15.8985	15.0668	12.084	15.5994
15.1146	14.1662	12.7255	16.6531
15.1404	15.2144	13.1317	15.3994
15.3462	14.4566	13.3048	15.0612
15.3139	14.9065	13.7222	14.8576
16.1294	14.1511	13.4058	15.0471
16.1072	16.1527	13.4646	15.7958
16.7202	14.9157	12.5305	15.4694
14.6815	14.8232	12.2666	16.4748
15.6853	15.0303	12.8515	15.0985
14.6291	12.8364	13.2612	15.3622
15.4796	14.3521	13.1864	15.743
16.4428	13.5706	13.5302	16.7329
15.6602	14.7806	13.2252	17.0134
16.9955	15.4406	13.0144	16.8665
16.813	13.6391	12.8882	16.0949
15.6951	13.9216	11.542	15.839
15.1512	13.9662	11.5624	14.5403
15.3948	15.8325	12.9748	15.9959
16.4302	15.1246	13.3258	15.875
16.9192	15.6896	13.2839	15.7257
16.228	14.1837	13.3013	15.6067
15.8171	14.031	13.8477	15.3226
15.6663	14.8647	13.5986	15.2696
16.3893	12.9662	13.6897	15.7087
15.9924	13.6728	12.7044	15.0627
16.5395	13.8515	12.4926	15.6155
15.5194	15.228	11.7353	16.1303
15.7076	14.1685	12.2137	16.2457
16.1562	15.416	12.0289	16.8316
15.0371	15.2974	12.0321	16.5986
15.7411	15.1583	11.2965	17.0013
15.2792	15.0404	12.3235	17.6117
16.1186	15.1161	11.7445	16.1651
16.2054	15.1497	11.9161	17.5248
14.8678	14.9103	12.3669	16.547
14.6846	15.4251	12.3509	18.1217
15.1954	14.1901	12.9701	16.541
14.6519	14.4318	12.1129	16.6518
15.5704	15.358	11.6846	16.3437
15.2914	15.7212	12.0551	17.537
14.9113	15.2664	11.9926	16.1581
14.4813	14.8214	12.261	16.907
15.1626	15.6974	12.4541	16.9678
15.6646	14.7751	12.1662	16.3316
15.8558	16.2432	11.2452	16.6123
14.912	15.3436	11.9775	16.6855
15.1807	15.1785	12.6632	17.3724
15.6063	15.4023	13.0132	16.0491
15.1247	14.6358	11.4707	17.1898
15.1156	15.6145	11.0522	16.8502
15.7377	14.3604	12.3602	17.005
14.8149	16.2138	11.754	17.3115
15.2371	16.1018	13.041	18.1993
14.7122	15.7632	12.1463	17.0489
15.5681	15.937	12.1544	16.8322
15.0423	13.864	12.0378	16.0686
14.4183	15.2214	12.434	17.3406
14.6116	14.6092	12.035	16.3062
14.6667	14.4074	12.9897	16.0699
14.5634	15.0393	12.0779	16.8075
14.6254	14.1195	12.6691	17.0703
15.7479	15.1835	13.7089	16.2322
16.1302	14.3403	13.2996	15.038
15.3939	14.9682	11.6645	16.6135
14.8664	16.5092	12.3158	17.1828
16.3076	15.7752	13.042	16.6717
15.5678	15.9716	12.6517	16.5518
15.4313	15.2363	13.3327	15.8659
15.959	16.2964	13.1629	17.0726
15.9687	15.2255	12.8335	17.8268
16.1106	15.6978	12.6165	16.3432
15.2843	14.7693	12.8039	16.9757
14.9401	15.4224	13.5331	16.5166
13.6115	14.7283	13.1038	16.5832
14.9533	15.6538	12.953	16.1279
15.3745	15.5264	11.8789	16.28
14.3334	15.2233	13.4419	16.6168
16.1792	14.9287	12.6245	15.7833
15.3778	14.8431	11.7279	16.1721
16.2502	15.455	13.4861	16.8571
15.7208	14.7847	11.672	16.8761
14.4915	14.6765	11.9912	16.7792
15.1918	14.5318	12.8683	17.0947
16.2043	14.4158	12.2188	16.8112
16.9139	14.1006	12.3493	16.4458
15.8898	14.6232	11.9904	16.3776
15.8301	13.7064	13.069	17.6297
15.0987	14.7443	12.5244	16.0694
15.9049	14.6329	12.0545	16.7294
14.8486	15.0148	12.163	16.9028
15.5177	14.4189	12.9486	16.9203
14.5383	14.0941	12.5201	16.236
14.7691	13.1937	12.6598	17.1279
15.6426	14.7532	11.8258	16.5718
16.2725	15.0539	11.639	17.3173
14.6963	14.4171	12.5418	16.0117
15.1392	14.2349	12.3776	14.9972
15.3269	14.989	13.0364	17.4646
15.1793	15.6307	13.3591	17.7149
15.9484	14.8068	13.5578	16.9999
16.2069	14.4223	12.5687	16.5527
16.65	14.8667	12.7633	15.3896
16.4187	14.9927	12.279	15.4753
15.6472	15.1897	12.6109	15.7929
17.0503	15.8165	12.8188	16.2542
16.3648	15.3589	11.4498	16.9919
16.8673	14.9738	12.6614	16.3807
17.1286	14.6275	12.0303	15.9905
16.9787	14.8304	12.2897	17.7834
17.177	16.0183	12.586	17.4424
16.3037	15.3548	12.5179	17.5398
16.8402	15.0961	12.9622	18.7007
17.0265	15.7279	12.1996	17.5647
17.1607	14.9496	12.4529	17.3895
15.6205	15.9906	11.8909	15.9421
16.1226	14.645	12.8332	16.3916
15.0857	13.3044	11.8851	17.0976
16.053	14.7293	12.5167	17.1251
15.3103	14.7005	12.0389	16.5213
15.4005	14.101	12.6672	16.1643
15.6123	14.9689	13.112	16.2246
15.5469	14.7443	11.7917	15.9594
15.7664	14.4539	11.8716	15.799
16.1132	13.3439	11.673	16.7474
16.0232	14.685	12.6462	16.9757
17.3698	14.0905	12.1408	16.7269
16.5269	13.7787	12.001	16.6714
16.7958	13.5856	11.3596	15.5377
16.4631	13.696	12.0587	16.0129
15.4866	14.1962	12.8091	16.7863
15.9649	14.0756	12.1235	16.7401
16.8882	14.1357	12.1029	16.7768
16.4469	14.4077	12.5502	17.464
16.6117	14.6289	12.4471	17.4781
16.378	14.028	11.3627	16.913
15.5554	13.4465	11.1982	17.0075
16.7958	13.5391	11.1712	16.4837
16.9089	13.5121	12.0555	16.6723
16.1571	13.754	12.6552	16.9108
16.3292	13.6513	11.6083	15.8397
16.0454	13.7267	11.5937	16.8117
17.5781	14.2994	13.386	17.1895
16.4318	13.4472	11.8249	17.7815
16.3931	13.8918	12.2043	17.7669
17.066	13.9492	12.5723	17.4575
15.918	14.127	12.0271	16.6177
15.4806	13.779	12.3313	15.8056
16.5882	14.4845	12.5738	14.8614
15.5434	15.6536	11.8439	16.1273
16.9733	14.5343	11.8625	15.9727
16.5595	14.8532	11.7765	16.8127
16.332	15.2465	12.2304	18.1265
15.5879	15.196	10.7214	16.5006
16.0873	15.0003	12.0447	15.43
16.6997	14.7828	11.9794	17.1567
17.1804	14.2732	11.3707	16.9291
17.4887	14.0339	11.2987	17.6071
16.9002	14.6639	12.2131	17.2571
16.7912	14.5353	11.6804	16.7379
16.3984	15.0497	12.312	17.4994
17.0299	14.2732	12.7477	16.0658
16.4418	13.911	12.6376	15.9497
16.478	13.7549	11.2121	15.5734
16.9676	14.8371	11.8291	15.6107
16.3153	14.1155	12.464	16.3437
16.9274	14.1494	12.364	16.2876
16.1155	14.4453	13.0416	16.3215
16.6453	14.4276	11.5169	16.6944
16.503	14.3186	11.833	16.2132
17.031	14.5486	12.0704	16.6115
16.6384	14.7972	12.1581	17.4245
16.4825	14.6903	12.6252	16.678
16.1371	14.1916	12.7275	16.6974
16.9021	15.0244	12.0181	15.7459
17.0376	14.957	13.2499	16.355
16.8377	15.1253	11.5966	16.0106
16.4566	14.6598	12.3228	15.808
17.1223	15.3612	13.0995	16.106
17.074	14.5059	11.9849	17.0318
17.2482	15.5677	12.147	16.6625
16.5246	15.0001	12.078	15.7836
15.8797	14.8473	12.2381	17.1427
16.8747	13.6866	11.2133	15.6417
16.6676	13.8893	12.4854	15.9647
16.2832	14.9901	11.2699	16.4763
15.9766	14.5187	11.2873	16.8674
15.8295	14.5297	11.7862	16.3887
15.1431	13.648	10.563	15.6807
16.9085	14.7713	11.9275	15.5841
15.3117	13.3788	11.9578	15.2184
15.4745	14.3064	11.3035	15.7307
15.3748	14.8053	12.1039	15.8357
15.1874	14.5878	11.8615	16.4298
15.3526	14.3517	10.4477	16.0332
14.7889	13.4407	11.3975	16.1969
15.9982	14.5301	11.0962	17.1601
15.2717	15.443	11.7406	15.7877
16.4143	15.7982	10.7827	17.2655
15.9556	15.0451	11.9825	16.9563
14.8695	14.9185	11.5612	16.1568
15.9679	13.8644	11.3472	15.8155
16.2269	15.7344	12.0032	16.9866
15.8759	15.0909	11.6947	17.4389
16.3787	14.524	11.1516	16.44
16.3206	15.61	10.5049	17.0436
15.6892	15.9198	11.8793	16.8632
15.9777	15.3895	11.5806	16.9938
16.9114	16.2743	11.4535	17.2951
16.7969	15.5864	11.8735	15.7905
16.4647	15.3389	11.3105	17.1125
16.4237	14.6683	12.2496	16.5819
15.2186	15.1392	11.9953	17.5058
16.4747	14.8432	11.8803	16.8632
16.3541	16.0291	11.6878	18.0884
15.9291	15.067	12.4891	17.1245
15.8778	13.7341	11.807	17.0233
16.3067	14.1981	12.7017	15.9978
16.2201	14.2135	12.8619	16.6122
15.6847	14.2242	12.3375	16.3812
15.613	15.5597	12.7701	16.4926
16.4679	15.0731	12.3267	15.9442
15.2657	14.9526	11.5346	16.8065
15.3754	14.8208	12.7491	15.9633
16.1275	15.4216	11.8549	15.8846
15.9889	15.8262	12.1619	15.6223
15.5528	15.3503	11.0161	15.8837
15.3302	15.0512	12.5274	15.1398
16.2207	15.6692	12.0198	15.8763
15.4649	14.6296	12.6185	15.5281
15.4645	16.2338	11.3104	15.2578
15.7246	12.8968	11.4552	16.746
15.1215	15.4355	12.6593	16.4076
15.8467	13.7834	11.1184	17.8801
15.2263	14.5035	11.5812	18.4651
15.9385	14.7786	10.6279	17.3243
14.9735	14.2414	11.8274	18.4127
16.0483	15.0301	10.6118	17.4073
15.0886	15.6408	11.5316	18.0984
15.2086	16.2449	10.9192	17.0061
16.2717	14.0043	12.5642	16.247
16.1782	14.8721	11.0679	15.6786
15.8849	14.6052	10.188	17.1635
14.9289	14.282	11.6459	16.2498
16.5218	14.1365	10.6437	15.5711
16.0001	12.8235	10.9224	15.3525
15.7511	13.2835	10.9726	15.839
15.5805	14.2534	12.2015	15.5244
15.2924	13.6034	11.4819	15.3061
15.884	14.2417	12.8357	15.8925
15.3399	13.4993	12.414	16.3549
15.5275	14.4255	12.0954	15.7301
16.0224	14.1172	11.2071	16.4571
15.2193	13.852	11.6314	16.5055
15.4984	15.1219	11.5057	16.6079
15.8383	14.8015	10.4629	16.0226
15.2243	16.0965	10.2056	16.3867
15.0113	15.2518	10.6733	15.9469
15.3292	16.0548	11.1145	15.4802
15.9078	14.5318	11.564	15.5118
16.4742	14.3498	11.7631	16.7671
16.0106	14.9016	11.5556	14.6672
15.3646	14.5147	11.2657	14.0293
17.1538	15.1804	11.913	14.9402
17.3267	14.1944	10.5463	14.561
15.7182	15.1621	11.2101	15.999
16.8632	15.6263	11.1205	16.529
16.1015	14.4091	11.127	15.9821
15.9739	14.021	11.7189	15.9904
15.5223	14.784	10.7954	15.5434
14.3932	15.0382	12.6142	16.7816
15.4034	13.6071	12.1843	15.4331
15.5336	13.996	12.534	16.8242
15.1806	14.6194	11.7466	16.347
15.1356	13.3957	11.6954	16.0761
16.3884	13.6999	10.6715	16.5749
14.7613	14.4617	10.8456	16.607
14.7403	14.0003	11.9288	16.2786
14.5573	14.5873	11.1931	16.6083
15.6969	13.8541	11.7402	15.7845
15.7668	13.6026	13.2241	15.7699
15.7822	14.1651	11.6001	15.7138
15.9515	14.6539	11.5882	15.6072
16.0366	15.1872	11.5036	15.8557
15.6118	14.8698	12.3518	15.4289
16.1141	14.99	11.4323	15.4621
16.6396	14.9462	12.1387	13.997
16.6315	14.0935	11.8133	15.6482
15.774	14.2496	12.616	14.8177
16.5433	14.3189	11.2772	15.6641
15.8215	14.4825	12.6219	15.555
16.0297	14.0952	11.8316	16.1751
14.9965	15.2656	12.6145	16.0536
16.4048	14.5244	11.841	15.9513
15.2806	14.2181	10.9415	15.6258
15.9177	13.9273	11.8844	15.148
16.3705	13.5222	10.9611	15.6467
16.5113	12.6775	11.4246	16.0037
16.3837	14.6083	12.5196	15.0521
16.0748	13.3464	11.5293	15.8047
15.1493	13.5025	11.7646	15.2118
16.2722	14.0986	12.6495	16.6942
14.9036	14.5801	11.1072	15.7479
14.9214	14.9545	11.4147	15.9815
14.5415	14.478	12.0561	16.1993
15.5818	14.3773	11.6505	16.5341
15.3986	13.7351	11.3807	14.7785
15.2166	14.3962	10.897	15.5913
14.8064	13.7064	12.1376	15.4741
15.6443	14.1472	11.7758	16.6782
17.2188	13.9596	12.7674	16.3491
17.2295	13.7178	12.1657	16.7538
15.9629	14.2356	12.3776	15.7529
15.2391	14.905	11.7533	16.2589
14.8119	14.6221	12.4459	15.553
15.2503	14.5945	12.5204	15.9364
15.1498	14.9947	12.4651	14.8826
14.792	14.9525	12.8642	15.9649
15.7178	14.4646	11.414	15.8349
16.1603	13.8406	13.1396	15.4883
15.1127	14.2133	13.1511	15.9078
15.1345	14.0064	13.8145	15.0001
15.266	14.8642	12.9363	15.4209
15.5828	13.1572	11.6805	15.7203
14.6883	14.8492	12.6356	15.8031
15.0074	14.8353	12.5915	14.9717
15.641	15.2379	12.2311	14.8794
14.9395	16.3333	13.2982	15.3442
15.8133	15.5285	12.4935	15.3708
15.6511	14.0611	12.5665	15.8427
15.0632	15.1255	12.2551	16.7494
15.843	14.9227	12.146	14.8861
15.4205	15.426	12.4812	14.6569
14.3677	15.9201	12.5415	14.9
16.1122	15.0639	12.4824	15.0675
15.4037	14.5511	12.764	15.2375
15.3838	14.9601	12.1188	15.4152
14.5149	14.8118	11.6185	15.2123
15.8882	15.5757	12.2571	15.2069
16.2465	15.3336	11.4621	14.0882
16.6085	15.2014	12.6043	15.9934
16.2107	15.0919	11.2294	14.6325
16.0335	14.4764	11.5136	15.104
16.1586	16.3132	11.6497	16.3476
15.8178	15.2396	12.2761	15.7741
15.3265	14.935	12.3185	15.6727
16.8427	15.557	12.0265	15.1817
16.275	16.3361	12.6926	16.0845
15.1665	15.2075	12.4484	15.8773
15.6302	14.5639	12.3372	16.4454
16.0402	14.9216	11.812	15.4448
16.5027	14.2438	11.7956	15.7747
16.6613	15.0755	12.7762	15.8454
16.4174	15.1081	13.5682	15.5318
16.5628	14.716	12.1636	16.3871
16.4327	14.726	12.8239	16.3893
16.0062	14.2458	12.2433	15.6663
14.7314	14.3657	12.4335	15.9512
15.469	13.9539	12.7785	15.5925
15.4015	13.6527	12.9997	16.0873
14.44	15.0075	13.5463	15.4677
15.2295	14.0173	12.1651	16.3598
14.6207	14.874	12.6047	15.7895
14.8039	14.0319	11.8494	15.5698
15.2694	13.7213	13.0525	16.359
15.0713	14.7144	11.9031	14.8397
15.0487	14.8333	12.3331	15.1964
15.8628	14.6843	13.648	14.0696
16.5101	15.1358	12.8066	15.5006
17.0639	16.2243	13.2837	15.4386
15.5634	15.2871	13.313	15.2225
16.2729	16.2274	12.1255	15.9115
14.8727	15.3117	11.5096	15.672
15.5212	16.2375	12.288	15.6782
15.4721	15.6903	14.0903	15.8602
15.7013	15.0718	12.5076	14.5055
16.2998	15.0235	13.5053	15.1216
15.7538	15.3503	12.4433	15.7988
15.3072	14.7376	14.8373	15.5001
15.7849	14.8378	12.3331	15.6695
15.5212	15.6304	12.1391	14.7986
15.4261	15.7318	12.8717	16.2609
15.3673	15.5407	13.1575	16.5033
15.0841	14.8401	12.2995	16.2639
16.0722	14.239	13.082	15.6767
16.9513	13.6314	12.8097	14.9094
17.0356	14.8777	13.0653	14.6298
15.7066	15.125	13.7104	15.8224
16.0147	14.1348	13.2091	13.9995
16.1776	14.2224	12.7558	14.493
16.6188	14.9991	13.1462	15.0218
16.0705	13.8533	11.9002	15.0441
16.1003	14.0424	12.4733	15.4857
16.4069	14.2369	12.643	15.3491
17.4736	14.3903	13.3473	14.1726
16.6289	13.4466	13.3421	15.2815
17.2288	15.6939	12.6664	15.162
16.6162	14.461	13.5993	14.0787
16.5839	14.6183	12.8735	15.6102
15.9212	13.98	12.6117	15.6471
14.8707	14.0013	13.2056	14.2575
15.9793	12.9905	13.2135	16.7787
16.6176	14.4101	11.9335	16.6124
15.6434	14.8499	11.6916	15.5871
16.1819	13.6598	11.8856	15.7303
15.0046	15.4815	12.9798	14.7205
15.6912	14.9709	12.9807	15.1634
16.2394	14.4038	12.498	15.5386
15.583	14.4847	11.5298	15.2514
15.8178	13.7033	12.0039	15.9102
16.5746	14.6686	11.6425	14.8419
15.4922	15.2326	12.4294	15.6547
16.8521	13.857	11.7464	14.4852
16.2597	14.0221	11.8168	16.064
16.055	14.1466	10.9043	16.021
16.6166	13.0427	12.0713	15.8352
16.5761	13.8274	12.3047	15.1018
17.6517	14.437	11.2984	15.6877
16.1766	13.3923	12.0996	15.5693
16.3302	13.5718	11.4992	15.4847
14.8715	13.1195	11.8664	15.4417
14.9724	13.5268	10.7724	14.5577
15.8857	13.5713	10.6201	14.674
16.0531	14.0073	10.9985	15.1585
16.3954	13.3522	11.9097	16.4308
15.8717	13.7145	11.4977	15.9027
16.3899	13.785	11.3493	15.6571
15.5637	14.1674	10.2286	14.4105
16.8545	12.4147	11.6906	16.0904
16.749	13.2576	11.1337	14.3536
16.9233	13.5611	11.5724	16.0701
15.9539	12.6062	11.8201	15.2396
16.3391	13.9059	11.9504	15.8744
16.1781	13.3198	11.1166	15.3154
16.4531	13.1667	11.2004	15.4061
16.0894	14.5944	11.8325	15.1017
15.5715	14.635	11.2648	15.1918
15.8808	13.1204	11.3891	15.7326
16.4011	13.6097	11.7932	15.7786
15.3385	12.9429	12.4293	15.139
16.4616	13.4065	10.7325	14.8294
15.2492	13.6917	9.96897	16.6902
17.1561	13.6814	12.3802	15.5858
16.005	13.2715	12.4057	16.4848
15.7946	13.9369	12.7651	15.2221
16.6407	13.2607	11.7978	14.9729
16.3317	12.6159	11.9365	15.7684
16.1962	13.068	12.4832	14.7202
16.8487	13.3791	12.1997	15.6598
16.167	13.1938	11.7297	15.088
16.7797	12.8635	10.4717	14.8393
16.6093	14.1716	12.3602	13.5193
16.4234	13.6993	12.1874	15.6593
15.4668	15.8323	10.6815	15.5887
15.3298	14.7742	11.7503	15.2712
16.3693	14.4015	11.3347	15.066
16.6406	15.0624	11.8281	15.3675
16.6992	13.7894	11.9655	15.6114
15.4945	14.2593	10.5662	15.0708
15.9329	13.9566	12.3358	15.296
16.4714	14.0342	11.2734	15.6705
15.8205	14.1579	13.266	15.7694
16.132	14.2238	11.3651	14.4647
16.9421	12.3755	12.5807	14.7175
16.6562	13.9692	12.9898	13.5358
16.4484	14.067	12.7521	15.2825
16.4747	14.5421	10.8873	14.0742
17.4711	13.7432	11.9566	14.4749
16.5492	13.5371	12.432	15.111
16.2368	14.9184	12.1313	14.6046
16.6476	13.9769	13.0484	15.1576
16.1329	13.1862	12.3268	14.3637
15.56	13.6324	11.6739	13.9143
16.3609	13.6556	12.2226	14.5261
16.9862	14.0745	11.9119	15.2269
16.9323	13.4906	11.6238	14.7048
16.007	12.8837	12.0842	15.9316
15.7592	14.3496	11.6396	16.242
17.1601	15.1619	12.6297	14.5426
16.0845	14.6155	11.3816	15.7649
15.894	14.3485	12.3039	14.6455
16.4001	14.7032	11.7132	14.7454
16.3543	14.2746	12.6071	16.1006
16.1158	15.1061	11.795	15.1038
15.2261	13.8729	11.8771	15.2644
16.8862	13.5995	11.8235	14.3568
15.9497	14.4281	12.9695	15.3708
16.0134	14.673	11.9749	16.1064
15.3461	15.2614	12.7747	15.1877
15.6171	13.7442	12.7451	15.8426
15.6018	13.7055	12.2984	15.5018
15.6857	13.8684	13.0022	15.4268
15.6088	14.077	14.2611	16.2706
15.2552	14.3157	12.8671	16.1002
15.631	14.6641	12.4445	16.323
16.2246	14.562	13.1438	14.8473
16.9389	15.4455	12.5404	16.2146
15.5144	14.8174	13.5166	14.6761
15.551	14.4595	13.4541	14.8781
15.2652	13.7464	12.6886	16.1024
15.0331	15.2276	12.3794	15.5273
15.1146	14.7763	12.2584	14.8889
15.292	14.6133	11.9674	14.5877
15.6646	14.2205	11.8611	16.14
15.4584	14.2448	11.4838	15.0279
15.6651	13.9073	12.2997	15.2128
15.7584	13.8944	12.1195	16.472
15.7763	14.8901	12.3869	15.2659
16.3499	14.3963	12.1807	15.1191
16.2502	13.8805	11.3857	13.8455
15.9203	13.5473	11.26	14.9154
15.8441	13.8191	10.7374	14.6894
16.2	14.8701	10.5325	15.2284
15.8274	14.5815	12.0718	15.6453
16.4745	14.6599	11.2847	15.6522
16.5456	14.5559	11.8787	15.8764
16.9265	13.9592	10.6005	14.5105
15.6551	14.5895	10.6749	15.7639
15.706	12.9188	11.3677	16.4018
15.7588	14.1361	11.3523	16.3881
15.1165	14.1593	12.2669	15.8481
16.0191	14.1062	12.0662	15.2275
14.4872	14.2743	11.1829	14.8599
14.933	15.4225	11.8979	16.2527
14.858	15.5251	11.5959	15.622
15.2846	15.0247	11.999	16.1795
14.4662	14.3559	10.494	15.9131
15.9089	15.0345	12.9705	15.9027
16.023	14.3076	11.9726	16.2009
14.7139	14.5776	11.3752	15.5325
14.4118	14.8971	11.141	15.2564
14.374	15.8392	12.0488	15.4033
15.1144	15.3099	11.5016	15.5246
14.4115	13.9809	12.903	14.8919
15.4599	13.7164	12.0104	14.5081
15.4662	14.6878	12.8025	15.2782
16.1837	13.6099	12.4374	15.5686
15.4675	13.3097	12.6093	15.5043
16.7338	13.9279	12.3316	15.2058
15.0857	13.7091	12.7304	15.014
15.5007	12.9807	12.9647	16.1718
15.5048	14.7037	12.7133	15.3348
14.9894	13.6824	11.6367	15.1875
16.1999	14.6045	11.8286	16.341
14.8586	14.3936	11.9733	15.1197
15.4284	14.5599	11.6471	15.4239
15.5123	14.2584	12.122	16.0913
15.9838	14.6326	11.8275	14.221
14.7267	14.3439	12.13	14.5025
15.482	13.5649	12.2336	15.4838
16.5172	14.2834	12.2994	15.4134
15.5344	14.0181	11.7423	15.0745
16.0072	14.1688	11.793	14.741
15.6804	14.2275	11.5411	16.1009
15.6478	13.6725	11.5649	15.0886
14.3245	14.5028	12.266	15.0781
14.8513	14.0848	11.4971	15.632
15.6853	14.1577	12.087	15.4659
15.5849	14.8825	11.174	15.4031
15.7043	15.1652	10.4954	15.7075
15.1062	14.9045	10.8611	15.8714
14.9805	14.6801	11.3069	16.1578
15.1999	14.5731	10.6376	15.0811
16.1605	14.9742	10.9068	16.6626
15.5494	14.2156	11.5876	16.0856
17.0082	14.2311	12.0315	17.2712
15.9168	14.5079	11.2932	16.9251
14.9426	14.1952	11.0047	15.9464
15.9978	15.2218	10.5588	16.9136
15.4673	15.2757	11.2701	17.5162
14.9293	15.1123	12.1933	15.3502
15.7266	15.0022	11.5731	15.9099
17.2189	14.9331	12.2154	16.176
16.7143	13.9676	11.5223	16.5625
16.3057	13.9243	11.1631	16.3727
14.9433	14.8035	11.7218	16.2509
17.1226	14.1198	10.6449	16.1106
16.1787	14.566	11.2601	15.1668
15.7535	15.1259	11.1575	15.8793
16.9915	15.5109	11.7473	15.3671
16.3189	14.6648	11.1153	14.7095
17.2663	14.6438	10.6522	14.6056
17.2024	15.4367	11.3248	14
16.1467	14.3086	11.1691	15.0269
15.9954	13.0882	11.6862	13.9774
17.6876	14.007	11.4347	15.3467
15.7713	13.1425	11.5894	15.9386
16.0374	14.1637	11.8628	15.3542
14.7923	12.9466	11.6439	14.586
16.507	12.9387	12.7581	15.2832
14.7975	13.5974	12.8331	16.0652
16.154	14.6526	12.5535	14.7198
14.5464	14.3017	12.4237	16.2452
15.3714	14.8893	12.04	15.1476
15.0134	13.9782	12.18	14.1507
15.4004	13.7021	11.7035	14.934
16.058	14.6173	12.1168	15.4936
16.4215	14.2092	11.8573	15.2669
15.5844	14.718	12.6303	16.0121
15.267	14.4006	12.4353	16.2264
15.6043	14.9267	12.1276	15.4926
14.9064	14.3914	12.9815	15.7527
14.8146	14.5977	12.6055	15.6617
15.7338	15.1494	12.1387	16.3679
15.1259	14.9326	12.3825	16.243
14.8179	14.3055	12.165	15.8179
15.9267	14.8869	11.0046	16.0429
15.5161	13.5843	11.7193	16.7967
14.8888	14.9601	11.8481	15.5662
15.4283	14.8926	12.9604	14.9819
16.3438	15.0669	12.1508	14.5317
16.1885	14.0865	11.5335	14.6954
16.9121	14.7756	11.7712	16.1396
16.6811	14.8759	10.986	15.3091
15.7801	14.3506	11.2923	15.5591
16.182	15.1832	11.8	14.6645
15.1597	16.0478	11.411	15.5181
15.8728	14.4152	11.3007	15.9633
16.2447	14.9631	11.9427	14.646
16.6584	15.5608	11.5479	15.4298
16.8297	14.6286	12.2888	16.0323
16.5239	15.4666	11.5912	15.8727
15.6852	15.2218	12.2785	15.7686
16.8653	15.9769	12.3849	15.6993
16.1588	14.5948	12.5553	16.4836
16.4892	14.6118	11.4483	15.0438
16.2816	14.7351	12.6749	14.6153
15.8015	13.7219	11.0667	15.5892
17.0523	13.8806	12.0445	15.6888
16.1261	15.0696	11.3528	16.2959
15.523	14.7868	13.1597	15.227
16.5842	14.9749	12.4632	14.6322
16.8648	15.791	13.3917	15.9028
15.6681	14.8173	12.0257	15.0661
15.7322	16.171	11.9442	15.5538
16.0792	14.8627	12.5527	16.1541
15.5775	13.4445	13.494	16.5542
16.6989	14.2784	11.5196	15.0675
16.0635	14.7107	12.0012	16.2571
16.2096	13.9333	13.1095	15.8744
16.032	13.5647	12.4344	15.2993
15.7641	15.4017	12.5134	15.7034
16.333	13.5622	12.6324	14.9576
16.0873	14.0853	12.3102	16.4788
16.9064	14.3154	10.5039	15.9888
17.2238	13.0178	12.243	16.4532
16.952	13.5147	12.5268	16.2038
15.8674	14.4298	13.3104	16.5818
16.8795	14.3076	12.6508	16.8178
16.1448	14.047	13.5538	16.3438
16.4643	14.4725	12.3033	16.8059
16.2302	14.9869	12.7056	14.9043
16.2194	14.8284	13.3103	16.4908
16.404	14.3567	13.5246	15.8393
15.2847	13.6512	13.1539	16.4584
15.6118	14.6185	14.45	15.6615
16.2927	14.1154	13.3418	15.0573
15.7709	13.2295	13.3318	16.5954
15.5797	13.7642	13.6704	16.8202
16.2688	14.7269	12.5168	15.4076
15.9512	14.6308	12.9199	16.523
14.8381	14.2374	12.5848	16.3851
14.7996	15.0702	12.4177	15.8387
15.5405	16.1268	12.6798	15.4381
15.2718	15.8563	12.568	14.7866
15.9328	14.9878	11.4694	15.203
15.6654	15.4763	12.2673	16.5357
15.5771	15.8353	12.6795	16.2243
17.2403	14.8283	13.9352	16.4498
16.0459	15.2501	13.6004	16.4557
16.207	13.5447	12.4839	15.0846
15.5531	15.2369	13.5188	15.3267
16.2862	14.6275	12.5867	16.732
15.8128	15.32	12.309	15.8431
15.3549	13.5804	12.3012	16.3082
16.1028	14.3719	12.7392	15.1692
14.9129	14.8058	13.0107	15.6071
15.6443	15.5519	13.3066	16.0169
15.4535	15.2649	13.3129	14.9927
16.1837	15.6879	13.124	14.4426
16.6782	16.0467	12.7067	15.7723
15.2112	14.6783	12.9007	14.6511
15.8409	14.3551	12.7941	15.0159
16.694	15.6556	12.8768	15.131
15.8679	15.631	13.8414	14.485
16.7473	14.3184	13.055	15.0108
15.3047	14.7452	13.0779	15.2447
14.3784	14.2805	12.7982	15.8968
16.3233	14.4307	13.0071	15.6854
15.7225	15.3713	13.155	14.8712
14.9851	14.6517	13.251	15.2491
16.1006	14.3508	12.4399	15.0002
16.2217	14.9032	12.3744	16.5534
15.5699	15.0157	13.01	15.805
15.5729	16.6821	13.3181	16.3935
15.6766	15.4453	12.9368	15.9609
15.1436	15.174	13.2225	15.1424
16.9729	14.3021	12.6691	15.3343
16.3097	15.1978	11.7117	14.6466
16.454	14.3777	13.2979	14.5172
15.8779	14.2179	12.6538	14.7042
15.659	14.5099	13.0703	15.1228
15.2248	14.8432	12.9253	15.959
14.9336	14.5156	12.8972	15.9293
15.8256	14.5697	13.5195	15.8944
15.2708	13.6666	12.8038	14.8131
15.8305	14.362	12.9209	15.166
15.5824	14.3928	13.4884	15.7183
16.1421	13.8476	13.8526	15.3828
15.1777	13.401	13.5273	15.4888
14.9013	13.8517	12.4881	15.6633
15.7054	13.4701	12.3247	15.2459
15.4789	14.2511	12.1872	15.3688
15.7298	13.2892	12.3923	14.7785
15.2364	13.6864	12.3817	14.5112
15.3418	14.254	12.278	15.1607
14.6021	13.5185	11.6356	15.7368
15.0344	12.8996	11.2299	14.6309
15.0655	12.2775	11.5151	15.1558
15.5635	13.0313	12.7764	15.3621
15.5278	14.0656	13.3523	15.7879
14.4536	13.3986	13.1273	16.1146
15.5059	12.9888	12.6744	16.212
15.019	13.7897	13.0435	15.2583
14.3269	13.5142	12.6576	15.1199
15.0489	13.2815	11.9447	14.7645
15.2341	13.1787	13.4508	14.5576
16.3645	14.116	13.5622	14.7435
15.2983	14.1339	13.4079	15.4974
15.9605	14.7147	12.7388	15.7977
14.7322	14.0255	12.5981	13.9953
15.8122	13.714	12.9723	14.7282
15.0805	14.0111	13.8333	14.9582
14.7563	13.3836	13.4391	15.3586
15.8488	13.3961	12.1457	15.7934
15.5301	14.1499	12.6535	14.8177
16.2576	14.1495	12.4339	14.6647
14.7097	14.1638	12.8579	15.2815
15.1354	15.7418	12.4938	15.0413
15.7971	14.54	12.3416	15.7117
15.8911	15.362	12.0809	15.6859
15.8886	14.7424	11.8001	16.5087
16.1675	15.5765	12.8515	15.8112
16.5158	13.7474	12.1948	15.7248
16.2608	14.9402	12.9652	15.0454
16.6497	13.7375	12.6347	15.8268
16.4489	12.6474	12.1044	15.4734
16.2104	12.1535	12.6055	15.9734
15.7613	12.6704	12.044	16.6171
17.0979	13.3149	11.7844	16.2813
17.296	14.2189	12.2463	15.8752
16.9256	14.088	13.475	16.7891
15.5591	13.8492	12.0705	16.8832
16.0441	13.5927	12.1566	15.9678
15.9136	15.2828	13.3585	17.0797
15.195	13.8833	12.5421	16.1052
15.9502	15.0937	12.8415	16.4814
16.1276	14.4728	11.9716	16.8568
16.2261	14.5735	13.1293	16.4907
15.8076	14.1024	14.0807	17.0729
16.333	15.2878	12.5761	17.0157
16.9808	14.8505	12.9425	16.0051
16.5433	15.3138	12.7042	16.3647
17.3772	14.8479	12.3028	15.412
16.7441	15.1166	12.5191	15.8932
16.871	15.2315	13.3693	16.0855
16.8058	14.774	11.9996	15.7467
16.2255	15.3981	13.3736	16.1291
16.2804	14.7443	12.7105	16.5631
15.8493	14.5297	11.2463	15.4865
15.6203	14.3264	13.0699	15.8986
16.7553	15.3221	11.9797	16.3516
15.8633	14.4279	13.162	16.264
16.4983	15.1636	12.5399	16.2105
16.4767	13.8872	12.2306	16.1091
16.6271	14.1292	12.0382	16.1856
16.4844	12.9811	12.5237	15.4514
16.3749	13.93	12.0007	15.8125
16.4477	12.8403	11.2139	15.7597
16.2373	14.3254	12.0054	16.2002
16.2285	14.7615	12.4587	16.0032
16.0148	14.38	12.7015	16.6062
16.5641	14.2751	11.4939	15.0322
17.4335	14.262	11.9337	16.0447
16.0235	14.6107	12.3099	15.6575
15.9763	14.1252	12.8423	16.298
17.1333	14.069	12.2655	16.6516
15.925	14.8237	12.9175	15.8551
15.7932	13.732	12.4627	16.3377
17.0463	14.6741	13.5281	16.3625
16.8505	14.4292	12.6398	16.0225
15.6706	14.2966	12.834	16.6604
15.7651	13.1345	12.8376	15.1039
15.4253	14.5571	12.4785	16.8223
15.2606	14.7272	12.7572	16.82
14.5975	13.6136	13.4231	16.8058
14.9415	13.6398	13.9335	16.6066
15.4866	13.5649	13.9969	15.6594
14.5099	14.0157	15.3849	16.1142
15.4486	14.2022	13.205	15.3285
17.0856	13.2283	13.4274	16.5689
15.7799	13.6127	14.5488	16.3431
15.5606	14.4133	13.0195	15.8676
16.2207	14.3872	12.0746	16.2099
15.3308	13.3845	12.7458	14.973
16.4579	14.6464	12.3506	15.2789
15.2391	13.9643	12.6952	15.7313
16.0671	14.8456	13.2178	16.1239
15.4536	13.3146	12.9322	15.9109
16.1799	14.0086	12.5854	16.711
16.2539	14.097	12.9881	16.2278
14.9037	14.1095	12.9704	15.6921
14.9484	14.532	12.7706	17.5407
14.8987	13.873	11.6282	16.6868
15.3169	14.8694	12.975	16.9852
15.4501	14.3435	12.7323	15.1915
14.7014	14.0944	13.068	15.4729
14.8664	15.0504	14.184	14.6503
14.2902	13.7428	12.0516	14.615
14.9622	13.8178	12.4014	14.6782
15.0996	14.2944	12.6017	15.1559
14.8012	14.2816	13.7188	14.0572
16.0373	15.3032	13.2026	15.329
16.7709	13.7113	12.9319	15.2194
15.7095	13.8158	12.945	16.0207
16.2284	13.9107	12.9263	15.3408
14.8897	14.2911	12.9455	15.3437
15.6475	14.5403	13.989	15.0031
15.0809	14.9219	13.6068	13.9983
13.7833	13.9331	13.0137	15.229
15.5242	13.3533	12.2556	15.3474
14.2219	13.5706	13.5676	15.6659
15.9314	13.5117	12.8463	15.9416
16.1276	14.0769	13.0912	15.7302
15.2644	14.2957	12.1575	15.9893
16.3457	12.6425	11.6368	15.4951
14.3445	12.847	13.3293	15.8934
16.4926	13.0232	12.1479	16.2082
15.9169	14.0765	12.5792	14.9846
15.5765	14.0059	12.5253	14.4309
15.2244	13.5143	12.5349	14.3667
15.7076	14.8529	12.4626	14.8362
15.0513	14.8095	13.4652	14.6994
15.5956	14.0287	12.8708	15.0173
15.0797	14.762	12.721	15.3219
16.6768	13.9815	13.2803	15.3525
16.6164	13.4208	12.8877	14.5524
16.0696	13.0102	12.2805	14.8996
17.0919	14.1386	12.5504	14.1231
17.104	13.5105	13.2725	14.4723
16.2982	13.2497	12.8279	14.3274
15.8585	13.8892	12.7628	14.8274
15.708	14.1397	12.0361	15.1938
15.8272	13.1125	13.0903	14.3083
15.1213	13.1954	12.3369	13.9288
15.1561	13.1468	12.2234	15.9391
17.0046	14.1798	13.4307	14.3802
16.8872	13.7508	12.7148	14.9003
15.1907	13.6658	13.2574	14.823
15.2017	14.6466	13.5227	14.6026
15.6982	14.5862	13.251	15.0118
15.6264	13.8191	13.22	15.3546
15.8435	13.7144	11.3581	15.1902
15.8965	13.5122	12.6542	15.7336
15.2915	14.0238	11.851	14.6954
14.5794	13.7572	11.9512	15.4887
14.5149	13.2466	11.9155	15.446
14.9503	13.7869	13.2344	15.8139
14.969	13.1382	12.3087	15.1363
15.3093	11.8072	11.1816	14.1907
16.8792	12.7845	12.0997	14.8178
16.0719	13.9624	12.3485	15.4065
16.7466	13.2417	11.9241	16.0117
15.9895	12.6968	11.8683	14.2936
14.8542	12.7441	11.6823	15.5091
15.998	12.4337	12.9486	15.4176
15.545	13.7039	12.7168	15.4107
16.8063	13.2139	12.4384	15.423
16.1496	12.6438	13.1142	16.2086
15.9743	13.0485	11.9587	15.4533
15.655	13.6562	12.7088	15.351
15.6423	12.7707	13.2786	15.0188
15.8588	11.8804	12.1931	13.605
16.0491	12.8919	12.2991	15.1355
14.8181	13.2336	12.0153	14.9548
13.4541	13.271	12.2063	14.7809
14.764	14.2801	12.031	15.5054
14.7694	14.1783	12.1047	13.726
14.2531	14.1554	12.3137	14.5226
15.0252	14.1039	11.4515	13.133
14.0064	13.497	11.5955	15.5841
15.1184	13.7207	11.4449	13.9494
14.2762	14.0827	12.9863	14.8113
14.8837	13.1597	11.3994	15.5477
15.3578	13.5852	11.1205	15.1757
15.138	14.9558	12.0131	15.5408
13.8577	14.6077	12.1565	15.0959
14.9465	14.4411	12.7025	14.9757
14.9459	13.8456	12.6622	15.4198
14.3393	13.0659	12.7156	15.3939
15.446	13.2622	12.6809	14.923
15.5534	13.989	12.7504	13.7457
13.6554	13.4465	11.3416	14.8996
14.6883	15.0825	12.3899	15.0407
14.8663	13.9983	11.9701	15.2779
15.1522	13.3361	11.7223	15.3108
14.7669	12.973	12.0148	14.9626
14.163	13.0445	12.2786	15.0903
14.6087	14.4198	13.2785	14.9205
14.5813	14.5468	12.4032	15.8393
14.2984	13.5569	13.3286	14.9875
15.7704	14.593	12.5492	15.8137
15.9336	14.1409	12.3234	15.223
14.8003	13.8118	12.5515	15.4506
15.333	14.5242	13.119	14.4969
15.1976	13.754	13.1776	14.7271
15.5843	14.2659	13.9759	14.5761
15.3316	14.1318	11.3264	15.2284
16.1252	13.5659	12.1878	15.7349
15.8097	14.1771	13.0092	14.5057
15.3842	14.1532	12.8838	15.9873
15.6481	14.327	12.242	14.9509
14.9313	14.1163	12.0037	15.6448
15.6434	14.766	11.9135	14.9972
15.5325	15.2426	12.5949	15.2251
15.5236	14.2207	12.0733	14.5215
15.5312	13.5691	12.0396	14.7529
16.0746	12.8285	11.5373	15.053
16.5546	14.7212	12.2354	15.7047
16.2015	14.4054	12.5641	14.9792
15.6539	13.657	12.7326	14.6696
16.3062	14.9929	13.2775	14.4206
16.3558	14.2121	12.7871	14.45
16.2458	14.3784	12.3877	14.7767
15.9816	14.6835	12.3277	16.0703
15.4603	14.2011	12.7668	15.8072
15.9453	14.8873	12.716	14.9212
16.0785	13.3644	12.0548	14.3421
17.4374	13.868	12.7917	15.3444
17.167	13.4543	12.904	15.3308
15.8389	13.7126	13.1295	15.8304
15.1051	13.438	12.7551	15.0413
15.9835	14.4456	12.741	15.3519
15.006	13.8021	12.7188	15.2334
16.3536	13.7613	11.7071	16.1252
15.3762	13.8782	13.0251	14.819
14.9855	14.4709	11.6975	15.5626
14.019	14.0814	12.9444	16.302
15.6778	13.6909	13.7455	16.2424
15.4709	15.2267	13.6019	16.5576
16.1483	14.857	14.0384	15.3933
15.4995	13.5705	14.5404	15.7633
15.9763	13.3454	12.9337	15.9292
14.873	14.7533	13.4964	15.1371
16.3184	14.0044	12.2243	14.268
15.3952	14.5821	13.8083	15.582
16.1778	14.1822	12.8751	15.963
15.78	13.5773	13.5723	14.4904
16.6012	13.5543	13.4591	16.865
15.8251	15.2527	14.0279	14.9705
16.193	14.4623	14.2977	15.0146
15.7591	13.9124	13.3825	14.6349
16.2572	13.3391	13.4039	15.1608
15.4061	14.6689	12.6934	16.0272
15.1785	13.4755	13.5738	16.0996
16.01	14.3422	13.7027	16.7422
16.2219	13.2462	13.1725	16.2556
16.5506	14.2905	12.7918	16.3925
15.4268	13.9804	13.1594	15.7539
17.0726	14.7931	11.6291	15.7823
16.9684	13.7142	12.8809	14.8872
15.6808	13.6182	13.324	15.0539
15.5124	14.287	12.5705	15.2208
15.5563	13.675	12.616	15.6436
15.2513	14.9505	13.0119	14.9566
16.4623	13.5284	14.0343	14.6074
16.3845	13.9543	12.6625	14.9931
14.7209	13.3882	13.5009	15.684
16.3594	13.2837	12.7001	14.8665
15.929	13.198	13.3489	15.6763
15.7725	14.5074	12.5819	15.3956
15.508	13.5383	12.4925	15.6358
16.581	13.9109	12.663	14.9636
16.4156	12.4494	12.5167	14.1417
15.7146	12.5136	13.1079	15.5535
15.5626	13.3324	12.4896	15.1943
15.9043	13.6366	11.831	15.6781
15.8	13.0862	12.5507	15.1595
15.3351	12.3314	11.9452	14.6412
16.0627	12.8737	12.3779	16.3562
16.012	14.2606	12.996	15.5414
15.2845	13.8625	13.1031	15.6646
15.1432	13.4046	12.255	14.6085
15.4143	14.2463	12.5277	15.8145
15.6574	14.3216	13.0073	15.875
13.7068	14.3427	12.5864	15.4856
15.0099	13.3851	13.1551	15.8978
15.7812	13.6729	13.3765	15.1463
16.0717	14.2638	12.7988	15.173
15.8869	13.893	12.4318	15.4055
15.1495	13.1785	12.0286	14.9475
16.5597	13.4183	12.4226	14.5517
14.9109	13.5161	12.3818	15.517
14.6211	13.2239	11.9605	15.3263
14.1887	13.1673	12.2467	14.0935
15.3638	14.5311	11.9435	15.1624
16.4333	14.8562	12.859	14.7975
14.3738	14.0347	11.0393	14.7807
16.1629	13.9347	13.6156	14.7991
15.6245	13.8811	12.4878	15.3597
16.3232	13.7166	12.7459	15.3385
15.1805	13.0321	13.1975	14.0902
15.676	13.5438	12.5832	15.7067
15.7938	13.9059	13.2847	14.2304
15.7037	13.308	13.1619	14.557
15.2529	13.385	13.9867	14.5971
15.7691	13.6962	11.5069	15.2442
15.9943	13.1193	11.48	15.6176
16.1795	13.8612	12.7911	15.5347
15.8344	13.2635	13.0172	14.4879
16.4549	13.4404	12.0187	15.1507
16.1483	13.3636	12.1023	15.3843
15.301	13.6783	12.0519	15.4634
15.2405	13.2497	11.6847	14.8619
14.8756	12.2469	11.9987	15.1052
15.9962	13.224	12.6332	14.8254
15.8895	13.0165	12.0733	14.2549
15.5321	12.5068	13.005	15.1982
15.6892	12.5053	13.0534	14.5593
15.4401	12.6916	13.3184	15.0842
15.955	12.5381	12.9603	15.0678
15.6583	13.245	11.3757	16.3526
15.331	12.2731	12.6356	16.5223
14.4942	12.6486	13.3589	15.9163
15.3597	13.4402	13.4109	15.6267
15.8253	13.3143	12.9693	15.2565
16.2174	13.6085	12.2116	15.2871
15.4515	13.7901	12.1831	16.4396
15.903	13.6152	12.4241	15.2587
14.7479	12.9229	13.7827	16.051
15.3842	13.5438	13.5038	15.6561
16.1397	11.9825	13.317	15.8563
15.3446	13.3001	13.2195	15.7946
15.149	11.8168	13.5054	15.542
14.1206	13.3257	13.2363	15.6181
14.9171	12.1174	13.1836	14.5231
14.9329	13.3532	14.1234	15.3908
15.4444	13.045	12.6762	15.5416
15.3343	12.9916	12.7123	16.4113
14.9615	12.9328	12.2369	16.1382
15.5903	12.3296	13.0837	15.3993
16.1406	11.9911	12.3573	16.041
16.409	12.9244	12.9715	15.9188
16.1711	13.5707	12.6187	15.6261
15.755	13.8396	12.9942	16.962
15.3121	12.123	12.9277	15.4729
16.5795	12.633	11.1318	15.1871
16.8295	12.1534	12.0796	15.5831
16.2246	13.6216	12.4193	15.2847
16.9288	12.9937	12.5097	15.2868
16.8329	13.2213	11.8983	17.0661
15.291	13.0666	12.3447	16.5219
16.9227	11.9613	11.9263	16.2537
16.8988	12.5169	12.1819	15.3174
16.4978	12.1153	12.7889	15.4205
15.1921	12.2906	13.0123	16.2355
15.4221	12.4701	12.2761	15.7995
14.5243	12.4337	11.6538	17.4739
15.8358	12.0141	12.3589	16.7684
16.565	12.9061	12.3405	18.1433
14.7606	12.2334	11.3056	16.4499
15.1303	12.4576	12.0129	15.2426
16.4169	12.0209	12.0109	16.6714
15.6734	12.4496	10.9133	15.9416
15.4502	11.9876	12.0562	15.2915
15.4618	11.7892	12.0568	17.0291
15.7338	11.6632	13.339	16.5314
15.5406	13.3151	11.5456	16.2123
15.3648	12.8243	11.5295	16.6472
16.0925	12.7854	12.7706	16.0817
15.9488	13.0325	11.3921	14.8142
16.3816	12.1617	11.1847	15.0891
15.0632	11.5158	11.7216	14.9943
16.6145	13.0147	11.1302	15.8488
16.2137	12.0852	12.0301	15.7506
15.9406	12.396	12.7312	16.1202
15.8877	11.6601	12.151	16.6322
16.2461	12.3608	11.7763	15.2938
17.4975	12.044	11.133	15.7959
15.743	12.3787	12.3506	15.9963
16.2318	11.4078	12.1534	16.3899
15.9019	11.7945	11.5336	15.1871
16.4291	12.7301	12.2899	14.921
16.2412	13.3885	12.5218	15.6102
15.7695	12.912	12.7599	15.036
16.3182	11.9633	13.3013	14.973
16.5478	12.3486	12.6765	15.7088
15.5682	12.8736	13.2726	16.4472
16.8493	11.29	12.9641	15.807
16.9344	12.4748	11.9673	15.1216
15.9015	12.0228	11.9579	16.5861
15.5936	12.3436	12.1596	16.0556
15.1298	12.9833	12.3842	16.5996
14.8248	13.2617	12.2693	15.7931
14.6846	13.1704	12.4826	16.1158
15.3366	12.6752	11.3435	17.0346
15.3956	12.0918	11.4396	15.4508
15.8193	12.8226	11.4902	15.199
17.084	12.8732	12.6332	15.853
15.6894	12.3297	12.8648	15.0119
16.6228	13.3853	12.0347	14.1739
16.0095	12.7603	11.5581	15.4919
16.3189	11.6533	11.9522	14.81
15.8873	12.8853	12.381	15.3746
16.7162	12.379	12.7109	15.2762
15.7331	12.8174	11.8992	15.6924
16.0484	11.4787	11.0455	15.7775
17.0494	13.1904	11.7698	15.6769
15.096	12.9253	12.5584	15.1327
16.1007	13.8915	11.5619	14.464
16.6465	12.8384	13.1637	15.3446
15.0979	12.0653	12.7145	14.4184
13.6977	13.704	11.6494	15.3458
15.0105	14.0225	12.1854	15.722
14.571	12.1542	12.6437	15.6359
15.382	12.9897	12.7203	16.039
16.3159	12.4078	11.8959	13.4488
15.8149	13.2937	12.3563	15.1808
15.6514	14.7054	10.7708	14.2896
15.7129	13.816	11.1999	14.9344
15.1961	14.3146	11.1173	15.1685
15.7817	14.8247	11.5691	14.98
14.4045	13.4969	12.4259	14.4463
15.466	13.5554	11.5401	15.0495
15.1999	13.7107	12.3475	15.3521
15.1668	13.8193	12.1066	13.7257
15.8526	14.1305	11.6697	13.4625
14.8983	14.3036	11.6172	14.1603
15.7237	13.5837	13.4012	14.666
15.9906	13.6459	12.1328	15.7787
16.3851	13.1945	12.7372	14.867
15.797	12.7847	12.1345	15.2247
15.8467	13.0384	12.1387	15.1562
16.1152	12.7174	12.6782	15.7992
16.0174	11.9404	12.0418	15.1409
16.3245	13.0213	12.4661	15.0661
14.9912	13.3199	10.8437	14.9032
15.8471	13.3519	13.1981	16.6665
15.475	13.636	11.7337	15.2014
15.7337	13.9478	12.9179	15.8081
15.7622	13.2652	11.5461	15.9772
15.7736	13.2692	11.3407	15.9943
15.4593	12.863	10.9321	15.2028
15.4071	13.177	12.3738	16.1804
15.9877	12.4742	12.5121	15.834
15.0582	13.0446	11.561	14.9976
15.3152	12.9115	13.5153	15.3115
15.858	12.7505	12.7645	15.8313
15.582	13.1566	13.1854	14.9854
15.3756	13.6123	13.4663	15.0812
15.6626	12.8965	13.0509	15.253
15.6131	12.4257	12.1021	16.0469
15.4244	13.9229	12.1834	15.7183
16.2293	13.9904	12.8883	15.8303
14.662	13.7847	12.5857	15.3632
15.9039	13.108	11.1257	14.8574
15.9609	14.1795	11.6829	14.4352
15.5477	14.0369	10.5469	15.1574
15.2074	14.7396	12.4491	14.5686
16.0206	13.5861	11.2625	15.9734
15.8824	13.5309	10.5768	15.6345
16.1905	13.0705	11.4205	15.3453
15.1052	13.2744	11.2457	16.74
16.1975	12.8538	10.9257	15.8819
16.1189	13.2994	11.5847	15.8985
15.8519	13.7577	10.6461	15.0627
15.5111	13.5686	11.0664	15.6706
15.0399	13.3857	12.3927	15.046
15.6716	14.1132	12.5505	14.3015
14.9858	13.381	12.704	14.8321
15.9797	13.2061	12.2762	14.5875
16.6276	12.8868	12.8099	15.1238
15.8076	13.8595	11.7321	14.3447
16.4138	11.9949	13.152	14.7387
16.0794	12.8231	12.6592	14.2883
16.2542	12.8859	11.9343	13.9518
15.7979	12.4679	12.4262	14.2578
14.6812	13.9737	12.8599	14.9307
15.8584	13.2915	12.3938	15.8913
15.3991	13.23	12.2313	15.2308
15.6443	13.0372	11.9623	14.5216
15.2026	12.4394	11.7797	13.4108
14.2287	12.4788	12.4738	14.2956
16.1504	12.3175	12.393	14.7846
16.1784	13.0383	11.6121	14.9052
16.1677	12.5843	12.3779	14.4553
15.3698	12.7443	11.9451	15.6414
16.2966	13.7858	12.1109	15.7273
16.3187	13.3111	13.0304	15.5579
16.2667	13.559	11.8266	16.3083
16.8262	13.9917	11.988	15.7349
16.4743	13.6355	11.9429	13.8189
16.2971	13.8616	12.5867	14.8977
15.2358	14.0565	11.8067	14.7484
17.3564	14.0026	11.7476	14.4555
16.6965	13.2999	10.9152	14.9561
15.4219	14.6836	11.2457	14.6647
16.5012	13.3962	11.1252	15.5962
14.4606	13.6185	11.2327	15.4716
15.7122	15.1101	11.4188	15.6686
15.8318	14.2987	10.848	15.056
15.4249	14.8272	11.6722	15.6056
16.1357	14.2836	10.6815	15.4101
14.9814	14.8234	12.1109	15.3336
15.5476	15.7795	11.2747	14.5505
15.9044	14.6179	12.0335	14.6061
15.3242	13.9751	10.7344	14.7906
15.9344	13.492	11.2233	16.2055
15.6478	13.7953	11.3955	15.5588
16.829	14.0721	11.3222	15.7302
15.379	14.4416	11.8896	15.2915
14.5048	13.2223	12.0061	15.6279
14.9382	14.1922	11.0492	15.6758
16.0988	14.2522	11.6405	15.3996
15.272	14.3992	11.6497	16.2132
16.3904	12.0306	11.1968	15.1009
16.0022	13.8155	10.9881	15.0088
16.4842	13.539	10.8424	15.33
16.4749	13.6286	11.5256	15.7743
16.5846	13.5962	11.312	14.9394
16.7483	13.8573	11.897	15.8678
16.3855	13.6772	10.9316	15.4631
16.2932	13.7045	11.3442	14.8172
15.9464	14.5215	11.5934	15.0643
16.7296	12.9302	11.7977	14.7626
16.2555	13.5257	11.0236	14.93
13.8179	12.9143	10.3252	15.0337
14.9216	13.5411	11.2539	14.5791
15.8741	12.8241	11.7237	15.2661
15.083	11.8822	10.7623	15.3144
14.9928	13.8411	11.6188	15.3433
15.7231	14.2434	10.7915	15.0138
14.7888	13.7029	11.3707	14.6362
15.8125	13.0132	11.0662	15.2213
15.6035	12.804	11.5726	14.8389
16.6434	13.8878	11.0086	13.9649
15.862	13.0289	10.9898	14.7767
15.292	12.8772	10.007	15.4901
16.1317	13.3387	12.0881	15.3544
16.13	13.2229	11.2425	15.1286
15.2649	13.0123	11.7158	14.1407
15.7199	13.8872	12.0727	13.9809
15.4178	13.9111	12.335	14.6806
15.8403	13.4768	11.2816	14.2932
15.3052	13.8511	11.9764	14.1307
14.858	13.4149	11.3001	13.8316
15.4793	13.6473	13.2782	14.3033
15.5253	13.3913	11.8625	15.0185
15.7433	12.5675	11.5939	14.6918
16.0503	12.7529	12.3282	14.5193
15.441	12.8441	12.3458	15.1533
15.121	13.5823	11.8321	14.166
15.13	13.644	13.7496	15.1396
15.1127	13.8624	12.7051	14.5244
15.1318	12.998	11.5468	13.9305
14.968	12.7934	11.8563	14.9014
15.3811	13.4454	12.9251	13.8965
15.0835	13.4628	12.5145	14.7251
15.5937	12.6491	11.2417	14.3079
15.8688	13.7577	12.2971	13.9417
14.997	13.2603	9.50477	13.722
14.0966	13.4115	10.8717	14.0108
16.0079	14.2618	11.5688	14.428
15.351	13.9278	12.0865	15.5136
14.615	13.7313	10.6817	13.6559
14.774	14.2596	10.6286	13.519
15.4542	13.8991	10.8161	12.9655
14.9917	13.6272	11.4091	15.2779
14.9409	12.785	11.975	14.151
15.1523	13.8764	11.9615	14.0187
15.0312	13.4969	11.5809	14.8238
15.0527	13.1451	12.1679	13.5586
15.0985	13.1262	11.7568	14.5081
14.4441	13.3758	10.9104	14.4239
14.9629	13.6507	12.1172	15.0392
15.2194	13.4642	11.8604	14.3021
15.3393	14.4442	12.434	15.6081
15.5643	12.4357	11.7051	16.4911
15.4251	15.1327	11.2935	14.9503
14.9355	13.674	11.0052	14.4065
15.5628	14.266	11.3302	14.2649
15.6134	13.9318	11.3547	13.8404
16.4357	12.8422	11.5005	14.1507
15.6887	12.6124	12.1269	13.5549
15.9608	13.1107	11.3078	14.0484
16.3507	13.7347	10.9468	15.0811
15.8607	11.5716	11.4543	15.5042
16.2085	13.3016	11.89	15.542
14.8201	13.294	12.1722	14.643
15.5111	13.4706	11.6996	14.9433
15.8368	12.1611	11.9912	14.6936
16.4197	12.9572	11.8963	14.3505
16.3293	11.6449	12.0316	14.9076
16.2653	11.606	11.152	14.4229
16.1563	12.0383	11.9957	15.5015
15.9883	12.0161	11.7664	14.699
16.9979	13.2152	12.482	14.0644
16.846	12.9329	11.9354	14.7227
16.5318	13.2904	11.6192	15.4834
16.5707	13.2767	10.1153	14.6719
16.7527	13.3154	11.1981	16.0023
15.7372	12.945	10.9634	14.4392
16.77	13.0518	11.8543	14.6507
16.7043	12.2431	11.4203	14.6564
17.1143	12.968	11.54	14.3609
16.5845	12.6772	10.8691	14.2176
15.619	13.1855	11.8771	14.263
16.203	13.3772	10.8155	16.3663
15.9795	12.927	10.8882	16.6135
16.4055	13.3151	10.999	16.0755
17.0569	12.5077	9.41348	15.595
17.0369	12.3156	10.3465	15.4613
16.1328	13.1226	11.0665	16.2408
16.4108	13.1911	11.3864	15.2506
16.5852	12.1175	11.3008	16.0919
16.1716	12.275	11.4639	15.9788
16.2668	14.2562	11.6591	15.8354
16.3833	13.2298	11.5221	14.8403
16.1805	13.1903	12.2386	15.5877
16.0704	12.9154	11.9724	15.0249
16.5007	13.9737	12.8409	15.2394
16.85	13.7055	11.0552	15.0891
15.8922	13.3577	11.9209	15.3247
16.2948	13.0733	11.0261	16.7752
15.9915	13.2813	11.323	15.6168
15.5257	13.6931	12.7549	15.7477
16.7154	13.1072	12.3769	15.5393
15.7237	12.3596	12.2606	15.2972
16.9861	12.2091	12.2904	15.6849
16.9089	12.4909	12.2038	15.1424
16.9558	13.1239	11.5852	14.6789
16.4341	13.7327	12.6415	14.6695
15.8339	12.3429	11.3027	15.0689
15.9818	12.7493	11.8274	15.3134
16.0865	14.0096	12.1355	15.1444
14.9771	12.9507	11.8717	15.1028
15.0935	12.533	11.657	15.7931
15.159	13.2313	12.4096	15.5265
15.1923	13.3943	11.096	15.711
15.8995	13.2543	11.4424	16.3212
15.6156	13.5805	11.159	16.6763
15.9413	12.7703	11.719	16.6602
16.0384	13.3485	12.8075	14.3291
15.0029	11.9533	12.0548	15.6143
15.4404	13.2548	11.4584	16.2191
15.8106	12.9733	12.7261	15.7632
15.341	12.5181	13.0117	15.159
16.5857	12.4839	12.8036	15.4946
15.9367	12.8886	12.37	15.0705
16.2704	11.8222	12.6537	14.7241
16.6815	11.3946	13.1549	14.0286
15.8233	13.1246	13.8649	15.1603
15.8412	13.0576	12.7456	15.3898
16.3555	11.6072	12.51	15.2393
15.595	13.431	12.7579	13.4049
15.2088	13.3313	12.806	14.0403
15.1373	12.3804	12.4961	14.9523
15.3892	13.0775	11.4893	13.7878
15.3244	13.1797	11.4289	15.4633
15.9515	13.0431	10.8039	15.1181
15.0009	13.492	11.775	14.5091
16.3194	11.3904	10.9223	14.4098
15.7212	12.6156	11.4959	15.4033
15.4211	13.3249	11.6567	14.7452
15.0323	14.1982	12.2884	16.0529
15.3274	13.5394	12.031	15.146
15.3301	12.5438	12.0668	14.9519
15.5512	13.2719	11.9546	13.809
15.4652	13.5338	11.3725	14.8887
15.8511	14.6939	11.852	14.521
17.0642	12.6017	11.2759	14.8543
14.9768	12.7163	10.9205	15.9788
15.4104	12.2582	11.2833	16.1182
16.9133	13.3209	11.4608	14.5975
16.7305	12.6718	10.9859	15.1544
16.25	13.0026	11.1651	14.0255
16.2935	13.0514	11.266	15.2652
15.9059	13.049	12.751	15.2278
16.4604	12.5916	11.0662	15.8347
15.4991	12.5087	11.5136	15.3417
16.8936	12.7312	12.0305	15.4603
15.8976	12.2355	12.8021	14.946
16.4201	12.4363	10.407	15.357
16.7948	13.0361	10.8506	14.0878
16.6481	12.2425	11.0815	14.7345
16.198	12.1248	11.6446	16.0723
15.901	12.909	11.5393	16.1366
16.0639	12.4618	10.0817	16.4382
16.1733	12.932	11.1807	16.559
17.5253	13.5317	11.3968	15.9957
16.1127	13.9321	11.6304	16.0308
15.9527	14.1867	9.37602	16.0328
16.1611	14.5033	11.864	16.5527
16.3517	13.1325	11.8199	15.5199
15.4248	13.279	11.2688	16.7047
15.2352	13.5765	12.1624	16.3435
16.5399	12.2056	11.3667	16.1703
16.1929	13.0146	12.232	16.9318
16.9289	12.4197	11.364	15.8152
16.4944	13.1382	11.044	16.7401
16.18	12.5249	11.604	15.4001
16.831	12.5586	10.8028	14.9654
16.4914	12.9296	12.2151	15.9253
16.4788	12.4698	11.143	15.7975
16.7922	11.0745	10.9648	15.8569
17.2939	12.4324	11.13	15.6725
15.8889	12.3189	10.5236	15.5642
16.5772	12.6767	11.5847	15.5608
17.1206	12.713	10.5379	15.5166
15.012	12.2137	11.6221	15.6933
16.4952	11.9964	11.0491	16.1168
15.8888	12.8504	11.2688	14.7354
16.2747	12.5897	11.0903	14.7929
15.5693	12.8503	11.1727	15.2602
16.2751	13.1951	11.3416	16.84
17.4657	12.8917	9.78066	14.8208
17.451	13.3528	10.3939	15.1612
16.1759	12.5216	11.583	14.7789
17.4712	13.8561	11.2653	15.2368
17.3797	12.5478	11.924	14.4133
17.0637	12.8951	10.2486	15.1651
17.064	13.1157	9.32046	14.8515
16.9544	12.8364	9.74728	15.7642
17.135	13.6252	10.2517	15.2646
17.6439	13.1587	11.882	13.9126
17.1637	13.0475	10.807	14.6017
16.8002	12.586	11.0254	15.5537
16.1589	12.2353	10.3951	14.4114
17.5035	12.6073	10.1206	14.4178
17.2786	11.9732	10.3607	15.3606
17.2242	12.0749	10.7746	14.5677
16.8725	12.6575	10.2545	14.4109
16.2248	12.3376	10.0103	14.1768
16.7487	12.4216	10.2849	14.6814
15.9584	13.6931	10.8721	14.1161
16.7223	12.5176	10.9132	14.0286
16.7143	14.1279	10.0009	14.3353
17.1683	12.6922	11.0484	14.4887
17.3783	13.6868	10.5436	14.0549
17.6276	13.7296	11.6906	14.16
17.5102	13.4349	11.961	15.031
17.3044	13.8753	10.9993	14.8402
17.7094	14.4432	11.5274	13.9131
17.0819	12.4299	11.754	13.69
17.7154	13.6316	12.3088	14.6956
16.4317	13.7126	11.1939	14.7763
16.5962	12.4453	10.6653	14.2321
17.419	12.7255	11.9981	15.2946
16.8261	12.9596	12.3902	14.7654
16.1296	14.1486	10.1403	14.3403
16.2776	12.9832	11.2642	14.8184
16.3443	13.4732	11.5998	13.4523
16.4118	13.9303	12.5164	15.2472
16.5691	14.0355	9.99829	15.1779
16.6176	14.418	11.2296	14.8813
16.6317	13.1387	10.4897	14.1421
16.1819	12.6377	10.0708	14.5551
16.1634	13.7478	10.7838	15.8464
16.3219	13.7303	11.3511	15.4206
15.9458	14.4059	10.2213	15.2763
16.0198	13.6621	11.0745	14.1371
15.9537	13.366	10.1404	15.7144
15.9026	13.1252	10.4644	14.3782
16.7849	13.7081	11.2552	15.7136
16.8073	13.2807	12.0288	15.6318
17.344	12.5722	10.6724	15.3635
16.5275	14.603	10.6724	15.0083
17.3756	13.7388	10.9626	15.0173
16.7054	13.7203	10.473	14.9478
15.9628	12.9588	11.4535	14.7112
17.1774	13.887	11.5909	14.1827
17.5432	14.3964	12.1405	14.7338
17.2547	13.5976	11.9857	14.6914
17.6672	14.6216	12.0022	14.7159
17.0156	13.7032	11.8107	14.2226
16.395	13.3326	11.7046	15.4254
16.0685	14.0159	10.8979	15.6887
17.7062	14.1133	10.3987	15.1028
17.1554	14.3603	10.1277	15.6553
16.8769	13.8888	11.316	14.5785
17.5352	13.9957	11.3385	14.3402
16.0048	12.594	11.0407	14.5861
16.6323	13.9833	10.9363	14.381
16.4875	14.0806	8.85393	14.2438
16.4038	14.9118	10.1289	14.8968
16.8954	13.8039	10.3789	15.5929
15.643	13.0566	9.78483	14.4397
16.1333	13.1416	11.6319	15.1816
16.3034	13.536	10.7936	14.8446
16.6791	12.2689	10.8262	14.7868
17.4114	13.3671	11.3779	15.28
17.1541	13.3644	10.018	15.197
16.7734	14.1017	10.2685	14.7167
16.582	13.7062	11.1808	15.4101
17.1068	13.0894	9.98357	15.2545
16.6257	13.0177	10.5678	15.3394
17.2618	13.371	10.0115	15.9197
16.8236	12.7619	11.2342	14.9826
17.5929	12.4836	11.3597	16.4055
16.7426	12.7594	10.0959	16.2576
16.8332	13.3306	10.9837	14.8434
17.7727	14.1445	10.7338	15.3735
16.8325	12.8904	11.7222	16.1633
15.8723	12.5217	12.0292	15.4249
17.341	13.7074	11.1994	14.9593
17.0192	13.7507	11.4713	14.515
16.9033	11.9529	11.5425	15.7142
17.3718	12.2477	11.9588	15.149
17.4629	13.0703	11.8715	15.4064
15.6253	13.2897	11.7342	14.4704
16.5103	13.3834	11.1775	14.8077
17.2234	11.3082	12.5601	15.7088
16.836	13.6188	11.8228	14.4252
17.7049	13.4098	11.249	14.1804
16.6283	13.9331	12.8141	16.0066
16.3198	12.6221	12.526	14.9577
17.0971	14.1565	11.2669	16.4647
17.122	13.9448	11.5881	15.3904
16.8507	13.4985	11.6108	15.7036
16.9289	13.3211	11.927	14.5463
16.6146	12.5588	12.7184	14.3879
16.2196	15.0861	11.5977	14.5593
16.6533	14.0202	12.3886	14.2279
16.6412	14.2254	12.1553	13.5473
16.7783	13.3342	11.0356	13.5025
16.1486	12.8022	12.3695	14.0107
16.2099	13.3603	11.5251	12.6817
15.9344	14.4488	12.0579	14.023
16.7781	15.2177	11.9623	14.385
17.8342	13.7767	11.8904	15.2533
17.0269	14.3832	11.9449	14.7207
17.6729	15.072	11.4105	14.3091
17.4617	14.5486	11.6106	14.808
16.836	13.2168	11.4291	14.2523
17.226	13.3316	11.7647	14.4455
16.6195	13.8923	11.6006	14.4844
17.8967	13.4692	11.1875	14.4845
15.8408	14.2694	11.1934	15.2157
16.5707	13.9488	10.4003	14.7934
16.7317	14.9485	11.7852	13.741
15.3697	12.6701	11.97	15.1499
16.7028	13.7888	12.0092	15.3533
16.3706	12.7428	11.4682	15.041
17.452	13.0121	11.5878	15.0242
16.7457	13.5919	10.5244	15.867
16.2801	13.6074	10.5933	15.4921
17.2832	12.6979	11.5611	15.4326
18.0753	12.475	10.5455	15.3808
17.1485	12.9697	10.9881	15.5589
17.0717	14.2424	11.4522	14.1873
17.5499	13.4037	11.7543	13.7083
16.4867	13.897	11.714	13.8813
16.8359	12.0888	11.1504	14.7562
17.1236	12.71	10.9525	14.4113
16.832	13.2316	11.8497	14.6386
16.8945	12.2035	12.512	14.5283
17.2448	11.336	11.9163	14.1236
16.808	12.5914	12.2267	14.978
16.2556	12.113	12.7124	14.1322
16.1917	12.5698	13.5277	15.1749
15.6386	12.2655	12.7177	15.1767
15.6793	12.4109	11.8493	15.0865
14.4041	12.9941	11.4152	14.7525
15.8496	13.2893	12.6717	15.087
16.0744	13.3303	12.1285	15.6019
16.1343	12.7471	12.1977	14.6212
15.8028	12.9336	11.2414	15.6315
15.4877	14.0949	11.0622	14.8308
15.6052	13.4142	11.4337	14.597
16.2078	14.7794	13.3135	14.4454
15.4347	13.9928	13.4594	14.987
16.117	13.3096	12.5526	15.1113
15.4161	13.6442	12.1292	14.025
15.6593	14.495	12.5787	15.2434
15.5476	12.9342	10.7685	14.7374
15.2983	13.4922	10.6368	14.7501
15.1918	12.5659	11.3143	14.8961
15.2338	14.1679	11.8612	15.0822
16.6833	14.1761	11.5971	15.6322
15.7598	14.1986	11.4227	15.4912
15.6058	13.3729	12.5438	15.8188
16.4834	13.3516	13.1275	16.425
16.0182	13.9128	12.0971	15.6739
16.5007	13.5167	11.38	15.6379
16.1059	14.114	12.2624	15.0422
16.7832	12.7498	11.2104	15.228
16.7196	12.7338	12.1188	15.0701
16.5738	14.8442	11.1565	15.4418
17.3058	13.8743	12.1977	15.828
16.2395	13.6666	10.7429	15.3859
16.5349	13.0439	11.6659	16.375
16.4252	13.5898	12.5504	14.993
15.5263	13.3539	11.294	16.0786
16.8935	13.4005	12.2049	14.7598
17.0036	13.6148	12.2561	16.4268
15.3986	13.9105	12.2971	15.1215
15.5101	13.3028	10.8284	14.0276
17.2066	14.1079	12.1117	14.7592
16.1818	13.4872	11.3442	14.5493
17.1596	13.8839	10.7468	14.9086
17.2518	13.032	10.8178	15.2728
15.7923	12.3094	11.0935	15.0518
15.9312	13.2993	10.666	15.0774
16.3585	14.4496	11.5213	15.5315
15.8829	14.1617	12.031	15.4828
16.521	13.9798	11.934	15.1844
16.0637	13.4232	11.9513	15.5739
17.1817	13.1663	12.5133	15.1823
16.9116	13.154	11.5241	14.7871
16.8117	13.8996	11.6667	16.2116
17.536	13.6694	12.2516	15.3657
16.1992	14.5962	11.7295	15.5499
16.6856	14.3898	11.8853	15.7285
16.4123	14.5705	12.2578	14.6033
16.851	13.9432	11.5062	16.0898
17.6111	15.9233	11.84	15.5884
17.7445	14.3542	11.471	15.3176
17.4461	13.8038	12.71	15.5903
16.8385	13.7487	12.5245	15.2176
17.437	14.6585	12.1142	16.518
18.0363	15.2126	11.9598	14.711
17.6136	13.5333	13.0286	14.8282
17.9396	13.5275	12.5996	14.5733
16.8288	14.9119	13.0929	16.1644
17.1033	11.8833	12.4461	15.0092
16.6196	13.563	11.2262	14.3566
16.8062	13.8985	11.6877	15.8166
16.702	13.2261	11.241	14.9558
16.8685	13.0232	10.4839	15.2568
16.2848	14.6318	11.076	15.8111
16.4243	13.907	11.3051	14.9462
17.6303	15.1591	11.3486	15.2534
15.7485	14.386	11.0464	15.6479
16.1885	14.8992	11.4312	14.9649
16.6786	12.764	11.8989	15.2217
17.5858	13.6322	11.7996	14.8381
17.1408	13.3883	11.1887	15.2608
17.1368	14.344	11.8403	15.4231
17.2891	13.467	11.465	15.0803
17.7363	14.7125	11.7572	14.3292
16.421	13.2182	11.9195	13.5391
17.3076	14.8269	12.432	15.2497
16.4102	13.9041	11.5346	15.0125
16.5092	14.4051	11.7434	16.0674
16.9674	14.6027	11.9505	15.5272
15.9913	15.0229	12.0242	15.5852
16.819	14.599	11.9052	16.1405
16.4692	13.8397	12.0052	15.5018
16.1166	13.991	12.0944	14.876
16.9049	14.5245	10.9212	16.0773
17.2287	14.3254	12.4369	16.151
16.4729	15.2097	11.9859	14.8477
17.3953	15.1469	12.6447	15.6349
17.7739	14.5289	11.7148	16.2863
17.6415	15.1081	11.1826	16.3123
16.2234	14.4038	10.9018	15.8317
17.4884	15.8924	10.7252	16.1433
16.3778	14.4941	10.8476	16.0149
18.2856	14.1063	12.1841	15.809
17.6655	14.1466	10.7886	16.02
16.0956	14.9357	11.1872	16.0417
17.793	14.0396	11.6498	15.0487
16.9192	14.9009	10.7279	15.2874
16.7897	15.4062	11.8263	15.289
16.5936	14.8864	11.3019	15.2804
16.5787	14.4537	10.8474	15.4129
16.1133	12.9523	11.6678	16.4102
16.1618	15.21	11.3476	14.7034
17.042	15.5722	10.4132	15.076
16.5242	14.6253	11.1076	15.5716
15.3836	14.6661	10.829	16.1264
15.7781	14.5756	10.347	15.5592
15.6371	14.7837	11.5721	15.6143
16.0855	14.4747	10.7041	15.6058
16.0246	15.8646	11.8497	15.3977
16.7572	14.5233	11.3293	16.3348
15.7888	14.0879	10.2291	16.096
15.0505	13.2919	10.3492	15.6957
16.1252	13.7388	9.88263	14.8621
15.654	14.0718	10.6029	15.3074
15.5919	14.0437	10.656	15.86
14.6881	13.7432	10.8155	14.0832
14.7774	14.436	10.6913	14.2137
15.9149	14.5799	11.5964	15.4027
16.3258	13.4005	9.99301	15.1917
16.3423	14.5891	10.722	15.3113
15.9012	14.7097	11.2925	13.4911
16.4635	15.0341	11.7197	15.2076
16.4699	14.7068	10.9385	14.8721
16.1993	14.2615	10.8176	15.0691
16.3879	14.8142	11.104	14.5979
16.1157	14.6988	11.7466	14.0957
16.1467	14.4626	11.3528	15.3721
15.5662	14.5599	10.5816	14.267
16.7947	13.8836	11.9151	15.4529
16.6446	12.3118	12.1129	15.4315
15.9688	13.1855	12.1077	15.1136
16.7018	13.3238	11.5642	15.6187
16.7303	13.7883	10.3957	14.8819
16.1912	13.4433	11.0534	15.7067
16.0729	13.2235	11.2646	14.4357
15.6657	13.699	11.4164	13.9294
16.6379	14.2307	10.556	15.2184
16.6124	13.5736	10.9236	14.3662
16.9523	13.9621	12.0255	14.5029
16.3762	13.5793	10.3997	14.5905
16.1788	13.9039	10.3442	14.2528
16.8581	14.3442	10.3345	15.5932
16.4617	12.7963	10.5765	13.7922
15.8069	13.2374	11.6567	15.213
14.9666	12.2689	11.6668	16.2408
15.8008	13.9568	10.693	15.2128
16.8936	14.3009	11.187	15.4636
16.0443	12.439	10.9596	15.2752
15.9404	13.1325	11.36	15.3621
14.8054	13.422	11.7148	15.9729
15.6404	12.3446	10.9895	17.0415
16.1665	14.2548	11.2969	15.1578
16.101	13.6457	11.0237	15.8892
16.9704	13.0109	10.5633	16.187
16.1743	12.7456	12.0004	15.247
15.668	12.9108	10.841	14.9661
16.4063	13.6842	12.3398	14.6707
16.2515	12.9586	11.6702	15.2429
16.1137	13.1692	11.2852	15.4409
17.3212	13.9395	11.1512	15.6762
15.2652	13.9744	11.5459	14.1468
15.3946	13.1782	11.343	16.1612
15.1112	14.1489	11.7978	15.7539
14.9528	13.3155	11.6741	15.3988
14.9731	12.935	11.6991	14.259
15.3925	13.0274	11.9515	14.7763
16.2986	12.4023	11.2971	15.6076
15.6377	13.3901	12.6001	14.8533
15.9158	14.2735	11.3725	14.9566
15.9218	13.7808	10.9103	13.9599
14.9888	13.5757	10.7799	14.8938
15.7695	12.9563	10.6866	15.5022
15.8184	13.1629	10.689	15.903
15.063	13.4981	10.6994	15.4792
15.562	14.4235	11.0125	16.1245
15.8899	14.3101	11.4862	14.5416
15.3561	13.5011	11.0307	15.4433
14.8219	14.5695	11.2916	15.946
16.183	14.1576	10.6327	15.5757
16.3489	14.5388	10.7011	14.7115
16.2722	14.0417	11.4154	15.1214
16.3574	14.1245	10.6261	14.582
15.6277	13.7309	11.1895	15.2011
15.7623	14.0702	10.9722	15.0031
15.8578	13.8355	11.6637	15.0621
16.6635	14.1061	10.5834	14.8106
16.0517	13.5649	11.4865	14.1103
15.306	14.2077	10.9579	14.2706
15.9291	13.2793	11.602	15.334
14.8491	13.5149	10.209	15.6417
15.8909	14.3652	10.8951	15.8796
15.4183	15.2035	11.1203	16.1147
14.7027	14.7678	10.997	15.737
14.4223	14.1582	11.075	15.0622
15.6836	13.1028	10.6942	16.7553
16.0394	13.1648	11.3244	15.1292
16.0036	13.1446	11.4442	16.4906
15.0453	13.1115	10.5328	15.6709
14.9881	12.8037	10.4801	15.1833
15.9679	13.7582	10.5072	15.4146
15.4867	12.9784	10.9069	16.2908
15.7411	13.7091	10.6781	15.4487
15.8424	13.2073	11.1516	16.4479
16.1771	13.4819	11.4225	16.1539
15.3992	14.6181	11.4551	15.711
15.4772	14.4557	11.1038	16.5048
15.5521	14.0665	11.2948	16.3442
15.3312	13.8247	11.5713	16.3744
16.2519	14.2893	11.4315	16.4097
15.5946	14.2074	11.5244	15.6912
15.9113	13.4406	10.8539	16.3747
15.7275	13.6422	11.8567	15.9829
15.7848	12.8353	11.6527	16.4353
16.2462	13.442	11.6574	15.562
16.7202	13.7659	11.1478	16.7115
14.4494	13.6917	11.9054	15.5903
16.7795	14.3411	12.4299	15.7105
15.9371	13.5786	11.5535	15.7895
15.9492	14.3491	10.8253	16.9171
15.375	13.706	11.8921	14.5269
15.7665	14.1196	11.9396	14.7556
16.4514	14.6948	12.5567	16.1152
15.7444	12.7241	12.6316	15.4724
16.1931	14.0908	11.9717	16.3257
15.6198	14.2265	11.7935	15.1676
15.5106	12.4614	11.482	16.4248
15.6809	12.5146	11.9402	15.8171
14.8418	14.5281	11.7033	15.5269
15.9708	14.6828	12.1658	14.4517
15.3089	13.8843	10.7244	15.2139
16.2707	14.5687	11.2202	16.0877
14.4368	14.7503	12.0848	16.0807
15.0609	13.3756	11.7351	15.4672
15.4742	14.2017	11.8883	15.7318
15.1432	14.9586	10.8973	15.2122
15.644	13.3703	12.1426	15.3765
16.8631	14.8532	12.1399	14.2952
16.0613	13.8184	10.9505	15.2441
17.0177	13.9154	12.1256	14.4901
15.895	14.2553	12.0601	15.9625
15.9073	13.8871	10.7868	15.1403
15.7311	12.0291	10.828	14.3594
15.1677	12.7326	10.3901	15.0324
16.1742	14.4754	11.9886	15.2833
15.6114	12.7165	10.2014	15.8536
15.8686	13.5234	10.0524	16.1967
15.0955	13.6486	10.2457	15.8149
15.2253	13.3718	11.1487	16.3323
15.4895	14.1713	11.5454	15.893
15.2794	13.3453	12.2177	16.1409
15.574	13.5044	11.296	17.0862
14.8807	13.8694	11.0982	16.601
14.6687	13.6599	10.7849	16.4687
15.6685	13.638	11.3603	16.6619
15.133	14.5914	10.7112	16.5853
15.9975	13.6906	11.7265	16.6029
15.9949	14.3303	10.9281	17.2998
15.6827	13.4989	10.9046	17.1119
16.4454	13.7058	12.1558	16.7023
16.7691	13.1696	12.3108	16.5949
17.0169	14.122	11.2116	16.7386
16.5883	12.9864	11.089	15.75
16.7591	14.4242	11.1636	17.1646
15.7289	13.3622	11.4311	16.3676
16.0625	14.4747	11.681	16.3246
16.5275	13.67	13.0517	16.7672
16.2667	14.0305	11.2929	15.7428
17.3459	12.7122	11.9928	16.0637
16.693	12.6417	12.4801	17.2385
16.5503	12.1035	12.2314	15.7509
16.263	12.0193	11.3224	15.2282
16.2919	12.5298	10.3227	16.5321
16.7938	12.0399	12.4601	16.528
16.8494	12.7221	11.8084	16.5126
17.9462	12.7757	10.9653	15.7424
17.3233	12.4544	11.4122	16.2891
17.2259	13.2908	10.8076	15.7652
16.3564	13.7808	11.1511	15.0449
16.7755	13.8125	11.4981	16.7442
16.8867	13.6228	10.2874	16.2134
15.3756	13.834	11.5232	16.5315
16.1721	13.0759	11.6564	16.6894
17.1583	13.0838	11.9421	16.014
15.7293	13.6199	11.0786	17.0291
16.3134	12.4724	11.4799	16.0501
17.4587	12.6748	11.1257	16.5775
16.0791	12.6806	10.0508	16.5329
15.2	12.6682	10.1721	15.9347
15.0097	13.1471	9.8033	16.4787
15.8487	12.4887	10.6545	15.5907
15.6533	12.7328	11.2105	17.1721
16.0306	12.3743	11.8327	17.8155
14.0683	13.6417	12.0658	16.0335
15.8097	13.3535	11.0002	16.6624
16.8276	13.3257	11.5758	18.3874
16.1004	13.3309	11.5713	16.7773
16.3372	12.2861	11.8981	16.4649
16.3252	13.4364	11.3378	16.6266
16.4875	13.8258	12.0347	16.7424
16.2838	13.2121	12.4266	17.7284
16.0082	13.6207	11.4367	17.3869
16.869	14.1483	10.9257	16.5226
16.2491	13.0344	11.082	18.2286
15.2092	12.4035	11.3826	17.878
16.38	12.4381	11.9927	16.1686
16.2689	12.8603	10.6662	17.4449
15.3151	13.6417	10.5979	15.2099
16.0875	13.0376	11.5424	16.3974
16.26	12.7783	10.9181	17.2122
16.503	13.3175	10.7708	16.2646
15.3678	12.5219	10.6851	16.1288
15.7187	13.6211	11.3401	16.7522
16.1828	12.6321	11.9822	16.3101
15.7607	13.2348	11.9746	17.1988
16.1079	12.1562	11.7836	16.82
17.2946	13.0041	11.4983	16.73
15.0658	12.3657	11.3688	16.6212
16.0506	12.2058	10.6664	17.0953
15.8352	11.8926	10.5721	16.0858
15.8481	12.7114	11.9007	16.3469
15.8379	11.9438	11.0487	16.6851
15.3992	12.3144	10.4862	16.7704
15.8238	12.3063	10.2866	15.7928
16.8592	12.6356	11.5805	15.7829
16.4371	13.2995	11.0457	16.8672
16.512	13.5534	10.6259	17.0287
16.214	12.6973	9.90657	16.2848
15.415	13.3462	11.4827	16.3577
14.85	12.057	11.7266	16.226
14.9837	12.9989	11.375	16.6009
16.2536	12.9461	11.0125	16.5685
15.3877	13.9488	10.6754	17.041
15.7164	13.5104	10.4714	16.6001
16.1099	14.215	10.1	17.4191
17.1077	13.9531	10.2487	18.0065
17.0339	13.1541	10.9931	17.039
16.6513	13.22	11.5518	17.2943
16.1191	12.2811	11.6677	16.5687
15.8831	12.3985	10.2965	17.0377
15.9341	13.5652	10.8301	16.3541
14.9215	13.7039	11.78	16.7188
16.3713	14.0862	11.8988	15.578
15.8881	13.6796	11.0045	16.4925
17.1204	14.115	11.5708	16.8281
16.3938	14.6193	12.0868	16.1207
16.1344	13.3641	11.2683	17.3237
16.7517	14.0472	10.4926	17.6008
16.1076	13.4082	10.5642	18.0536
15.7064	14.0805	11.211	17.7597
15.2479	14.2854	10.9535	17.6122
15.9101	13.0807	10.7258	16.7412
16.9399	14.286	11.1209	16.5363
17.4246	12.9971	11.183	17.2355
16.7041	13.5002	11.9801	18.1651
16.8703	13.2552	11.5194	17.7107
15.9853	13.0309	11.342	17.6119
15.7019	14.6513	11.269	17.9598
16.1554	14.2584	10.1785	16.9287
16.3458	14.9819	12.0142	17.0953
15.8772	14.5811	10.9785	17.6903
15.5564	15.1098	11.4439	17.232
15.6573	15.4105	11.8939	15.3869
16.5316	13.9222	10.5667	15.909
15.6201	13.7715	10.772	17.0447
15.2331	14.3945	11.3395	16.3554
15.6585	15.0918	10.9406	16.9261
15.8992	14.3336	11.7353	16.8663
15.5636	15.0004	11.4178	17.2292
15.3861	13.9045	11.2356	16.5111
15.6948	14.799	10.7794	17.425
15.3963	14.2548	11.6783	15.6555
15.2735	14.1802	11.6269	15.8467
14.8987	14.8723	11.4736	16.599
14.6743	15.493	11.723	17.3794
14.7092	15.9501	10.7687	17.3668
13.9559	14.8243	11.314	16.973
14.9939	14.9438	10.7818	16.6459
16.7417	15.2484	10.6942	17.5988
14.1401	14.0437	11.2811	16.3499
15.5962	14.8008	11.1083	16.7647
14.351	14.1201	11.6596	17.2009
15.5192	15.1972	12.0256	17.2211
16.0461	16.0419	11.3327	16.5491
15.0073	15.6508	11.0598	17.5149
15.3348	14.1939	10.8582	17.2214
15.6319	13.636	11.3822	16.1996
15.4326	14.4139	10.8684	15.9497
16.2542	14.1768	10.8326	16.58
16.4106	14.8843	12.2036	16.6133
16.7574	13.8134	11.5088	16.4996
16.0968	13.6953	10.5111	15.7457
16.5032	14.2731	9.60093	16.3327
15.6467	13.8212	11.4283	16.5127
15.5871	15.0002	11.2315	15.2064
15.7468	14.6798	11.2462	16.3285
[truncated: 22,001 more rows]

## Sheet: Zolp chain A
ECD	NONE	TMD	ECD+TMD
11.1768	14.4958	14.0013	13.7517
10.3421	13.6688	13.8442	12.8205
10.9551	13.0807	14.1369	13.7953
10.3986	13.5863	13.4816	13.2283
11.1941	15.9535	13.8056	14.2805
10.2307	14.4878	12.7624	13.4915
10.949	14.5839	12.9724	13.3075
9.90555	14.4705	12.3914	14.0654
11.736	14.4827	12.7631	13.2116
10.4614	14.0586	13.0093	13.6072
10.3983	15.3717	13.9217	14.7757
12.1265	13.695	14.3339	13.5906
10.3695	15.5158	14.6884	13.4014
11.2849	14.9212	13.6588	13.4784
11.801	14.33	14.1027	14.4539
12.1907	14.4949	13.6362	14.0749
10.7789	15.0151	14.3121	14.5359
11.7357	14.6456	13.8958	12.9168
11.741	14.3323	13.8065	13.8179
12.0021	15.8838	15.6413	14.8566
11.6454	15.6106	15.3626	14.9005
10.7221	14.7504	13.5144	13.9657
11.5922	13.525	15.3774	13.8752
11.7765	14.2565	15.1694	14.4361
11.2051	14.9435	13.8602	12.2992
13.1667	14.9419	14.0028	13.8554
11.5759	15.2145	14.3153	14.1159
10.7243	14.3739	14.0284	15.3291
11.7269	14.9831	13.9621	13.6473
12.3552	14.9702	13.4239	13.3125
11.2899	14.4945	13.9034	13.4032
11.5595	14.6965	13.7869	14.0329
12.7819	15.7348	14.3811	13.7444
10.8366	14.5279	13.9194	14.0618
12.5735	15.3821	14.6193	13.079
12.0195	14.3439	14.7748	14.0884
12.8917	15.8048	14.3729	14.2788
10.7409	15.261	15.4998	13.9231
11.8109	14.0781	14.1617	14.0553
11.7578	14.2319	14.3961	14.0563
10.2556	15.7864	14.4897	13.1204
10.6771	13.8906	14.7876	14.1885
12.0344	14.1085	14.282	14.5695
11.0769	15.4093	14.4385	14.9776
11.7757	14.9243	14.1676	13.6211
11.3806	15.084	14.4961	13.8823
11.7174	15.484	14.0026	14.6111
11.1002	14.8003	14.2685	13.4733
10.8937	15.2837	13.0953	13.6321
11.1986	14.3291	14.8138	14.1846
11.5416	16.3051	13.8152	13.3656
11.7659	15.7271	11.4832	14.1874
11.8835	15.0729	12.9328	13.9359
12.1854	14.8449	13.0234	12.1662
12.6396	15.3783	13.3672	13.7746
11.8343	15.6089	13.3498	13.9299
12.2592	16.1146	13.3263	13.3023
11.608	15.3477	14.2706	12.9895
11.1964	15.6072	13.6139	13.1144
11.6271	15.4036	13.4398	13.9389
12.2482	14.893	12.6394	13.4582
11.4088	15.1055	14.0513	14.6447
12.15	14.6565	14.2283	13.9133
10.9982	15.1914	12.6681	14.1028
12.4697	16.4283	12.8739	14.1407
11.1673	15.8276	13.0278	14.0559
11.6683	15.0684	12.909	13.0471
11.7306	14.8202	12.0603	13.4295
11.8781	14.8206	12.6687	13.7867
12.0471	15.7587	12.5965	14.4866
11.6381	16.285	12.7721	12.8346
12.2171	15.2813	13.6553	14.805
11.8751	15.2286	12.7551	14.0227
12.4908	14.2114	13.3904	14.5432
13.4347	14.414	13.2367	13.5649
12.0854	13.8771	13.0829	13.5287
11.8731	14.9534	11.9267	14.2414
12.3023	14.6316	12.761	15.0738
12.0072	14.658	12.8621	14.0506
11.7893	14.2433	13.2233	13.4806
12.3222	13.9297	13.3484	14.0144
12.8055	13.8118	12.7862	12.7188
12.5986	14.0901	12.8329	13.8393
12.5582	13.846	12.6878	14.0367
13.1299	13.6074	12.8188	14.421
13.1409	13.71	12.35	14.86
12.255	15.1165	12.4831	14.2686
12.6189	14.9105	14.3861	14.5125
12.1333	14.9039	12.9579	16.1638
12.1148	14.9414	13.114	15.6526
11.8229	14.8363	12.9374	14.5735
11.548	14.7778	12.9205	14.4604
11.431	14.6178	14.3038	14.6368
12.0048	14.6396	12.8377	14.27
11.385	13.7928	13.5323	13.0555
11.5071	13.2776	13.0493	13.0796
12.37	13.5979	12.0131	13.9515
11.9207	13.3136	13.2812	13.2478
12.048	12.6424	12.4447	13.4258
11.8768	13.2988	14.3871	12.4227
11.77	14.8022	13.5981	13.6066
11.3346	14.9461	14.2523	14.0145
11.4926	12.9631	13.7337	13.1453
11.8537	13.8129	12.8699	14.0319
11.9397	14.3599	13.7504	13.9432
11.7159	13.901	13.251	13.0859
10.0997	14.0702	13.6075	13.4451
9.58932	13.8604	12.5554	12.6968
10.3165	13.8936	13.4267	12.7645
10.8155	14.762	12.4699	12.522
10.6053	15.0694	12.64	13.8848
11.4214	13.6653	13.3891	13.7249
10.4654	14.9853	13.078	14.3517
10.3672	14.4856	12.723	14.4619
10.7856	14.1053	13.0961	14.7376
11.4171	13.7026	13.557	13.7641
11.598	14.3628	13.0664	13.1943
11.8966	14.8302	13.1435	13.764
11.6793	14.2909	13.4053	14.0432
11.5938	14.64	12.0407	12.6654
11.0888	13.3121	12.4816	13.4105
11.6763	14.1793	11.5104	13.1324
11.9246	13.6455	12.5367	13.446
11.7985	13.851	12.704	15.06
11.7208	14.9212	12.6299	13.6465
11.8656	15.1672	12.8643	14.7421
11.6397	14.7195	12.0838	13.1107
11.4373	14.6854	12.4812	13.6164
11.2328	14.772	13.3398	12.8897
11.1022	14.5987	13.4503	12.9051
10.5946	14.1728	11.0608	13.6285
11.1392	14.9759	12.9287	13.677
11.7623	14.6963	12.4191	13.8154
11.0749	14.1459	13.2152	14.6418
11.636	14.8863	13.5547	12.8086
11.3752	14.5725	13.0884	13.0677
11.3592	13.5105	12.7662	14.1157
11.5569	13.8405	13.7178	12.6201
11.3752	14.3347	14.0796	14.7263
10.5302	13.9136	12.0719	14.4702
11.3921	13.0387	12.2105	14.5632
11.2664	14.0997	12.7584	14.1039
10.9771	13.7548	12.0093	14.6462
10.776	13.9675	13.2008	14.4726
10.9765	14.1547	13.2161	14.4853
11.4149	14.2737	12.5943	13.5913
11.6069	13.7951	12.3952	14.7261
10.9966	15.0764	13.0547	14.9564
12.1786	14.7909	12.6469	13.839
11.7439	13.3512	12.4062	14.3548
12.3859	12.8925	13.44	14.5404
11.4585	12.6757	13.2167	13.353
13.0272	12.377	13.1132	13.1022
12.6283	13.5033	12.4455	14.1339
11.3746	13.8019	12.3612	14.806
12.0383	14.0314	12.8971	14.7213
12.6053	12.6031	13.2179	14.9261
11.9328	13.2992	12.8155	15.2557
12.6138	13.5172	12.1978	14.2752
11.9342	14.3125	12.5371	14.4994
10.9826	13.4128	12.7524	13.417
11.5398	13.2801	13.3187	12.5655
10.8772	12.5874	12.8067	13.5666
11.374	12.6987	12.5659	12.801
10.8211	13.4296	13.1959	14.0372
12.5464	12.8759	11.4495	14.0346
12.3732	14.6261	12.2255	14.2561
10.9063	13.4099	11.3522	14.8591
11.7925	14.3978	12.0978	12.8219
11.8023	12.8371	11.6464	14.4665
13.0241	13.6568	12.7962	14.4437
11.4967	13.9521	12.4489	13.473
12.1635	13.4228	13.4061	13.5819
11.3469	12.8601	12.1619	13.8695
12.5021	12.8438	12.7868	13.3548
11.9282	13.4547	12.8579	14.6919
12.597	11.7709	12.9677	14.4765
12.581	13.6606	12.2781	14.4571
12.1342	13.6936	12.7173	13.0503
12.2724	12.3035	13.8154	14.7481
11.6126	12.3745	14.1524	13.5997
12.4275	13.0185	13.0407	12.9616
12.2253	13.7827	12.22	14.8945
11.1264	14.1402	13.1185	14.4984
10.8875	12.567	12.8767	14.7873
11.3682	13.3148	12.8683	14.0655
11.3095	13.2842	13.488	13.5877
12.383	11.8877	14.396	14.2713
12.25	12.7102	13.7715	15.3122
12.5393	13.9098	13.8367	13.7833
12.0145	12.5868	14.1772	12.8456
12.4934	13.026	13.3241	13.675
12.383	13.6274	14.4019	14.8158
12.183	14.0898	13.1171	15.4186
12.4363	13.1828	14.3839	14.8774
11.9773	13.1853	13.6817	14.9468
11.9822	13.9808	13.2036	13.69
11.8629	13.0451	14.2212	14.4803
13.5804	13.5392	13.542	14.4643
12.1467	13.8353	12.5712	15.2213
12.6778	13.0343	12.5115	15.0798
11.7714	14.9429	13.0871	14.9592
12.451	12.8646	12.7738	14.0177
11.9945	14.1815	12.8222	13.4207
11.9273	13.6572	12.6524	13.7485
12.4676	13.7502	12.7029	14.0844
10.5122	14.8396	12.7256	14.0391
11.1629	13.4217	13.2693	14.2348
10.7626	14.6708	13.6275	14.8782
10.5217	15.1265	12.8563	13.7719
11.8615	13.7288	13.4748	14.229
11.4166	13.9537	12.6914	14.6955
10.524	13.1544	12.1137	13.8132
10.6165	13.312	12.3426	13.961
10.8521	15.3654	13.4289	13.895
12.9362	14.4504	13.74	13.8832
12.2972	13.3348	13.0807	13.9066
11.9995	13.4172	13.4214	15.3941
11.8674	13.9693	12.8843	15.7342
10.6461	13.9926	12.7182	14.3865
10.8669	14.3745	13.2592	14.3536
10.1394	13.8058	14.392	15.2647
10.2431	13.2501	13.2419	14.7915
12.0731	13.0266	12.8039	14.8942
11.5992	13.7615	14.1442	14.4812
12.1615	13.3326	12.7722	14.3888
11.6952	13.2975	13.6009	13.7129
11.8368	13.5247	14.3776	14.0735
11.3342	12.5167	13.8681	13.4439
11.3352	13.6337	14.1733	13.5476
11.0467	12.4864	13.9118	13.772
10.6057	12.6954	13.3651	13.4425
11.2156	11.6537	13.7676	14.7429
10.7153	12.3194	12.7985	13.8342
11.5789	13.7049	12.8104	15.0569
10.9989	14.2344	13.6753	14.9272
12.2345	13.6954	14.0618	14.5182
11.8839	13.6175	13.9289	13.8188
11.254	13.0673	12.7654	14.7645
11.8741	14.2817	13.0809	14.6276
10.8852	14.4305	13.2299	14.7603
12.2585	13.2814	13.8215	14.0821
11.8706	13.8737	12.5585	13.6582
10.5935	13.5496	13.4939	14.3557
12.0861	13.2904	13.5975	14.4647
11.7522	12.0536	13.1845	14.282
11.9869	13.2586	13.1878	13.6292
12.4187	13.0958	13.8542	13.7042
12.165	12.7124	13.0404	13.718
11.783	12.9237	13.346	13.1105
12.8547	13.3721	13.0321	14.0882
13.1668	12.7722	12.2415	14.3058
11.2497	12.5383	12.4482	14.278
12.9681	13.0806	13.6276	14.5451
12.3081	11.9139	13.4826	13.1217
12.1132	12.4897	12.4261	13.6218
12.3163	11.73	13.1001	13.5221
12.3839	12.742	13.0334	12.9803
12.9864	13.4082	13.0939	14.5824
11.8073	13.5747	12.9154	14.334
10.5247	13.3557	13.2954	14.8647
12.3023	13.055	13.4457	14.043
12.2648	13.2931	13.313	14.5625
12.5257	12.1677	12.9193	14.2492
11.9725	12.1867	12.2331	13.019
12.0458	12.6952	12.5945	13.6895
12.0894	13.1884	13.1002	14.2173
11.6105	13.9754	13.7847	14.0632
11.5979	13.4791	13.4903	13.6154
11.7188	13.127	13.7465	13.8601
12.3582	12.6107	12.5303	12.9488
12.0477	13.4051	12.8566	12.929
11.5522	12.8892	12.7517	12.6237
10.8346	12.5213	12.5935	14.0593
11.8237	12.6746	13.0684	12.9458
10.945	12.021	12.7697	12.4659
11.6994	12.5051	14.0948	13.0686
12.2055	12.528	13.8084	13.5249
11.7465	13.3627	13.8546	12.6257
12.1186	11.9963	13.228	12.8883
11.0596	12.7906	12.436	13.6992
10.9635	11.7433	13.5807	12.1966
10.6777	12.9837	13.6169	12.5691
11.3297	11.1819	13.3263	13.0321
11.5399	13.0384	13.5572	12.3082
11.5066	13.8863	13.2294	12.4304
11.7012	12.8169	14.6913	12.6435
12.1807	13.1334	14.0403	12.885
11.2079	12.5718	14.0622	13.7061
11.3228	13.5443	13.8799	12.9064
11.1365	12.8457	14.2982	13.1334
11.5386	14.3399	13.4551	12.4934
10.1852	11.922	14.0558	13.0835
11.1628	12.1239	14.1599	12.8134
11.6136	12.888	13.3211	14.4915
11.7167	12.3183	14.3932	13.1185
12.1392	12.9619	13.8932	13.6607
11.9008	12.9347	14.5706	13.5238
12.3674	13.0093	13.1411	12.6909
11.6275	13.1936	13.6134	12.3535
12.1158	12.8546	13.5722	12.7409
11.2187	13.3644	13.716	13.3541
11.0337	13.6815	13.0382	13.2902
11.6192	12.5937	14.4254	13.1107
12.0212	13.6671	13.9911	13.7129
12.2354	13.5289	13.593	12.9695
12.0552	13.5168	13.9231	14.0502
11.6028	13.4265	12.8431	14.4754
10.9253	12.3196	13.6309	13.4545
12.1132	11.7811	13.9266	12.784
12.9655	12.0772	13.5664	14.0202
11.7203	12.2691	12.8774	13.7438
11.5622	11.7036	13.6447	12.8802
10.7055	12.1631	13.2815	13.9306
12.0439	11.8144	13.3108	14.4648
11.7532	13.1276	13.099	13.6796
11.4454	12.3307	13.5402	12.8911
12.6802	12.9911	12.4246	13.976
12.6539	12.9218	12.7262	13.4566
11.9784	12.1674	12.842	12.3664
11.1788	12.2977	13.9746	13.1139
10.3883	12.8465	13.7266	12.6867
11.9884	13.6976	13.6005	12.2291
11.5722	13.1319	13.9641	11.8123
11.0329	12.922	13.5071	12.3249
11.8722	13.9349	13.8019	11.5106
12.3485	12.9071	11.666	12.2957
11.6779	13.4377	12.5508	12.732
10.7684	12.7952	13.5867	11.6927
12.1699	13.481	13.6137	11.506
12.3624	13.5352	13.9399	12.6394
11.8698	13.281	14.2459	11.976
10.2157	12.7569	12.468	12.4376
11.763	12.7008	13.6339	11.9953
12.2167	13.0289	14.3536	12.5576
11.7353	13.5258	13.2139	12.487
12.5881	14.2428	13.8312	12.975
12.1686	14.0318	14.6117	12.1949
11.1452	13.7246	13.8271	12.6955
12.2548	14.1357	13.8389	12.9938
11.8999	12.9968	13.2652	13.1687
12.6195	13.525	13.3142	12.7291
12.2972	14.0465	14.7187	13.1239
12.399	14.3988	14.8618	13.2291
11.7183	14.7937	13.9667	12.7267
11.9856	13.5442	13.8094	13.2583
11.5569	13.7152	14.3279	12.9694
11.5136	13.011	14.5013	13.3943
11.2755	14.2664	13.6663	12.9567
11.4605	13.0604	13.9856	12.3126
11.1392	14.1705	13.1488	13.6471
12.1986	13.2399	13.833	12.8533
12.682	12.6504	14.26	13.1191
13.6641	13.1905	14.3639	14.0347
12.1886	12.1879	13.3464	12.0945
13.0138	14.4947	12.7002	13.505
11.4401	13.3083	13.3874	12.9366
13.0576	12.3375	13.0647	13.486
11.5203	13.7646	12.8556	13.7631
12.0971	12.962	13.3216	14.0226
12.2005	12.8315	14.106	13.7056
12.2695	13.4949	15.5521	13.4845
12.7833	13.3513	15.0543	13.8112
11.7082	14.1324	14.9268	13.2102
11.9519	14.664	15.0533	13.1754
12.0725	13.5834	14.355	13.5267
11.4724	13.309	13.8564	14.3553
12.1739	12.2514	14.1075	12.3383
11.7975	13.2059	14.505	13.7735
12.69	13.9616	13.5756	14.3168
12.9684	14.5641	12.6883	13.3764
11.7822	14.0381	12.7237	13.2105
12.0036	13.7199	13.2339	13.2465
13.0896	14.2977	12.8941	14.0187
12.3159	14.6607	13.9051	12.3011
12.2804	14.2318	13.9618	12.9619
11.8144	14.0585	14.253	13.1375
11.8335	14.7278	13.2802	13.6342
11.5628	12.8219	13.4174	13.3389
11.9268	12.6235	13.9829	13.4528
11.7016	14.0715	13.3164	13.1005
12.4533	12.7203	13.9084	12.0392
12.2919	12.9301	13.821	13.7613
11.9163	11.8599	14.1171	13.5622
11.5113	13.2677	14.2291	12.4543
11.8607	11.9735	15.6482	13.2791
11.5317	12.465	14.2108	12.3259
11.3727	12.1966	14.5937	12.4926
10.8246	14.1564	13.8174	13.9078
11.2305	14.1494	13.3811	13.6193
11.8396	12.3916	13.7946	14.0038
12.3527	12.8846	13.3352	14.2603
12.057	13.3002	13.6027	13.1835
12.7857	13.5583	14.1482	14.2428
13.687	14.0508	12.7255	14.5638
12.764	14.0139	13.9351	14.5525
13.4658	13.854	14.7401	13.3264
13.2318	14.8901	13.9216	12.5259
12.9637	13.1645	14.4587	12.9589
12.9061	13.0053	14.4869	13.868
11.6774	12.5954	14.2269	13.4744
11.6974	14.0051	14.3251	13.109
11.4418	13.4011	14.2105	13.7746
10.5023	12.3586	13.5136	12.0122
11.7788	13.0417	14.2241	12.7248
11.4676	12.95	14.2183	12.6979
11.4121	13.7017	13.5018	12.637
11.5896	12.9912	13.828	13.3405
12.3393	13.7982	14.6364	13.4801
13.0729	13.4939	13.8124	12.4781
13.1384	13.9675	14.1201	13.9158
13.2699	14.494	15.2147	12.8351
13.144	13.7667	13.9126	12.5256
12.7244	13.8784	14.0796	12.5491
13.6329	13.4503	13.7075	12.488
13.119	15.2337	14.3049	12.1411
13.0879	14.3921	13.4548	13.518
13.3527	13.8797	14.5756	13.3645
14.5208	13.2098	15.3737	13.7429
14.0308	14.1981	15.1102	12.7726
12.7888	15.4764	14.6033	12.2447
12.7292	14.7313	14.1956	13.2697
13.3281	13.3302	13.9983	12.5778
12.3234	14.1841	14.4021	13.0569
12.814	15.1642	14.2123	13.2378
13.5854	13.7302	14.9594	13.1969
13.3522	14.3885	14.1144	12.798
14.8362	13.8829	14.4743	12.9899
12.6282	14.2309	13.596	13.9251
14.0432	13.7572	13.7335	11.3237
13.2858	13.9865	13.9151	12.4348
13.7895	13.5448	14.0918	14.1305
13.5961	13.6516	12.8299	13.7056
13.0429	14.7402	12.9229	13.3139
13.1959	14.0368	13.9305	13.8974
12.2869	15.5379	14.3541	13.7417
11.8802	14.5513	13.9406	14.8661
11.9791	15.1338	14.8572	14.3258
13.2192	14.0981	14.0321	13.9626
12.8896	15.3901	13.4276	14.3956
13.4897	14.5715	13.5259	13.6117
12.6067	14.916	13.5683	13.5247
12.9133	14.6185	13.7069	13.5745
12.2512	13.6894	14.5864	13.8627
12.0372	12.5338	12.5876	14.5388
13.6028	13.6351	13.2887	14.2087
12.358	14.2598	14.089	14.8127
12.4057	13.6495	13.4085	14.4979
12.4603	13.9608	13.1999	15.1717
12.7856	12.6904	13.305	15.0847
12.5793	13.7203	13.9918	14.3595
13.2077	13.5882	13.4294	13.9287
12.6841	13.9839	13.8565	13.3303
11.9836	14.2794	13.6894	13.5511
12.6646	13.7344	13.8955	14.8953
12.5911	14.3231	14.344	13.985
12.8222	13.2725	13.8929	13.1778
12.9045	12.1328	13.4818	13.7853
13.3459	11.8255	13.792	13.7133
11.8012	13.2949	13.3875	14.2857
12.1748	13.1102	12.9264	14.9333
12.4511	14.9538	13.2986	15.1011
12.9735	13.1537	13.2219	14.0157
11.7759	13.1073	14.1016	12.9887
11.0377	14.0246	13.9681	13.6463
12.2341	13.2341	14.4276	14.1079
11.7986	13.5863	13.6712	14.9345
11.6538	13.7535	14.51	14.0051
11.7772	14.0136	14.2365	14.0562
12.3122	12.895	14.1622	13.974
12.6137	14.0553	13.4297	13.3781
12.7365	13.6379	14.4874	14.1635
11.4643	14.9749	13.793	13.7839
12.1459	14.2465	14.7869	13.6212
12.1498	13.4065	14.3478	14.4745
11.7241	14.3327	14.3766	14.2765
12.31	13.4796	13.7958	12.9317
11.1298	14.9733	14.7	13.1453
12.1012	13.6035	14.9129	13.2925
11.8226	13.2401	13.0478	13.1628
11.3862	14.3473	13.3981	12.7449
11.6712	14.297	13.4667	13.9027
11.426	14.3685	13.4059	13.6946
12.5851	13.8904	13.7087	12.9456
11.2714	12.9664	13.5179	12.6892
11.2698	14.2678	14.2314	13.5808
11.623	13.4341	13.7099	13.4721
11.8335	14.156	14.3741	13.4436
11.3205	12.8908	14.521	12.6348
11.7642	13.4685	13.8449	12.2887
12.3406	14.016	14.6022	13.3631
12.091	14.4159	14.8013	13.4223
11.3168	14.2276	13.0322	12.9646
12.5531	12.9717	14.7991	13.7049
11.4923	13.8174	15.0239	13.2637
11.4809	13.4053	13.8139	12.6546
11.9018	13.6403	14.938	12.4884
11.4116	13.7338	12.5135	12.7317
12.7369	13.3847	13.4755	12.1945
12.626	13.6689	12.7496	13.1851
12.2231	14.6927	13.0191	13.4176
11.7902	13.498	13.1682	13.161
12.5539	15.2523	13.6323	12.5135
13.0503	14.2646	13.7198	12.0793
12.3545	14.1127	14.0112	12.3539
11.0166	15.3133	13.8959	12.9454
11.6127	15.6789	13.2488	13.1788
12.5042	15.8132	13.982	12.2821
13.049	14.0619	13.946	13.6528
12.4914	15.0308	14.7297	12.9001
12.7319	14.2563	13.6571	13.4781
11.9645	14.8615	13.1711	13.356
11.9919	14.8969	13.4055	13.8428
11.9973	14.5513	14.3237	14.0422
12.4335	14.7751	13.9312	13.7311
12.8866	14.9051	14.0979	12.7546
12.5248	15.1601	13.7024	13.9871
12.2535	14.8796	13.7537	14.2186
11.8803	14.2507	13.9974	14.4534
11.9511	14.1487	14.4192	14.4572
11.7756	14.8434	14.0641	13.998
12.0748	15.891	14.8646	13.4923
12.6236	14.0739	13.3912	15.0907
12.8969	14.6372	13.86	12.9076
12.7095	15.0031	14.095	14.0728
11.7721	14.6234	14.4676	13.2025
13.5396	13.5841	14.8926	13.7491
12.224	13.6828	13.0798	14.0737
12.6782	13.8796	13.4842	14.6358
12.3034	13.7547	14.1404	13.9125
12.6604	14.3917	13.4226	14.7045
12.663	14.3098	14.4535	14.2169
13.2621	13.4008	13.7028	13.6746
12.8024	13.1539	13.6372	13.7905
11.6867	14.6914	13.6702	13.0483
11.346	14.4817	14.6988	14.4336
13.2503	13.3296	14.2319	13.6846
12.768	14.0107	13.4839	14.0556
11.4105	14.9076	14.4447	14.4864
12.0374	14.3519	14.15	13.6993
11.1211	14.9962	14.2194	13.5578
11.1591	13.8199	13.6731	13.674
12.0793	14.1042	13.9275	12.6991
11.6833	14.144	13.286	13.4751
12.2396	14.3256	14.5603	12.9641
11.9548	14.4897	14.1178	12.4965
11.452	14.5946	13.3087	12.6098
11.3315	13.5887	14.0107	12.6038
12.1874	13.3801	14.3275	12.6248
11.8478	12.7723	13.4634	14.3733
10.5544	13.2265	12.7171	12.5742
11.5676	11.9401	14.2091	13.1359
12.221	11.9211	14.287	12.4803
11.548	12.9819	14.382	13.3456
10.6262	13.2867	15.0763	13.0719
11.8974	12.7803	14.9167	12.4053
12.2229	13.0809	15.0632	12.3371
12.0328	13.2463	15.0836	11.5494
11.7706	12.9357	15.4597	13.19
11.9793	12.4135	15.8334	13.4511
10.5786	12.0176	14.4694	13.661
12.4303	12.5946	15.1867	12.9262
13.4081	12.1396	15.019	13.063
12.2343	13	13.086	13.2387
12.284	12.8235	14.4911	12.8049
10.5125	12.4744	14.4179	12.8497
12.5799	11.6521	14.3323	12.7455
11.3692	12.5655	15.2992	13.0215
12.2054	13.4244	13.9025	11.9939
13.0067	12.9834	14.3662	12.9521
12.3278	12.9464	13.3157	12.7809
12.4045	13.6449	14.1161	12.8439
11.2793	14.7294	13.9783	11.9607
12.6076	14.5868	14.4576	12.4939
11.4466	12.7283	14.2849	13.5293
10.8864	12.3677	13.7522	13.5679
11.1983	12.8959	13.4469	13.1508
11.2957	12.5936	13.0531	12.9294
11.3457	12.2718	13.2021	12.5724
11.8685	12.3618	13.0199	13.2335
10.4519	13.2549	13.6231	12.7509
11.4508	12.0723	12.9934	13.6672
11.0455	12.6701	12.8105	12.3122
11.297	12.9131	13.1401	14.1289
10.9965	12.207	14.3599	12.4061
10.8324	12.9499	13.0097	13.5661
11.3322	13.1793	13.4191	14.2331
12.1217	12.4767	13.7217	12.9241
11.2935	13.3157	12.9637	12.9523
11.5053	13.1543	13.1694	13.0552
11.3547	13.3582	13.9449	12.7668
11.7753	13.2656	13.9948	12.423
11.5477	14.0417	13.7486	13.0124
11.5869	13.508	13.4151	14.5724
11.9072	12.747	13.8728	12.8845
11.7716	13.2067	14.2584	13.1249
12.2379	14.0866	13.577	13.253
11.3581	14.9138	13.7378	12.8334
11.6129	13.714	14.0609	13.0554
11.7077	14.6111	14.7261	12.8435
11.6416	13.6817	15.0068	14.2314
11.7241	14.5729	14.3743	13.5253
11.4286	14.0469	13.1677	13.4743
11.6003	14.3142	14.2986	14.0282
11.8057	13.4913	14.0192	13.672
10.0913	13.4445	14.1765	12.6406
11.4302	14.4225	13.0723	13.6297
11.9565	14.5841	14.3053	13.3902
12.2558	15.0777	14.5595	13.1342
11.2146	14.5733	14.0784	13.1106
11.519	15.4925	13.8944	12.3262
11.5817	15.2786	14.3379	13.868
11.2323	15.8291	13.7506	13.7735
11.2828	16.095	13.9873	14.0204
11.7096	16.281	13.6477	14.2831
12.3448	16.5758	14.6312	13.3264
11.7094	15.1555	13.467	14.3518
11.3235	15.0876	13.6455	14.0245
11.2667	14.9629	13.9559	14.1948
11.7279	15.8413	14.4027	13.667
12.1942	14.6993	12.5199	15.3196
12.2418	14.1632	13.3154	14.4464
11.3555	13.6756	13.6404	13.4134
12.8192	13.7754	13.757	13.663
13.1924	13.0413	13.4046	13.7177
13.3003	13.6842	13.5749	13.0815
12.6378	13.8063	14.5232	12.3746
12.5141	13.7534	14.2449	13.1256
12.1885	13.4234	13.7978	13.8182
12.4967	12.5431	14.9653	13.3921
12.4456	13.6914	12.6762	14.2313
13.6099	13.8052	13.1916	13.8713
12.2618	13.9943	13.7653	14.491
12.4234	15.4344	13.0948	13.2053
12.7682	14.4394	13.4843	13.2391
13.0596	14.6985	13.2704	13.4937
11.8608	14.2311	14.2149	13.8427
11.5143	14.2458	13.6698	13.52
12.3454	14.3097	14.7663	12.6902
12.7509	13.8746	13.4604	13.2129
12.9805	14.1497	13.3952	13.8933
12.1865	14.3031	13.2529	14.4279
11.6996	12.9599	14.1084	15.3302
12.0664	13.0363	14.5465	14.1877
11.886	12.4361	14.472	14.9865
11.9201	13.6244	14.4511	13.2841
11.6138	12.9246	14.4903	13.7542
12.6984	13.0806	13.9541	13.5636
12.9528	13.5006	13.8108	13.1284
13.2962	12.5577	12.349	14.2808
13.3766	12.826	13.1529	13.0572
13.738	13.3953	12.717	13.1949
13.3961	13.3036	12.9259	13.8554
13.1641	11.3333	12.9805	12.3016
12.5207	12.6549	13.4441	13.7435
13.1242	13.9549	13.4391	12.157
12.4526	13.4278	14.7869	12.8093
12.9775	12.6681	14.3523	11.9844
11.9884	12.9138	14.9426	12.3944
12.7597	14.9653	12.9728	13.063
12.374	14.0136	14.194	12.5556
12.0728	13.0851	12.8164	12.7312
12.7703	13.3723	14.9514	13.3885
13.0568	13.7964	13.5995	13.2028
11.9938	12.9345	13.1687	12.2266
12.774	12.918	14.2364	13.2112
12.4365	12.5628	13.9744	12.819
12.5719	13.9559	13.4418	12.7779
12.799	14.4789	12.7655	13.2376
12.4206	16.3478	12.5657	12.8178
13.5283	14.1473	11.715	14.2785
14.6449	14.2614	13.3476	12.5808
12.2914	13.9823	12.4545	13.5001
13.9901	14.6759	13.1887	12.6957
13.1784	15.9619	12.7051	11.6888
13.3324	13.7762	13.3648	12.0055
13.8814	13.8301	13.5699	12.0415
12.8453	12.3616	13.3353	12.409
13.668	13.5683	12.9452	11.9993
11.8045	13.4876	12.9931	12.2126
12.3384	14.7277	12.5978	12.3352
12.5951	13.7851	13.4181	12.0146
13.1207	13.9985	12.2726	12.6286
11.2772	14.0958	12.3272	11.9097
11.052	14.193	12.9857	13.1846
11.3071	12.9411	13.129	13.2382
12.6319	13.9229	13.1127	12.2032
11.5089	13.8305	12.8814	12.9357
10.8726	13.908	14.2541	12.7599
11.5328	12.7686	12.6446	12.1915
11.4447	13.0515	13.0891	14.0022
12.2204	12.9196	13.8311	13.5975
11.504	13.1917	12.9992	11.8279
12.7882	14.2048	14.5402	12.8236
13.1343	13.4223	14.3811	13.5141
12.5613	12.8509	13.0313	13.0719
13.0959	12.7527	12.6777	13.5925
12.7484	13.2608	12.4659	13.7085
12.1777	14.2383	13.7123	13.827
11.6845	14.3044	13.3607	12.7678
10.6395	14.7014	13.1908	13.028
11.0759	15.0246	14.0506	11.9369
12.1739	15.2073	13.1245	13.5405
11.2621	14.2542	13.4824	10.8598
12.2363	14.6035	14.128	12.9513
11.6739	14.4585	14.874	11.8221
11.5613	15.069	13.1824	13.4602
12.9249	14.8009	13.3211	12.7658
12.9035	15.1296	14.0817	12.2541
12.5645	13.9554	13.5656	11.4613
12.3882	14.9086	12.9958	12.4551
11.4655	14.1131	14.271	12.8743
11.4759	14.1652	13.6877	13.6727
11.9252	14.0657	12.2749	13.1092
12.3993	13.6777	13.376	12.9639
12.3504	14.5346	13.0566	13.4779
11.3527	15.2315	13.5553	13.2254
11.4162	13.643	14.3021	12.5385
10.5002	13.7983	14.3191	13.3446
11.3647	13.6189	13.7934	14.3058
11.7936	13.5447	13.9374	13.4076
11.2424	15.1519	13.8628	12.8485
12.0229	13.3152	13.4976	14.0961
11.7801	12.8414	14.1344	12.9795
10.756	12.7496	13.1109	13.0069
10.9983	15.0569	14.0621	13.8495
10.3429	14.4774	12.9086	13.8826
10.9721	13.9029	14.1871	13.0956
12.0003	15.2633	14.848	13.1294
11.1475	15.0386	13.0605	13.9314
11.4737	15.0443	13.2825	13.749
12.8363	14.1346	12.8515	13.6549
11.8698	14.7662	14.3351	13.6769
11.8878	14.5537	13.2017	14.1944
11.885	15.1347	12.8885	13.799
11.9096	14.1228	13.7308	13.4961
11.563	14.3584	13.2544	13.0558
11.2075	14.3009	14.2037	12.7127
11.3118	14.2185	14.1354	13.1759
12.1428	13.6006	13.7652	12.3611
11.9067	14.1953	13.4623	12.4758
11.3786	15.2481	13.4367	12.3244
11.0584	14.2263	12.9372	12.8387
11.5635	14.5781	13.9692	12.7115
10.9488	14.2976	13.778	13.4522
11.8804	15.4948	14.4975	13.6839
11.2834	14.0019	14.0565	14.1575
12.4142	14.4032	14.2892	13.4811
11.7246	14.4428	14.4746	13.2312
13.1322	14.9385	14.1659	13.5879
10.3083	14.0024	13.3438	13.2708
12.0195	15.2848	13.8006	13.398
13.465	15.5325	14.05	13.7666
12.0424	14.6773	13.4354	13.373
12.0596	15.1548	13.5607	13.1853
11.9724	16.9369	13.5496	14.5004
11.4932	14.6549	13.3902	14.2316
11.627	14.6875	12.8823	13.3358
11.7885	15.1487	13.2343	13.6297
12.3778	15.0596	13.6003	13.7956
12.4021	14.1346	12.8875	13.4511
12.4191	15.1389	13.3284	12.3888
13.7061	14.3685	12.6772	13.1693
12.146	14.02	12.2612	13.8141
11.2578	14.7175	13.18	12.581
12.2111	13.9319	13.0513	13.2973
12.4319	15.3526	14.0075	14.2133
10.9424	15.321	13.5366	13.2261
11.0583	14.2672	14.1424	13.0049
11.3994	14.9226	13.6614	12.4746
13.1806	14.857	13.5631	13.1755
12.1429	14.7527	14.0976	13.3735
13.064	14.7184	12.4815	13.3195
13.2948	14.4338	14.2252	13.5778
12.6916	13.7416	14.1705	14.0741
12.6066	13.8273	12.4677	14.6735
12.6651	13.4837	12.4435	13.1446
12.7783	14.0741	13.2774	13.5647
12.9406	13.9261	13.0431	13.3744
12.5048	15.0322	13.8485	13.232
12.8978	15.3276	12.2859	12.9239
11.7983	14.3165	13.7343	13.4201
12.7253	14.1764	12.9489	13.4135
11.4243	14.6614	12.9869	13.9686
12.4652	14.649	12.1776	13.6292
12.3056	15.5931	13.7583	13.2444
13.6355	15.3617	13.1535	13.4365
13.3236	14.8692	12.4614	14.3698
12.6832	15.1278	12.6893	13.8738
13.2317	13.5086	11.3448	13.3614
13.5335	13.7436	12.5758	13.5592
13.3691	13.7156	13.0599	13.0529
12.0685	13.7715	13.9538	12.578
12.6212	14.7543	13.1247	12.5216
14.2347	13.7956	13.931	12.2636
12.3807	14.0663	13.0059	13.4875
13.1035	14.7476	12.8721	13.7182
12.8578	15.3652	14.879	13.4275
13.0994	15.124	13.5167	12.5783
12.1324	14.345	13.6667	13.9004
12.0786	14.6216	12.5856	12.7651
11.8551	14.4791	12.9923	13.571
12.6193	14.8522	14.0549	13.6741
12.7908	13.5666	12.3435	13.3579
12.838	13.6522	12.9124	13.7896
12.953	15.1335	12.2893	12.7611
12.6634	13.6161	13.4055	12.55
13.0962	14.2996	12.3952	13.2508
11.7452	13.5101	12.2102	13.2981
11.9329	14.8153	12.9472	14.0187
13.1821	15.1909	13.2162	13.7335
12.0907	14.0076	13.4853	13.6225
12.9968	14.7525	12.9319	13.7307
11.8759	15.3954	12.8301	13.9068
13.3611	15.6786	11.9272	13.983
12.1417	14.4008	11.6081	14.6731
10.8373	14.8355	11.4556	14.2259
12.1904	14.7337	12.3452	13.9335
12.5806	15.1552	12.2318	13.3888
12.606	15.2028	11.2166	14.1117
11.9663	15.5788	11.3051	12.8647
12.5814	14.6831	12.3541	13.2217
11.3939	14.6448	12.1774	14.0481
10.5666	15.7492	11.7517	13.1477
11.2	14.6568	12.5379	14.0655
11.9607	15.2027	12.4259	13.4978
12.8335	15.42	12.3426	13.5853
12.4165	14.7577	12.613	13.7256
11.5006	15.298	10.929	13.1319
11.8488	15.3703	12.6166	13.2422
12.3021	15.2456	12.4826	13.5642
12.1939	14.8428	13.3604	12.5416
13.6881	14.9438	11.4384	13.698
11.4692	15.2655	11.3093	13.1358
11.9429	15.5886	11.9825	13.0371
13.0687	15.1976	12.2157	12.7014
12.8848	15.6205	12.6178	14.3728
12.6329	15.9957	12.837	14.6352
14.2016	15.3722	12.2908	15.0503
13.4317	16.181	11.6681	13.8646
12.6785	15.1053	11.9981	13.5228
12.0461	15.3343	12.6492	12.3106
12.4426	15.4453	12.0811	13.6872
12.7984	16.6091	12.9136	13.952
11.6349	16.2169	11.868	14.2551
11.3346	16.0061	12.9609	13.7268
12.9019	15.5266	10.8147	14.6255
11.8582	15.7269	13.1873	12.9476
12.7861	14.7008	12.8954	13.4295
12.1878	14.9506	11.9422	14.1174
12.7873	14.1604	12.0754	14.5106
12.5823	16.3781	12.3034	14.6669
12.4481	15.2118	13.3345	14.1407
12.495	16.1806	13.0242	14.2498
11.8255	14.5989	13.0061	13.6302
11.6951	14.8819	12.7075	13.5447
10.8251	15.7518	12.4913	13.9031
10.8669	15.5503	12.4566	14.7602
11.7784	16.5249	12.5509	14.3726
11.9235	14.9121	13.4603	14.153
11.6292	14.8131	11.9047	14.2432
11.8705	15.9038	11.0325	15.0714
11.5424	15.3234	12.2253	15.3889
11.832	15.8184	12.6652	14.0683
12.1576	14.9492	13.1721	15.0734
10.2913	16.5179	15.2778	13.9596
11.2784	15.3201	13.5027	13.4606
10.7258	15.1877	12.46	14.7131
10.6062	13.799	13.2004	15.5437
11.8726	14.8219	12.6466	15.2291
11.4115	14.8187	13.0787	15.621
10.9271	15.4448	13.4795	14.776
11.3851	15.0589	13.957	13.6215
11.3974	14.4153	13.7667	14.5119
12.0069	14.7728	13.3634	13.9461
11.329	15.0277	12.6776	13.8023
11.0034	15.2014	13.0591	12.8189
11.4751	14.8135	13.372	13.9379
11.4245	14.9082	13.7129	14.5407
11.2159	15.6104	13.6387	15.0748
10.9926	16.5535	13.1971	14.2744
10.6026	15.8845	11.6821	14.3855
9.93445	17.056	14.1634	13.7507
10.5941	16.7498	12.7413	12.5483
10.6536	15.3466	13.152	13.1565
9.56464	15.1776	13.2298	13.412
10.8158	15.9949	13.1486	13.1247
10.2813	14.5047	12.8373	13.3079
9.7964	15.2201	14.2811	13.4641
9.61141	14.8598	13.4232	13.8087
10.0606	15.5272	13.701	13.6135
10.1229	14.8784	13.4572	11.4455
10.6039	15.8133	13.8322	12.4595
10.9813	15.7823	12.9499	13.1146
11.3362	15.7642	12.7924	13.2572
10.7701	14.1196	13.2216	13.2043
11.1468	14.564	13.306	12.6539
10.9357	14.1295	13.6465	13.8216
10.9301	15.676	13.1361	12.6936
10.5156	14.8584	13.274	12.2415
10.9981	15.3439	13.4798	13.4449
11.0556	15.6752	12.7061	12.9062
11.6978	14.8873	13.9281	13.3804
11.0513	14.7389	13.3431	13.5135
11.529	14.8958	14.0061	13.0709
11.6959	14.7022	13.2471	14.6954
10.1004	15.3265	13.6967	14.2279
10.739	13.6805	12.432	12.7593
11.0338	15.0256	11.7295	13.1388
11.5263	15.1208	11.8112	12.8419
10.7818	14.6306	12.9086	13.524
10.5391	15.7602	12.4355	12.9526
10.6495	13.4785	12.7397	13.4802
11.282	15.3685	13.1636	14.0481
10.7275	14.216	13.0571	14.4599
11.6508	14.5742	14.8405	12.5144
10.5141	14.4136	14.3981	13.548
11.3382	15.1775	12.9848	12.9779
10.8726	13.9493	12.9437	12.9933
11.6803	14.4386	13.4787	13.3024
11.1682	13.4185	13.7183	13.2988
12.5275	14.029	14.6327	13.9368
13.0306	13.7951	13.368	14.9387
12.6787	14.0551	15.0674	14.5005
11.7774	14.3225	13.9665	14.2672
12.9084	15.2939	13.283	13.48
10.735	14.9317	14.3673	13.3123
12.2296	13.6433	13.7823	13.0593
12.6249	13.6121	13.6118	13.6829
12.2224	14.3496	14.3767	13.4618
12.1129	14.0555	13.1397	12.0925
12.2271	15.0435	14.1788	12.5104
12.6675	15.2572	13.706	12.7492
11.4259	14.4417	13.8276	13.0509
11.9316	13.5133	13.4259	13.2243
12.3661	15.0819	14.0033	12.9874
12.2037	14.1843	13.6942	11.9256
12.8679	14.4014	13.4424	12.6064
11.6338	13.6772	13.2073	13.0988
12.2172	14.8109	14.1622	13.7877
13.355	15.7452	13.5661	13.5688
13.065	15.7425	14.1461	14.3122
12.5577	14.2182	13.0116	14.5693
12.3166	14.8006	12.6938	14.1561
11.9015	14.7412	13.9411	13.293
12.5831	15.2198	14.8121	12.4547
12.7428	15.2114	13.0663	13.1582
11.9464	15.2101	14.2145	13.6768
12.6034	13.7345	13.8157	13.494
13.5163	14.7473	13.5284	13.5681
12.6685	14.2333	12.693	13.4565
12.0614	14.0793	13.5527	13.5755
12.4737	14.6443	14.2203	11.4627
11.4296	14.7214	14.204	12.8189
12.8957	15.5365	14.172	12.0907
12.3193	15.1908	13.1699	12.8814
12.2078	14.9848	13.4633	12.4932
11.8254	14.8721	13.5489	13.7333
11.913	15.294	15.1908	13.4158
11.5945	15.5037	14.2943	13.3129
12.153	15.1778	14.4192	13.676
11.8025	15.0558	14.2323	11.6377
12.125	16.0626	13.7286	12.4268
11.9237	14.8263	14.6938	13.1674
13.2146	14.7561	13.5105	13.3741
12.0395	14.1118	13.8274	11.8734
12.7555	14.3837	15.0256	12.7296
11.8378	16.0687	13.5769	13.1451
11.8593	14.6126	12.9106	12.5651
12.7133	13.7514	13.6216	13.1664
13.9941	14.8438	13.6686	13.9326
13.1082	14.4696	13.8932	12.8579
12.8898	16.1273	14.1653	12.2708
11.6108	14.7422	13.6717	12.3729
11.7631	14.5865	13.2811	12.6369
12.4545	15.8454	13.9001	13.271
12.2997	15.775	13.9724	12.4828
12.9627	15.984	15.1914	13.3286
12.2214	16.393	13.0751	13.1236
13.5278	14.8584	14.0718	12.2606
13.2155	15.4398	14.383	12.4471
13.152	16.1274	13.5422	12.3437
13.1921	15.4636	13.7126	12.8024
12.3871	15.2466	14.7731	12.7364
12.8751	15.0089	13.9286	12.702
12.0453	16.1742	14.1791	13.0938
13.0046	15.2983	14.1726	13.2901
12.4474	14.8688	14.2931	12.9911
12.9379	14.6886	14.9454	13.1799
12.6448	13.9035	14.1913	12.4207
12.6369	15.79	15.9481	12.1912
12.4646	15.1966	14.7478	13.5476
11.8348	14.8709	14.323	13.6022
12.9225	14.7512	15.0912	12.9566
12.7737	15.0817	14.1409	13.7831
12.0582	16.4115	15.2348	13.6753
12.7719	15.6682	13.1632	12.5986
12.5938	15.3837	14.5437	13.307
11.9025	16.5723	14.0261	13.0859
11.8632	16.2929	13.6561	13.35
12.639	16.4488	14.5623	13.1878
11.7119	15.4423	14.3297	13.6581
12.1164	14.3922	13.7894	13.6463
12.3353	14.7178	14.3027	12.713
12.8419	14.1845	14.1857	12.624
12.546	15.4596	14.4299	12.9821
13.0172	15.2012	13.3928	14.3725
12.7989	14.9259	13.3591	13.6748
13.2184	14.5708	12.6618	13.6987
13.2634	14.9607	13.5198	12.8786
12.4191	14.5356	13.3431	12.8242
12.2528	14.6235	13.6243	13.1569
11.952	14.4023	12.4607	13.4912
12.8522	15.0117	13.1989	13.2269
12.7785	15.8861	12.9848	13.6093
13.6501	15.3616	12.66	11.6889
12.6277	15.3474	13.0086	12.566
12.9162	15.5413	13.7679	12.6887
12.8925	14.6332	13.2104	14.3682
12.2933	14.7728	13.3902	13.3452
13.7925	16.3591	13.2792	13.5621
13.4261	14.222	12.4726	13.3732
13.2709	14.9682	12.8748	14.2188
13.4447	14.771	12.7189	13.5438
13.4267	14.2088	12.277	13.6673
12.2327	13.8277	13.6708	14.5497
12.1097	14.5019	12.2441	12.9547
12.8647	13.482	12.4849	14.1133
12.1436	14.5053	13.175	14.8146
12.9163	14.0669	13.1712	13.7178
12.3803	15.1945	12.7874	14.4799
12.2606	13.2065	12.5222	13.7271
12.2086	13.5404	13.3359	12.8999
11.6728	13.7897	12.2251	12.8206
13.3505	13.9324	13.3967	12.4708
13.9425	14.1461	12.3346	13.1993
12.6502	12.7813	12.6253	12.3513
13.661	13.5824	12.2366	13.3172
12.9524	13.7619	12.2438	13.434
12.1923	14.6496	12.1087	12.7715
11.4284	12.9749	12.5434	13.4664
13.5618	13.9146	12.3525	12.3628
13.6671	13.4207	12.5719	13.3161
12.8231	13.5502	12.0855	13.4282
11.8049	14.2797	12.2386	14.5265
12.5014	13.2275	12.4244	13.3849
12.3499	14.0058	12.763	13.2543
12.5647	13.5088	12.3777	14.1177
12.4493	13.3843	13.6658	12.2451
11.111	13.1578	12.7711	12.2026
11.2412	13.7455	13.0851	12.1272
11.0383	13.4668	13.0484	13.5551
12.5968	14.0414	12.6823	13.1817
12.572	13.6203	12.2892	11.8803
11.2334	11.1794	12.9803	13.3201
12.5487	13.2539	12.048	13.4194
13.5563	13.7135	13.6457	13.2259
11.0596	13.93	13.4253	13.6393
12.2027	13.3203	13.1618	12.6262
11.9999	12.9107	13.4704	12.9213
12.0918	13.4169	13.4996	12.7791
11.9079	14.881	12.1734	13.5828
12.8106	14.2652	12.5471	13.007
12.3103	14.5556	12.1623	14.1837
11.7434	14.0904	12.6883	14.1455
12.0286	13.3306	12.7713	13.7961
12.6108	13.4392	12.5971	13.461
12.1654	13.4753	12.4588	13.7828
11.8926	13.6892	13.8031	13.3685
11.6615	13.3747	13.0221	12.7459
12.7505	12.3692	12.2087	12.6145
11.359	14.0474	12.6021	12.9381
12.4294	14.3383	13.1383	12.8885
12.5936	13.5423	12.3996	13.6979
12.0997	13.7032	12.8321	13.6052
12.7316	14.5217	13.1144	12.866
11.4861	15.2888	12.516	14.0018
11.9706	14.768	13.5429	12.589
10.7322	13.417	11.8914	12.9378
11.3395	12.6511	10.9205	13.5046
11.5985	13.1894	13.3193	12.7863
11.3596	14.6422	12.7555	13.3902
11.2696	14.747	12.2314	12.6974
11.3012	14.3036	13.8243	13.2686
10.9242	14.369	12.9938	13.9439
11.2139	14.2369	12.0588	12.2748
12.1394	14.7196	12.8746	13.0077
11.8446	14.2581	12.2859	13.2693
13.0373	14.115	12.3409	13.1252
11.7295	13.9333	12.4216	12.7588
12.7275	14.461	12.4831	12.7824
12.1635	14.4051	12.5067	11.8984
12.0456	13.7096	12.748	12.767
12.3167	14.488	12.7655	11.7187
11.4746	14.6732	12.6809	12.5343
12.3871	14.7347	12.4803	12.6819
12.2849	13.3514	13.2623	12.777
12.2901	14.9828	12.9648	13.1776
11.9356	14.4384	13.6274	12.4851
12.1024	14.0304	11.7761	13.135
12.2186	14.7375	12.9951	13.3859
12.8557	13.2997	13.3177	12.7733
12.1638	14.5116	12.4943	13.0115
12.3045	14.0185	12.568	12.7323
13.5957	14.1853	12.4158	12.5258
12.9677	13.8837	12.0073	12.3149
12.8384	13.9056	12.4309	12.1995
13.1979	13.7006	12.4181	12.1951
13.7789	14.2271	12.6252	12.4843
14.2479	14.1691	12.245	12.2585
14.1227	14.4047	12.7084	12.8041
12.6707	13.6928	13.0877	12.1896
13.7106	14.8105	12.6261	13.0448
13.6904	15.3607	13.1455	13.3601
13.5686	15.2851	11.976	13.1551
14.358	15.0498	13.8502	12.7893
14.0766	16.0311	13.3038	12.9561
16.58	15.0855	12.5695	11.7716
15.2964	14.9933	12.729	12.8597
14.5889	16.1766	13.9994	12.2368
14.7746	14.4215	13.1457	13.1155
14.1747	14.2129	13.2348	11.8117
13.9215	14.5379	12.2932	13.2444
13.5195	14.6576	13.3663	12.0442
12.4343	14.8435	12.8534	13.2202
12.5062	15.4527	12.6346	13.673
11.9104	14.3434	13.1029	12.7059
11.7998	14.9908	12.8068	12.0011
12.631	14.5776	12.0928	12.2763
13.1635	14.158	12.7736	12.6446
11.8679	13.5911	13.0491	11.693
13.7176	13.8218	12.7091	13.1751
13.5594	13.6241	13.9438	13.5647
13.2791	13.1409	14.2982	12.5003
12.5981	13.8003	13.1534	13.3421
11.444	13.7222	13.67	13.6757
12.4957	12.3946	12.8366	12.9331
11.2121	14.2827	12.8666	13.2121
12.0467	14.5268	13.0761	12.9013
12.8034	14.6845	13.3529	12.4722
10.9622	14.5738	14.2006	12.7385
12.2869	14.004	12.7304	12.7078
12.2149	14.0348	13.1218	12.3449
12.6157	14.035	14.2713	13.1684
12.8718	14.8806	13.0696	13.984
11.4475	13.6467	13.0578	14.1577
12.6164	13.6444	13.2672	14.4994
12.5393	13.6196	12.3679	13.5928
13.0631	14.7083	13.5413	13.1156
13.2134	13.6114	14.3229	13.5076
12.413	14.4518	14.1098	12.5052
12.3372	15.1591	14.3909	13.6102
11.3304	14.2397	14.2562	12.8612
12.3752	14.7026	13.1587	12.9332
13.037	14.4211	13.0593	13.4569
12.926	13.5546	14.0439	13.2475
12.573	14.7328	14.3001	12.579
13.2355	14.3298	14.4295	13.3551
13.6254	15.6732	13.8113	12.8989
13.0125	13.816	14.075	13.1803
13.4001	15.0654	13.3346	13.3803
13.6063	14.5162	14.1871	12.5801
12.3998	14.4027	13.8984	13.1905
11.5654	13.9326	12.9428	12.4803
12.4139	14.0875	14.291	13.3784
12.8716	12.9843	13.1493	14.2217
12.9362	14.6047	12.27	13.1522
12.9183	14.6633	13.8313	13.3207
12.6432	13.7227	12.2469	13.8538
12.2582	12.8544	13.6768	13.4761
12.82	14.8225	14.4951	13.7862
13.5372	14.1571	13.577	13.8068
12.9339	15.1628	13.0777	13.8121
11.1014	15.2702	13.413	13.1145
11.8148	15.3226	12.6626	12.1592
12.8412	13.6832	13.4177	13.2527
11.481	15.1963	13.3102	13.1463
12.0814	14.3265	12.5822	13.0606
12.1561	14.997	13.237	13.5366
11.7323	15.0336	13.9574	14.0388
11.8992	14.8899	13.5918	13.2491
12.0119	15.2776	13.9581	13.9656
11.6881	14.8719	12.2346	13.9318
10.843	15.586	13.4428	13.2401
11.0907	15.0791	13.8269	14.1044
11.0264	14.6097	12.8728	13.095
12.8524	14.6804	13.6892	13.1843
11.6773	15.3271	13.5647	14.1717
10.8695	14.0575	11.3785	12.7594
12.8457	15.0622	12.5468	14.5357
10.6907	15.1696	12.5817	13.5662
11.1799	15.6901	13.7955	13.345
10.994	15.2181	12.6841	14.2152
11.373	16.4633	13.6598	12.9662
11.2166	15.8038	13.5051	12.4712
11.2589	15.9487	13.3455	13.3544
11.4769	16.2148	13.297	12.7475
12.139	15.7129	13.733	12.5214
12.3262	15.5845	12.8432	13.0523
11.6569	14.681	13.9525	13.4742
12.846	14.71	13.4777	14.1874
12.5748	15.016	13.244	13.8474
11.6107	14.6603	14.2786	13.5714
12.0154	14.7444	14.4092	12.9423
12.5557	14.7679	14.4236	13.0339
12.788	14.5214	14.4711	13.4621
12.6326	14.1426	13.3774	12.8323
11.9941	14.3672	14.348	13.7343
11.9741	14.8026	13.5292	12.9242
12.3158	13.5862	13.0975	12.7694
11.7635	13.5606	12.8529	12.7771
11.817	14.0376	13.0596	14.3196
11.318	14.3997	14.2233	14.0033
11.8566	14.2392	13.2692	13.8064
12.1441	15.5312	14.1715	13.0848
12.7648	16.4357	13.781	11.7213
11.7613	14.4086	12.9542	13.1915
11.6101	15.2136	12.6098	13.6316
11.6697	13.6226	13.1863	12.1685
11.1686	14.6875	13.081	12.5489
11.9798	15.6034	13.0835	13.2355
11.7272	14.4741	13.4458	12.2481
10.4793	14.0096	12.6709	13.2307
12.2501	14.504	13.265	14.2863
12.8061	15.4398	12.3133	13.0462
13.297	14.8119	12.9849	13.2955
12.5737	14.1627	13.1684	14.1443
12.356	14.6951	12.6491	13.5517
12.575	13.6006	12.6916	13.4984
12.2929	13.6289	13.3278	13.2261
12.2039	14.0465	12.9137	14.408
12.5505	13.267	13.5964	13.529
12.1541	13.2046	14.2615	13.4954
12.2587	13.5434	13.3758	13.2842
11.8201	13.9635	12.9392	13.3304
12.2281	13.6958	12.0892	13.2675
11.9537	15.1934	12.5085	12.6211
12.2213	14.3933	12.4792	12.3533
11.6924	14.4018	14.2251	12.2668
11.3266	14.7938	14.2577	12.7664
11.6233	13.4701	14.3795	12.016
11.464	13.6052	13.0832	12.943
12.2694	14.5788	13.4273	13.3836
12.1235	14.2728	14.2028	12.3835
11.4832	14.7943	13.833	12.2913
12.2831	15.0265	13.2505	12.2063
11.4068	14.5936	12.772	13.2135
11.9282	14.6386	13.3275	12.628
11.6468	15.429	13.4344	12.134
11.1672	15.043	14.0793	12.079
11.3342	14.439	13.4977	13.5452
11.7295	14.6275	13.0271	12.301
11.5194	14.8832	12.3634	13.4195
11.8133	15.0321	14.2586	12.7482
11.9214	14.4109	13.5751	12.3807
10.8925	14.3819	14.4314	12.6112
12.2782	15.5111	13.3375	12.6051
12.1788	15.9212	12.8714	12.3506
10.8436	14.9359	13.9213	12.4508
12.2223	15.57	13.6261	10.9982
11.576	15.7773	13.2451	11.3041
12.8085	14.6999	13.6305	12.4531
12.0366	15.1516	12.7752	12.7729
12.6502	14.9195	13.9742	13.6543
11.5495	15.5868	12.9922	12.5268
11.5206	14.8662	12.3278	12.2635
11.8646	15.0411	13.1979	12.1852
11.9102	14.9664	14.3068	12.3613
11.6062	15.3326	13.5168	11.1654
12.608	15.589	13.7069	12.9195
12.0894	13.9617	13.9475	11.4357
12.1845	14.6116	13.448	12.891
11.6452	14.7417	12.918	12.875
12.8103	14.8928	12.9346	12.0705
13.6311	14.5627	13.1149	12.7849
11.8788	15.1128	13.8538	13.354
12.662	15.1526	13.1192	12.1788
12.9946	13.5281	13.8099	12.7113
12.7991	14.14	13.9639	12.3989
11.242	14.413	14.3132	12.8877
12.6287	14.5847	13.5252	11.7615
11.7469	15.3897	14.3059	11.1929
12.7524	14.8318	13.6856	12.0942
13.5333	15.1331	13.5282	12.3728
13.2442	15.0899	13.1311	11.3431
12.091	15.1789	12.3642	11.5561
12.9427	14.9551	12.6402	11.0307
13.1357	15.109	13.2103	11.9676
12.6805	15.1987	13.1158	12.7395
12.9908	14.7866	13.3577	12.5449
13.1162	12.5815	13.3645	12.7171
12.356	13.6729	13.1865	11.292
12.9305	13.6325	13.7275	12.9538
12.4515	12.7401	14.057	13.6906
12.2559	14.3858	13.3758	12.1418
12.5826	13.0006	13.3923	11.2138
13.1442	13.5254	13.7177	13.232
13.662	14.9371	13.4398	13.1874
13.2362	14.0331	12.6308	11.46
13.6492	14.4309	13.7732	13.0888
12.558	15.6799	13.687	12.0377
14.4227	13.424	12.2319	12.7852
13.1941	13.6697	12.7598	12.5145
13.3443	14.549	13.1449	12.7765
12.7941	14.6841	13.7397	12.4047
14.5049	14.4227	13.2801	11.7759
13.3761	14.2092	13.1435	11.8033
13.8681	13.8922	13.4208	11.9994
12.0334	14.2351	12.6176	11.5018
11.9386	15.087	12.2592	11.4311
13.3423	13.7214	13.305	12.1866
12.2809	14.7601	11.7426	12.2246
11.5583	15.0299	12.0644	11.1403
12.0932	14.3482	12.5471	12.7694
12.3561	14.8958	12.6765	10.8635
12.1769	14.633	12.9666	11.6098
12.3975	14.6154	11.7825	12.5685
12.4957	14.9441	13.0436	11.7293
13.2738	14.8375	12.8287	13.0269
12.1077	14.0666	15.1585	13.0986
13.5653	14.3076	13.8463	13.6847
12.6086	13.8913	14.3557	13.0313
12.7356	14.0201	14.0817	13.2499
12.1225	14.3284	14.6503	12.4101
13.7421	13.0247	14.0588	10.8826
13.164	15.2417	14.3587	9.83249
12.3272	14.4945	13.3245	11.0507
13.5719	14.4634	14.2504	11.389
12.6462	15.7218	14.028	12.5337
12.327	15.2884	13.7426	11.6106
12.5463	15.8927	14.7575	12.9309
12.6633	15.6636	13.9811	10.9724
12.1557	15.5184	13.5177	11.4569
13.2068	15.7314	14.2476	11.3792
12.6099	14.9341	14.1502	10.9546
11.6318	15.2521	14.9164	11.6821
14.14	14.622	14.1192	11.5488
12.5928	13.9116	13.5372	11.9168
14.3048	16.9895	13.1952	11.574
13.6861	15.3292	14.3752	12.3424
12.662	14.8304	13.8343	10.7815
13.3524	15.0063	13.8012	13.1243
11.7828	13.8649	13.2514	12.2245
12.9015	14.1866	13.1852	12.1817
11.8444	14.663	13.6839	11.5821
12.8211	14.2604	13.4008	11.6964
12.2844	13.3455	14.0293	12.3251
13.2814	14.4584	14.6124	11.1076
13.2329	14.7574	14.337	12.2838
12.642	14.117	14.1724	11.5388
12.783	13.9931	14.1308	10.9797
13.9086	14.6375	14.1388	10.2971
12.976	14.3771	12.2699	12.8148
13.3235	14.3067	12.6533	11.7776
12.0043	15.6226	14.0801	13.1042
12.983	15.7997	12.5705	12.3946
11.4381	14.3051	13.7982	11.082
11.9111	15.5492	13.4467	12.2308
12.1722	14.9097	12.8616	10.0606
13.4439	14.4049	13.1792	12.1997
13.2275	14.8361	13.5147	9.99837
13.3036	14.0189	12.4077	11.9253
13.1079	14.6006	12.7053	11.1574
13.2331	14.5001	13.6874	11.0518
14.4246	14.1274	13.1359	12.0104
13.5731	14.9591	12.5236	11.3975
12.818	14.6239	13.7779	10.051
13.5679	14.4838	14.1149	10.7636
13.0929	15.4282	14.008	11.4415
13.4061	15.2029	13.6077	11.7769
13.8207	14.0078	13.8239	11.7395
14.7052	14.7165	13.4604	11.6847
12.8302	15.2842	14.2022	11.0519
12.9222	14.402	13.5513	11.845
12.8539	15.1123	14.1166	10.8701
13.2294	16.0718	12.8656	11.3114
13.1177	14.5732	13.4254	11.4053
12.2525	15.0495	13.8669	13.0399
12.0982	14.8836	13.6056	12.3211
12.1553	15.6024	13.8815	11.9122
13.1135	14.7235	13.8923	11.7404
12.4977	15.0117	13.8704	12.0072
13.091	15.2415	12.9589	11.8415
12.2409	15.1238	14.3663	13.2089
13.1444	14.7959	14.1422	12.4898
14.0419	14.8323	13.5774	12.1592
14.4354	13.6192	14.1664	11.9979
14.0234	14.1176	15.0853	11.7281
14.192	14.3683	13.3095	11.8746
14.2637	14.1582	13.213	12.0668
12.8866	14.8387	13.2705	12.5477
14.4548	14.1881	13.7538	12.8367
13.8179	13.9714	15.3322	11.6804
13.5375	14.3144	12.7945	11.8538
13.5397	13.1092	13.7765	12.9016
13.1065	13.5524	13.1496	12.2083
12.5179	14.1495	13.4269	11.1049
14.2529	13.8838	13.4561	12.7952
13.1931	13.0359	14.4584	12.963
13.7719	13.3472	13.516	12.6393
13.4808	13.4431	14.6361	12.3113
12.2775	13.886	13.3664	12.776
12.1572	13.8531	13.7452	12.5838
13.9062	13.687	14.1457	12.0666
13.26	12.7654	13.8613	12.3496
13.5032	13.0549	13.4405	12.129
12.7062	11.9397	13.4628	12.6113
11.8677	12.6605	13.1798	12.5932
13.0602	12.7677	13.3767	12.8182
12.7395	13.1127	13.7894	13.1609
12.4989	13.2643	13.9654	12.5806
12.9692	12.6874	13.2216	11.8952
11.9065	13.4615	13.1286	12.1729
11.8864	13.6571	13.7271	11.9581
12.0824	13.1712	14.3551	11.9937
12.4675	13.3504	14.7168	11.9322
12.1574	14.4753	13.6196	12.4647
12.9833	14.1348	12.8234	11.2884
13.9849	14.5126	12.9848	11.4451
13.5226	14.7127	14.0704	11.5519
14.31	15.1848	14.0803	10.8263
13.3921	15.2012	13.8303	11.4658
13.5117	14.0409	13.7059	9.78921
14.0619	15.7318	14.2869	11.0159
12.4427	14.6068	13.4829	10.6346
12.5221	15.0875	13.102	10.1525
12.5485	14.7251	13.8561	10.3277
12.9333	14.5235	13.3121	11.1526
13.5986	14.5656	12.4155	11.7838
12.6871	13.3802	12.1337	11.3072
12.6234	13.9994	13.0739	12.2592
13.076	13.3994	13.7957	12.7244
13.5485	14.6728	13.7856	12.1994
12.2538	14.006	13.4834	12.1341
13.0475	14.9398	13.0891	11.3583
12.8588	13.4129	12.9586	11.3695
13.228	14.0691	13.5294	11.9035
11.4953	13.974	12.9479	11.1399
12.9808	13.8646	14.3609	12.5383
13.5738	14.1247	14.2043	11.5871
12.9604	14.0819	14.697	10.686
12.3983	13.3488	13.5168	10.4375
11.7441	13.7788	11.9729	10.4568
12.3842	13.4637	13.5319	12.1019
13.0921	13.1495	13.3677	11.8874
14.111	12.35	13.188	11.9179
13.2381	13.7963	13.6375	12.5518
12.5086	13.6778	13.7934	11.8465
12.5568	14.8036	14.0419	12.3239
12.6359	13.839	14.5347	12.0154
13.4905	13.3235	14.6102	11.9722
13.223	12.8136	13.5836	12.1634
12.5926	13.0088	13.6144	12.2075
13.1405	12.2705	13.4341	12.8819
14.0173	12.7608	13.5124	11.9291
13.8834	12.9592	13.3989	12.9248
12.671	13.2571	13.2414	13.3694
12.9407	13.7894	13.1415	11.6556
13.4217	14.8628	14.6694	11.3484
12.0434	14.6393	12.4555	12.1374
11.8917	14.4824	12.966	11.9957
12.2936	13.2742	12.2373	12.997
12.6601	14.6619	12.2668	11.2152
13.8945	14.2721	14.4191	11.9748
12.9287	15.3627	13.4458	12.3538
13.2076	14.792	13.6893	12.0548
12.6229	14.387	13.2029	11.3917
11.6387	12.9148	13.1634	12.2459
13.4385	13.8817	12.4728	12.736
13.1124	14.0678	12.7468	11.3765
11.7614	13.9552	12.9856	11.012
13.7171	13.5364	12.7586	11.2777
13.4493	13.6327	13.1061	10.9049
13.7873	13.9483	13.4929	11.4978
13.1777	13.9747	14.2539	11.9435
12.5701	13.4762	13.1413	11.7364
13.5786	14.5416	13.4877	12.4237
13.5318	13.2421	13.9672	12.8868
12.8234	13.6208	12.9149	11.1027
13.4474	13.431	13.2256	11.4352
13.2465	13.3172	13.1079	11.1751
13.0534	14.3065	13.3957	11.5495
13.2398	13.9662	14.0011	12.6698
12.9064	14.2011	14.2804	12.3738
12.4876	14.1362	14.1858	11.2872
13.217	13.3482	13.3624	12.7143
12.9001	12.6637	13.5101	11.4176
12.833	14.139	13.0987	11.9186
12.6637	13.5163	13.0963	10.9939
14.183	13.1538	12.9184	11.396
13.0244	13.1093	13.2278	11.054
12.8337	12.9291	13.7678	11.3812
12.6085	14.0006	13.403	10.035
11.9284	13.8294	13.1481	11.8153
12.3717	12.9157	12.6441	11.492
13.1663	13.8579	13.3454	12.0873
12.0798	13.4183	13.1093	11.8973
11.6348	13.9517	12.3747	11.002
12.6249	14.8426	12.9998	11.2833
12.7463	13.7629	11.9763	11.3912
12.273	14.2418	11.2831	10.943
13.6442	14.0681	13.0914	12.2204
13.4859	14.9238	11.8725	12.3152
13.2422	15.0783	11.7042	11.6537
12.3229	13.7939	11.5118	11.6858
13.1511	13.9753	11.9095	12.1037
13.1446	14.3227	12.7343	12.5192
11.951	14.1312	12.2051	12.0208
11.4909	14.1119	12.1376	12.2278
12.0269	13.9304	11.6611	12.0613
11.5387	14.6279	11.8094	12.278
12.0509	14.021	12.2944	12.0659
11.8463	13.8473	12.508	12.4357
12.3629	14.2641	12.397	12.8185
12.9231	14.2675	12.8069	12.5026
11.7011	14.4842	12.2144	12.9606
12.0444	15.396	12.1361	13.0811
11.8498	14.3613	11.9799	11.4118
10.5566	14.3951	12.4935	10.5657
11.5242	14.0537	12.9056	12.4196
11.6163	14.5974	12.9148	11.4073
11.5564	14.5947	12.1763	10.3685
10.9666	15.0807	12.423	10.7212
11.0449	15.1521	13.5198	11.4703
12.3287	15.296	11.7945	11.9591
11.1064	14.928	12.6056	11.1926
10.8426	15.8198	12.0427	12.0749
11.2814	14.1055	12.5818	12.1845
11.0128	16.3326	11.7062	11.6109
11.1614	14.9493	11.9147	10.9606
12.2008	14.8884	11.9945	10.6956
12.4327	14.1951	11.8166	11.4569
12.5049	14.1925	12.7624	11.4347
11.1053	13.3664	12.2524	13.1402
11.4949	15.1443	13.1793	12.4447
11.7738	14.1884	14.0508	12.006
11.4581	13.6595	13.853	12.4229
11.5998	14.7306	13.7301	13.0091
12.4702	13.7163	12.4731	12.3504
12.658	14.4462	13.2079	11.3844
12.0022	14.6011	13.009	12.2839
12.2574	14.602	12.1616	11.9367
10.8926	13.4528	13.029	12.4126
13.0428	13.9316	13.5181	12.5707
12.383	14.8045	13.1117	12.0688
12.7537	14.2725	14.3922	12.1882
12.7557	14.0538	13.5511	12.483
12.0488	13.8179	13.601	13.0766
10.8167	14.6503	13.911	13.1123
11.3329	13.4367	13.2746	11.7361
11.9628	13.3311	12.9693	13.4215
11.4437	12.9129	12.9238	11.5389
11.6249	13.5627	12.0625	10.7286
12.5875	14.2085	13.6167	12.124
12.1844	14.945	13.5976	12.1736
11.5128	13.6346	13.2259	12.9355
12.3735	14.5664	12.5629	12.6604
12.999	12.4544	13.9456	13.0165
12.8667	13.8132	13.1434	11.7402
12.155	12.9876	12.7457	11.6815
12.6206	13.341	13.1177	13.2893
12.7616	14.2208	13.2468	12.6162
12.9964	14.1617	13.2494	13.3831
12.0063	14.6193	12.7034	11.5736
12.2102	14.5571	13.3612	11.8431
12.7927	15.0636	13.4403	12.9556
13.3875	13.6287	13.647	11.5321
13.6095	13.6521	13.3689	11.7546
12.6803	14.3796	13.0032	11.515
14.1965	15.0912	13.7507	10.8268
13.2193	15.0803	13.0041	12.286
12.2143	13.0584	12.7109	12.4653
12.8505	13.4193	12.6022	12.1885
12.9963	14.3487	13.2071	12.6907
12.6612	14.0365	13.1676	11.9872
11.6116	14.1581	12.4841	12.555
13.1606	14.5966	12.2974	11.1417
12.0574	13.9192	11.6531	11.6475
12.1863	13.2605	11.9537	12.2769
12.5523	13.7541	11.8518	12.03
12.9862	14.8588	11.9539	11.6055
12.2636	14.6221	11.9634	11.9593
11.4572	14.6426	12.3281	11.409
12.1044	13.8669	11.7739	11.846
12.0144	13.1263	12.5404	12.727
11.4948	13.8885	11.8654	13.1845
11.9103	13.3083	13.0663	13.5453
12.7653	12.5693	11.6137	12.6091
11.9142	14.2191	12.0704	12.8347
12.712	13.3882	11.5693	14.0822
12.2575	12.9422	11.5834	11.9094
13.2144	13.9049	12.6928	11.7582
13.0873	14.6733	13.0468	11.6485
12.7524	14.1265	12.4892	12.9718
12.1087	13.5924	12.3061	13.9994
12.8882	13.7572	12.616	13.4598
13.2678	14.6041	12.367	13.61
12.7624	14.7367	13.0344	12.8843
13.4441	13.3855	12.4429	13.1003
13.5325	13.254	13.5576	13.3402
12.8652	12.6327	12.8452	13.6875
13.4521	13.4465	12.9957	13.4015
13.3078	13.5564	13.327	13.7921
12.9803	13.6341	13.8332	13.094
12.8157	14.1342	13.0084	14.0894
12.833	13.8162	13.8445	13.1878
12.62	13.6395	13.0015	12.5102
13.2099	14.3257	12.5593	11.6824
12.492	13.6168	13.0532	12.2207
12.1259	13.8581	12.4781	12.2827
13.1508	13.4959	13.3737	12.1187
12.4425	12.899	15.0234	12.3211
12.5066	13.4368	13.6567	12.6985
12.548	13.7555	13.2531	12.3865
13.8881	12.9491	13.8282	12.8791
13.0625	12.6187	13.486	13.6294
13.3487	14.1619	12.1774	12.7772
13.1131	13.1938	13.0914	12.9289
12.354	13.8592	11.9978	13.4456
12.6109	14.8618	12.826	12.9234
13.3424	13.6105	12.3324	12.8062
13.419	12.8974	13.3897	13.5
12.5173	12.623	13.5984	12.6253
12.7603	14.2139	12.9201	13.1861
12.2187	12.9798	12.5403	11.8083
13.6785	13.9202	12.7749	11.4984
13.1312	13.9139	11.7869	12.0999
12.2686	14.1025	14.0081	12.639
12.9727	13.9403	14.121	12.5079
12.0214	12.4168	12.8741	12.9058
12.2451	13.8189	13.8734	12.5514
11.8112	14.3177	12.659	11.8248
12.2037	12.1245	13.6856	11.7142
12.0774	12.9172	14.7049	12.0569
12.874	13.8945	14.4359	12.6119
13.0112	13.2885	13.3326	11.9734
12.5162	13.0436	13.176	13.3887
11.9352	13.3257	13.1282	11.771
13.0322	13.3118	13.0092	11.7508
12.8429	12.6571	12.4442	11.7954
13.2686	14.9467	12.6039	13.4251
14.0871	14.154	12.4538	13.0989
13.5559	13.5669	12.6144	12.5476
13.5096	12.8587	12.3292	12.187
13.1155	13.0174	12.9929	12.6257
13.186	12.9844	13.8314	12.5275
13.5004	13.2511	13.5506	11.5856
13.4667	13.7428	13.6328	12.1322
13.2929	14.4006	13.2487	11.5524
13.1834	14.0617	13.4258	10.8733
13.4975	14.2555	13.862	12.7105
12.926	14.3916	14.3471	11.1364
12.4363	13.8003	14.4369	12.6293
12.7198	13.8335	13.8867	12.1846
12.7746	14.534	13.368	12.0037
12.7679	14.0716	13.3397	11.9422
12.76	13.019	13.4929	11.8087
12.4706	12.8221	12.3175	12.1174
11.833	13.6069	13.1173	10.8198
12.2344	13.4169	12.3018	11.9867
11.9471	13.2868	13.5912	10.8381
12.7084	13.4826	14.3125	11.7332
12.3683	14.2547	13.9192	12.2079
12.8768	14.9355	12.7618	12.7734
12.5678	14.8055	12.1784	11.7238
12.6568	14.4153	13.1473	10.9974
11.1433	14.5812	12.308	10.9206
12.4341	13.1185	12.2908	10.9648
11.5764	14.5467	13.1748	11.9568
12.3698	13.9315	13.0538	11.9614
12.4444	14.2444	13.4827	12.0176
12.957	14.1437	12.5249	12.6932
13.197	14.6092	14.3144	11.8673
11.7791	14.9777	12.2564	12.9926
11.8534	14.5769	13.3484	11.507
11.5273	15.2642	14.1758	11.8841
11.6531	15.4832	14.1609	11.8327
11.5508	14.777	13.8708	12.314
12.6769	14.2724	13.9324	13.4254
12.3077	14.2085	14.1785	12.4597
12.1061	14.0829	13.803	12.9015
11.9487	13.9277	12.8174	13.6082
12.2729	14.1232	13.6593	14.1956
11.5913	14.6253	14.8746	13.5061
13.0533	13.7433	14.4403	13.4455
12.3648	13.3747	14.2968	13.115
12.0353	13.4219	14.0333	12.3822
12.4658	13.1781	14.9879	12.6179
11.9936	13.5924	15.3537	11.7667
11.7364	13.6902	15.0399	11.7444
11.7411	13.4369	14.7888	12.5344
12.3291	15.1754	14.1909	11.1105
11.8721	14.9801	13.7306	12.1289
12.5376	14.323	12.9018	12.2354
12.1901	14.5835	11.1808	12.3997
12.1975	13.8019	13.5705	12.0963
12.333	15.2056	13.6377	12.6389
12.7571	14.4522	14.3168	12.8274
12.161	14.9299	13.6624	11.0219
12.2374	14.3581	13.5318	12.1776
12.9124	14.1219	13.7711	11.6029
11.6061	14.2508	13.9695	11.9441
12.6794	15.147	13.9403	12.3873
13.4703	14.9566	13.0356	12.1138
13.0915	13.9084	12.992	12.4986
12.5013	13.4862	13.6323	11.3314
12.0891	13.4947	13.928	11.6741
12.8267	14.1579	13.857	12.1672
12.6379	13.3741	13.5982	12.617
13.3027	14.1033	13.8864	12.5456
12.7713	13.9417	13.6316	11.9697
12.297	13.3203	13.0157	11.9554
12.7507	13.4364	13.6641	12.5224
13.0064	14.6248	13.7354	11.4417
12.5321	14.1062	13.6478	11.5519
12.188	13.4354	13.4167	11.4449
13.1027	12.9268	13.8452	11.9852
11.7173	14.4609	13.7661	11.7785
12.6137	13.671	13.2696	11.4719
13.2226	14.7776	14.7038	11.3024
13.0417	14.4822	14.2498	12.9707
13.9682	13.7946	15.2003	12.511
13.2585	14.3167	14.8002	12.484
12.4641	13.6012	14.2588	11.7571
13.4655	14.1209	13.8889	13.1902
12.5194	14.4724	14.4055	11.752
12.8697	14.799	14.4907	11.8251
12.1779	15.1318	12.9452	12.174
13.212	15.2593	13.8769	12.1092
12.6192	15.0296	12.9029	11.1064
12.338	14.873	13.163	12.0898
12.326	14.9065	13.9971	12.2609
12.2766	14.7751	13.7665	11.99
12.6791	14.4968	12.8174	11.8285
12.747	14.5619	14.3284	12.7779
12.3588	13.5561	14.7664	13.0574
11.9423	13.7494	13.9597	11.8136
12.22	14.1781	14.2987	11.9073
12.7077	13.8054	13.5006	10.959
12.4318	13.9675	14.0951	10.7885
12.4329	14.2508	14.4086	12.6581
12.8927	13.9978	13.8649	12.8225
12.6804	14.5207	13.7412	12.9084
13.2631	14.9172	13.0916	12.6559
12.7778	12.922	14.2795	11.7011
13.9825	14.8335	13.6829	13.4694
13.4216	13.6229	12.888	12.5501
13.3214	14.7673	12.2416	12.0468
14.9073	13.6663	12.8532	12.6136
13.6802	14.2586	12.7505	12.7972
12.5483	13.8688	14.2784	12.7617
11.87	14.305	14.0702	10.7444
13.1553	13.189	14.8151	12.5347
12.3368	13.8063	14.0682	12.3207
12.4163	14.4761	14.0415	12.2917
12.1952	14.146	13.2377	11.1618
11.8186	13.6759	12.8914	12.8581
12.6665	14.0537	12.809	12.288
13.5522	14.8132	13.6499	12.2791
12.299	14.5677	14.4117	12.3175
12.4411	13.6704	13.0724	12.5086
11.2434	14.764	12.7298	12.6361
11.1108	14.1881	13.588	13.3282
12.6845	13.6317	13.8225	12.5095
12.869	14.8358	12.5144	12.5296
12.0656	13.9004	12.9436	11.7809
12.945	12.9197	12.8427	12.3959
12.9461	13.6237	12.5778	12.0409
12.092	13.8849	12.949	12.7968
12.001	15.1793	12.5107	12.7442
11.1126	14.1001	12.3271	13.204
12.2415	13.8774	12.1139	12.5398
11.9824	15.385	13.4511	12.8388
12.3491	16.046	12.8138	11.3927
12.5444	14.0008	12.2379	12.7981
11.7956	15.5985	12.5591	12.2493
12.5533	14.7253	14.3033	11.7904
12.3391	14.418	12.1254	11.6314
11.9512	14.5306	11.9389	11.7402
13.8471	14.3734	12.9862	11.459
13.1749	14.0032	12.7998	11.6454
12.8292	14.5647	12.1185	12.8157
11.8593	13.9993	13.56	12.2786
11.9642	14.3825	12.6094	12.7384
11.8798	13.2858	13.652	12.2885
11.7939	14.3152	13.4998	12.9043
12.4805	12.2823	13.5028	12.8512
11.4813	13.2228	13.7311	12.1235
12.1597	13.1459	14.2541	12.3133
11.6127	14.5982	13.8724	11.5891
13.0837	14.3286	13.2308	12.9038
13.0055	15.0623	12.8651	13.5064
12.3674	13.9073	12.5629	13.3989
12.6995	14.1958	12.435	13.8508
11.3532	13.5024	13.5608	12.7104
11.6139	13.9306	14.6839	13.0491
11.8679	14.4362	14.3972	12.2941
11.5789	13.5769	13.9772	13.9229
11.8573	13.189	13.7003	12.0662
12.4823	14.1105	14.8702	13.3025
12.0755	14.6087	13.9429	13.1356
13.2708	14.3118	13.2016	13.0702
12.8132	13.9118	12.664	13.6984
12.3128	14.6291	12.5845	12.8976
12.5732	14.2501	13.4717	12.4937
12.6368	14.3823	13.664	13.2696
12.1466	13.4849	13.1515	11.7647
12.3389	13.3582	12.85	13.0446
12.2324	14.8626	13.7752	12.7681
12.0212	13.0902	14.7445	11.8645
11.7438	13.5603	13.7799	13.1101
13.0403	13.1489	13.5495	12.3897
13.189	14.6191	13.1672	13.2356
13.3351	14.8541	12.8933	13.1602
13.0697	14.5663	12.5332	12.7474
12.5442	14.8892	12.6911	12.9435
12.2451	14.2198	13.3588	12.1995
13.1709	14.6379	12.8503	12.6336
12.1889	14.1865	12.74	12.9334
11.4696	14.411	13.5472	12.7957
12.1405	14.4578	14.2139	13.3737
12.6704	14.6052	13.1543	13.5892
12.0645	14.3619	12.8499	13.0528
12.502	14.2255	12.786	13.3284
13.3418	13.7305	12.5196	13.6902
10.598	14.4836	13.5302	14.1517
11.7557	14.2576	12.7816	14.1703
12.0914	13.3564	12.9347	13.1471
12.1532	13.6598	13.8923	14.1891
11.9342	13.7878	12.924	13.9159
11.7681	14.6943	12.473	13.4911
13.2774	13.9422	12.0153	13.5482
12.9214	13.9256	13.7714	13.5168
12.4868	14.3177	12.8908	12.8609
12.7932	13.6355	13.1679	13.3504
13.3712	13.7926	13.049	13.3698
12.0709	13.4226	11.414	12.4591
12.0442	14.4288	11.9943	13.7403
13.0142	14.3515	12.3235	12.9527
11.6927	15.1236	12.7252	12.5378
13.4866	14.7538	12.0251	11.2942
13.0839	14.215	12.1072	13.6393
12.9463	13.8742	12.8408	12.993
13.0097	13.4739	13.2854	12.8074
12.6398	14.1972	12.5823	13.2898
12.3924	14.5749	13.3863	13.0651
12.291	13.8917	14.7774	13.6271
11.6651	12.9494	13.9308	13.2623
11.9564	13.7008	12.7428	13.274
12.532	13.3639	13.2654	14.6113
12.4189	12.9626	12.5369	13.8246
13.5968	14.0551	13.5168	13.2528
12.2826	13.2345	12.9666	13.6121
12.8273	13.4934	13.3694	14.8901
12.8542	13.742	13.0156	13.8389
12.6707	13.116	13.0955	14.057
13.0652	13.4722	11.7726	13.6815
12.8552	14.339	13.276	14.6196
12.9969	13.555	12.6403	14.1994
13.7789	13.7925	12.7104	14.3304
14.1629	13.3047	12.4814	13.683
12.5152	12.7711	12.0029	13.416
13.1241	14.8008	13.054	12.8207
13.1639	14.5351	12.3263	13.8858
13.0222	14.6238	13.3688	13.5134
12.8076	13.7426	12.9145	13.7239
12.0214	13.8921	12.2468	14.4021
12.9458	14.8773	13.6979	13.9691
11.663	14.7718	13.7945	14.606
13.0761	14.7143	13.9891	14.6207
12.5875	14.0069	12.1524	15.0227
12.0565	14.8343	13.2191	14.5959
13.0725	15.3945	12.5184	15.9209
13.5043	15.2647	13.8311	13.9398
12.1112	13.6569	11.7142	14.5939
12.6937	14.5434	13.8909	14.2973
12.7027	14.9908	13.9106	13.5918
12.9953	13.9136	13.9116	14.0873
13.5105	13.5417	13.62	13.4512
13.0618	14.3301	13.2429	13.497
13.9798	13.6445	13.2395	13.1647
13.603	14.742	13.8164	14.0723
12.6711	14.5643	13.2729	14.4575
13.1967	14.5541	14.6335	13.6822
13.7162	15.1813	14.5051	13.391
13.4048	15.5173	12.9079	13.1578
13.8862	15.162	13.5611	12.3997
12.2512	15.9823	13.8062	13.5998
12.1598	13.8915	13.6711	13.9224
13.837	15.6345	14.7316	13.822
13.2035	14.3475	12.551	13.4879
13.0688	14.6997	12.9077	15.5572
12.9405	14.9897	12.7154	14.0646
12.0123	14.8214	13.3491	14.9435
12.0837	13.9159	14.7366	15.2556
12.0209	13.6457	14.1596	14.7811
12.9382	13.8083	13.0319	13.9837
10.4707	14.6215	13.3936	14.2842
11.7586	14.2737	14.1983	15.3297
10.5916	13.9358	14.1036	14.1257
12.3144	14.1863	13.2174	13.8007
13.1004	14.3377	13.9793	14.2339
11.557	12.8939	13.2161	13.6537
12.1419	12.8523	13.3302	14.1931
12.319	13.5756	13.9627	13.8395
11.7044	13.7152	14.3148	13.938
11.1079	12.7388	13.7646	13.0803
12.6533	14.5495	14.4261	13.7588
11.4407	13.9917	14.8042	14.9157
12.6291	13.9169	14.2348	13.4281
11.7088	14.171	13.7814	13.1838
12.1818	14.2833	14.9099	13.3185
11.4738	14.0835	13.7312	13.8034
13.4594	13.3182	13.9042	13.4889
12.534	14.2646	13.474	13.4298
11.6095	14.5147	12.7336	13.4985
11.9442	13.9	13.4848	13.0919
10.944	14.0863	12.3837	13.4767
12.8371	13.7561	13.6529	14.071
12.6739	13.3564	13.385	13.3375
12.1908	14.1649	14.1451	13.3653
12.6644	15.8658	13.3174	14.2778
13.0332	14.3109	13.9008	13.8647
13.1066	13.5033	14.0672	14.2715
13.017	14.3094	13.6046	12.8245
13.7677	13.5581	13.0816	13.9953
13.1222	14.4429	11.9096	13.743
13.239	13.2326	13.1795	13.5896
11.8589	14.0751	12.4299	13.0124
12.4289	14.1399	12.0723	14.0651
12.8322	14.9278	11.7637	14.243
12.1019	13.9984	11.2892	13.86
12.6789	13.6124	13.5763	15.0769
12.1605	13.8727	12.8621	13.2818
13.0932	12.773	11.9118	14.3992
13.0179	13.4872	13.2668	14.575
11.851	14.1132	13.5676	14.9063
11.4732	13.8797	12.5075	13.9509
12.4865	14.8218	13.223	14.1815
12.2733	13.9987	13.7427	14.3173
12.8069	14.5287	13.0734	14.717
12.4579	13.7477	13.6449	14.4166
12.308	13.6634	12.998	14.688
12.6388	13.6432	12.6792	13.4109
11.9448	13.6412	13.599	13.8853
13.0197	13.447	13.5873	13.7962
12.5818	12.2696	13.0095	14.1386
13.1771	14.1962	12.7827	14.8221
13.2158	14.395	12.958	12.8755
13.4688	13.2001	13.5473	14.3055
12.2049	13.2711	12.9893	13.616
13.2466	13.8366	13.1854	14.9324
13.3324	13.8882	12.927	14.3567
12.8962	13.838	13.4998	13.917
12.3822	14.3237	13.5322	14.128
13.6907	12.9865	13.4476	14.8188
12.4263	13.2461	13.5403	14.2801
11.2878	14.5784	13.0489	13.5454
12.3443	13.8309	13.1046	12.8177
12.8956	13.1222	13.4128	13.9335
11.956	14.4895	12.2362	12.3128
12.8526	14.8795	13.0397	13.9064
12.2798	13.9623	12.2988	14.8982
12.0507	14.8698	12.3222	13.9909
11.474	13.7369	13.0957	13.7904
12.2883	13.9867	13.9377	14.2496
12.043	14.3422	12.7643	12.4942
11.6417	14.1206	13.9411	13.7892
11.2098	14.1093	14.7703	12.9362
12.1781	15.186	13.2722	12.0019
11.8675	14.4004	13.336	13.8003
13.1228	14.0306	14.036	14.4143
12.0725	14.0749	13.98	13.386
11.4585	14.4926	13.9071	14.0406
11.5346	13.8376	12.9963	13.3118
12.5424	14.1629	13.3169	15.0813
10.9514	14.5321	12.7248	15.0916
11.1004	14.0377	13.4835	14.1032
11.0583	13.266	13.7887	15.2823
11.759	13.7837	13.2637	15.2634
11.6214	13.7371	13.5092	14.5033
12.2855	13.5552	13.2387	13.5724
12.2225	13.2142	13.4447	14.1784
12.4033	14.3353	13.5241	14.1355
12.2157	14.4222	12.2682	13.563
12.1081	13.2866	13.5358	13.8676
12.3487	13.3866	13.5075	13.1107
10.5143	14.2599	12.7034	14.5405
12.1864	12.8005	13.519	14.6803
11.1854	13.1641	13.1254	14.2684
11.3909	13.4209	13.1303	12.8868
10.9895	12.583	14.285	13.653
11.8724	12.7858	13.7288	13.2421
11.4268	11.8403	11.7274	13.0957
11.6991	11.392	13.2558	13.2404
11.2703	12.5389	12.6202	14.255
10.3657	12.4767	12.6471	13.6177
11.7229	12.5751	13.2345	13.6
10.779	11.6748	13.5823	13.0178
[truncated: 22,001 more rows]

## Sheet: Zolp chain B
ECD	NONE	TMD	ECD+TMD
9.9373	12.5871	11.1992	10.8513
11.1875	11.9999	9.88344	10.8529
11.7296	12.7131	10.2751	10.735
10.6641	12.2134	9.79208	11.4038
10.6685	12.2961	10.8007	11.19
10.4163	12.3623	10.3437	11.0704
10.9511	12.7951	10.0499	10.9113
10.1546	13.0864	10.4962	11.573
11.667	12.5393	10.3729	11.0392
11.0235	11.5473	10.6275	10.7216
11.686	12.1725	10.8515	11.8683
11.9713	12.086	11.5815	11.8121
10.4736	13.8233	11.1356	11.0689
11.6631	11.691	11.6103	10.4355
12.0953	11.4314	11.6724	11.608
12.7485	13.1279	12.2197	11.8034
10.4961	13.3744	11.5329	11.8775
11.2374	12.9836	11.9023	10.7002
11.3478	12.5643	11.8431	11.8911
12.0965	13.5614	12.7647	12.7249
11.6136	12.7257	12.4666	12.2872
11.6582	11.9341	11.8996	10.3427
12.4346	12.1697	11.976	11.9502
11.2094	12.1682	11.9996	12.543
11.7101	13.3509	11.8505	11.1113
13.2737	12.25	11.2986	11.2626
11.7065	11.4682	12.5259	12.3575
11.8617	11.8027	11.7714	12.4559
12.3243	12.3712	11.8621	11.7512
12.9422	12.1577	11.6199	11.1742
11.5141	11.8581	11.7724	10.3656
12.2222	11.3191	11.774	11.0161
12.6979	13.1816	11.2958	11.2411
10.9571	12.6321	11.4341	11.8309
12.2552	12.9452	11.5649	10.8754
11.9639	12.1781	11.8708	10.859
11.97	12.7632	10.9792	11.3914
10.8662	12.415	12.5083	11.8885
11.2171	11.6909	11.7535	12.4258
11.8023	12.5286	11.8421	11.8965
9.92702	12.6878	11.5908	11.2693
10.686	11.2643	12.3207	11.9473
11.7313	11.3324	11.6826	12.7927
11.9471	12.1389	12.3522	12.5617
11.1224	12.9	12.465	11.1219
11.1316	12.9634	12.4185	11.4618
11.8418	13.2498	11.3114	11.8757
9.99121	12.755	10.744	10.7063
11.018	13.3004	10.5012	11.5521
11.7164	12.8324	12.1245	11.1097
10.1838	14.1661	10.3537	10.9441
11.6618	13.5617	9.41905	11.2971
11.5819	12.5261	10.7307	11.364
11.3089	12.5685	10.2005	10.0257
12.4682	12.8151	10.4489	11.4544
11.268	13.5225	10.1974	11.0711
11.2912	13.1581	9.83918	10.5321
11.2538	13.5231	11	10.4621
11.7833	12.5696	10.4044	9.89242
12.4439	12.7895	10.0666	10.4626
11.4811	13.0757	9.83346	10.0917
12.0606	13.3839	10.9245	11.9637
11.934	12.2557	11.7402	11.391
10.8967	12.3812	10.1275	10.8628
12.1229	13.323	11.345	11.5002
11.1809	13.4128	11.5137	10.2663
12.0942	12.8605	10.5517	11.0116
11.978	13.129	10.3862	11.4785
12.3476	12.3269	11.0209	11.3098
12.4431	13.5355	11.1501	11.52
12.1528	14.3205	10.8192	10.8852
12.5284	12.5673	11.0057	11.7128
11.3415	12.381	10.3012	11.1734
12.4268	13.6105	11.6124	11.2485
11.8956	12.4657	10.8977	10.9165
12.258	12.6821	11.1213	11.5115
11.5445	12.6386	9.97976	11.447
12.5531	12.6697	10.9156	12.1571
11.2671	11.7446	11.2661	11.2647
11.3213	12.6796	11.3901	10.7166
11.8417	12.2178	10.7714	10.2229
11.7528	12.4659	10.7303	10.5205
11.675	12.6013	10.587	10.9567
12.1355	12.2586	9.87034	11.3616
11.4667	11.207	9.82132	11.6742
12.8537	11.7449	10.3784	11.2112
11.993	12.8938	10.2832	12.1867
12.9562	11.9459	12.6029	12.4234
11.9781	12.1886	11.4341	12.66
11.1532	12.7286	10.7028	12.362
11.4018	12.6072	11.3361	12.4716
12.5428	12.3318	11.3713	11.9944
12.3888	13.1582	11.5668	12.7675
12.9282	12.8504	11.4478	12.7966
11.3537	12.5512	11.3912	11.1597
11.6589	12.185	11.0087	11.4799
12.1707	11.6566	10.6618	11.9764
11.7715	11.6981	11.6386	10.8255
11.2579	11.0586	11.558	11.6519
12.1084	12.3543	12.2814	11.0413
11.187	12.794	12.2787	11.5042
11.4873	13.0526	12.4796	11.8472
12.0713	12.6851	11.6745	11.3458
12.1633	13.0778	13.0625	10.6679
12.3262	13.0688	12.3555	11.7224
12.0425	12.707	12.347	11.6202
11.2141	11.5477	12.5097	11.496
10.2835	11.508	11.244	11.0929
10.6956	10.8711	10.757	11.8847
11.5505	11.9652	10.9305	10.5478
10.998	12.0309	10.7665	12.1285
11.3061	11.4145	10.7989	10.7053
11.074	12.5014	11.1472	11.0717
10.8575	12.7574	10.7163	11.6427
10.1778	12.8726	11.4376	11.406
11.6396	11.8174	11.8695	10.3393
11.3229	13.2837	10.7626	9.48858
11.7798	12.8362	11.2985	10.1849
11.5374	12.0096	11.3344	10.716
11.4037	12.2532	10.3803	9.90562
10.766	10.8285	10.7591	10.182
11.4342	12.0175	9.86698	10.1251
12.0862	12.4479	10.8058	9.73908
11.6151	11.9648	10.8821	11.314
12.1462	13.3738	9.901	9.61679
11.906	12.8589	11.1633	11.2312
11.6259	12.9297	10.4066	9.75829
11.5332	13.7076	11.438	10.1975
11.3018	13.1067	11.7323	10.1796
11.1364	12.3365	11.5591	10.851
11.1003	12.8363	10.3678	10.0663
11.8382	13.0682	10.7519	11.4417
11.8187	12.0001	11.0108	11.0939
11.4548	12.674	10.9754	12.219
12.3952	12.2264	11.317	10.6297
11.6377	11.4208	11.1199	10.5615
11.7183	11.1522	10.7874	11.2012
11.2936	11.605	11.063	10.871
12.5893	11.4634	12.6145	11.4783
11.1215	11.2331	10.7394	11.6538
11.034	11.2218	10.1009	10.9464
11.5601	11.4732	10.6316	11.4078
12.1654	12.308	10.1691	11.4833
11.35	11.6268	10.5905	12.4797
11.7479	12.0708	10.4651	12.9063
12.086	12.4046	10.224	10.8251
12.2934	12.1958	10.3427	12.3778
11.1285	13.1675	10.8098	11.4964
13.1827	13.43	10.2767	11.5664
11.881	13.4276	10.596	11.6827
12.3956	12.3853	11.1019	12.1714
11.6528	11.9282	10.9657	10.2975
13.0768	12.0831	10.6848	10.676
12.4664	12.9336	10.1912	11.4175
12.3795	12.1257	10.0953	11.416
12.6178	13.3155	10.7538	12.0005
12.3092	12.7778	10.1755	12.175
12.7431	12.0304	10.4021	11.9341
12.5155	12.9882	9.95566	11.3323
12.1618	13.2201	9.54725	11.7581
10.9468	11.9359	10.1309	11.0531
12.162	12.0305	10.9117	9.98254
11.1572	12.3289	10.4213	11.4386
11.7505	12.1433	11.1749	11.1029
10.9052	12.3132	11.0602	10.845
12.1539	11.0289	11.0305	10.357
12.5312	12.7932	10.3486	10.3834
12.2593	12.2402	10.5672	11.2739
11.419	12.1432	10.6262	10.1967
12.3889	12.407	10.852	10.9796
11.9143	12.604	11.0957	11.4183
10.8115	13.4875	11.0496	10.8535
12.3793	11.5487	11.7829	11.1041
11.4562	11.0742	10.5335	11.7083
11.6849	11.4849	10.8174	11.0967
11.5283	12.1357	11.3787	11.6526
12.1715	10.447	11.9943	11.5003
11.9039	12.5332	11.0637	11.0438
11.9636	12.0974	10.853	10.5902
11.9462	12.3829	10.6689	12.3258
11.3105	12.6463	11.7327	11.3172
12.4253	11.5931	10.9159	10.1261
12.1066	12.3387	10.2404	11.4421
11.8376	12.595	11.47	11.7754
10.0292	11.0597	10.586	11.5955
11.6144	11.9721	10.8879	11.5381
11.9742	12.0752	11.2095	11.088
12.2275	11.2348	12.1327	11.3604
11.865	12.0309	10.9213	12.1083
11.6592	13.7125	11.6461	10.7353
12.0607	11.6304	11.2599	10.0926
11.3497	11.3215	10.9262	10.3544
11.4462	11.7921	12.1121	11.4406
11.8413	12.7273	10.9008	11.7064
11.5894	11.9526	12.0674	10.896
10.527	12.1321	12.2934	11.3433
11.9878	12.2269	11.7065	11.0446
11.5057	12.2778	12.2371	11.9939
11.9883	12.5966	12.1851	10.8512
11.2733	12.3706	11.2317	10.8686
11.0067	11.997	10.729	11.5693
11.2662	12.4664	11.3971	11.0827
11.0764	11.4953	11.2005	11.4278
11.332	11.9	11.7812	10.0706
10.8466	10.709	11.07	9.87987
11.3869	11.9436	11.6905	10.9699
9.30678	12.5682	11.1088	10.8383
10.667	11.4254	11.0095	10.4768
9.73014	12.587	11.5455	11.1999
10.6579	13.7811	10.8187	10.6991
11.4109	11.8588	12.1845	10.416
9.94747	12.905	10.3899	10.893
11.235	11.9154	9.68581	11.3208
10.5836	12.8283	10.155	11.1296
11.5142	12.8526	10.1718	11.1553
12.4438	12.814	10.9403	10.6286
12.4185	12.1466	9.5074	10.5225
11.9446	12.49	10.8167	13.0551
12.1902	12.5049	9.64511	11.4423
11.2548	13.0003	9.50605	11.0964
10.0546	12.8298	10.7204	11.5929
9.62925	12.665	10.9258	11.9405
10.6667	11.333	11.1117	11.7467
11.9312	11.3948	10.3636	12.4706
11.1465	13.3249	11.8949	11.3173
11.14	11.9833	10.6779	12.5669
11.2637	12.5784	10.565	11.0821
11.2804	11.6794	10.7569	11.394
11.8054	11.7607	11.2633	10.5442
11.1525	11.3847	11.4514	10.2626
11.1491	11.3644	10.7794	10.9837
10.8152	12.4003	10.6698	9.81149
11.0189	11.8044	10.6881	10.3521
10.262	10.7622	10.9224	10.3624
11.5118	12.6039	10.5022	12.3326
10.8491	11.5623	10.5126	11.268
11.2125	12.5491	11.3383	11.2267
10.5974	12.5763	10.7023	11.1207
10.0901	11.4022	10.6329	11.3545
11.8529	12.6245	10.8024	11.7468
10.4951	13.0349	10.4676	11.1832
11.3496	12.0464	9.77241	11.3385
10.8401	11.9354	9.00512	11.0588
10.3171	13.1972	9.44247	12.2516
11.4995	12.1002	10.2733	11.3967
10.9552	11.561	10.0337	11.4197
11.9333	12.0675	11.0151	9.95695
11.2065	12.4814	11.2313	11.6933
11.1495	12.7626	10.9867	10.9674
10.9963	11.2063	11.6847	10.9258
11.9435	12.4362	10.8161	11.544
12.055	12.0164	10.2197	11.7683
10.6914	12.4671	10.793	11.2935
11.4932	11.4669	11.5422	11.6227
11.6056	10.8544	10.8555	10.8304
10.9114	12.1549	10.5211	11.0327
11.0739	10.1727	11.4743	10.4573
12.7859	11.9145	11.0985	9.83098
12.7008	12.0992	11.507	10.7621
12.5411	11.64	10.6558	11.2935
10.0904	11.6271	11.838	10.5967
10.9056	11.8366	11.5102	10.6716
11.1066	12.6934	11.7416	11.1377
11.1414	10.4542	10.8536	11.6266
10.9068	11.8585	10.3978	10.3278
11.6941	11.5829	11.5971	10.4084
10.7892	11.8997	12.2722	11.4449
11.272	12.4738	12.0038	11.6776
11.4728	11.7138	11.661	10.486
12.2117	13.1903	11.7015	11.1594
11.9259	12.0279	10.1877	9.74589
12.3339	12.6271	11.2869	10.1751
11.8869	11.7408	10.995	10.4996
10.7873	12.4701	11.259	11.0241
11.8023	11.8455	10.9962	10.3754
11.2741	11.8763	10.6092	9.44513
13.0901	11.911	12.1084	9.90478
12.8441	12.149	11.767	9.95488
12.2815	12.3789	11.4147	10.2003
11.7183	11.5484	10.7292	10.976
12.1068	11.7469	10.6711	11.5279
11.8799	11.463	11.2508	10.2683
11.607	12.5209	10.3399	10.3727
12.0756	11.433	10.5551	11.1925
11.6499	11.75	11.0077	9.76165
11.8811	12.4258	10.6596	10.3394
12.5034	11.4944	11.9854	9.4716
12.463	11.742	11.2617	9.97149
10.8283	12.3145	11.6623	10.4288
11.2283	11.9545	11.6452	11.0744
11.3721	11.444	11.6626	10.1069
12.0411	12.9352	10.9662	9.74956
11.0537	11.0381	12.3241	10.1281
10.6962	11.729	11.4792	10.3325
12.1192	12.1238	10.7967	11.103
11.2523	12.0915	12.1773	10.2931
11.721	11.3926	12.0562	10.4529
11.7414	11.8446	12.2556	10.3911
11.4062	11.8696	10.7342	10.1472
11.6149	11.6814	10.8608	9.37709
12.0636	12.4809	11.2065	9.16129
11.7421	12.2327	11.178	10.3248
10.4376	11.744	10.1824	10.4194
12.2355	11.42	11.3214	9.81882
11.0233	11.8129	11.4843	10.1078
12.3502	12.1204	10.8764	10.5031
12.1916	11.7789	11.2301	11.1702
11.6386	12.0722	10.2447	11.0423
10.9827	11.2406	11.4279	9.96507
11.8966	11.6782	12.6409	10.1211
12.5261	11.5341	11.4968	11.1412
11.1948	11.7195	10.9869	10.9518
10.7718	10.7983	12.2394	9.75303
10.8741	11.5238	12.1686	11.0299
10.8092	10.8599	12.3368	11.1763
11.2155	11.444	12.009	10.2569
11.1423	10.8474	12.3958	9.4932
10.5771	12.1418	11.3348	10.6746
11.3639	11.0555	11.1274	10.9962
11.5734	10.3778	10.3074	9.89171
10.9696	11.1449	11.2064	10.3728
10.5348	11.4388	10.5598	10.1214
11.6508	12.7298	10.945	10.1645
10.6724	11.7078	11.0265	9.75631
10.404	11.5531	11.3456	10.0583
10.4915	12.8434	12.1553	9.62248
11.2941	11.3972	10.9867	10.8782
11.2534	11.5014	11.2631	9.55234
11.2566	11.8013	11.5893	9.25767
11.63	11.3578	12.3816	9.62699
11.7449	11.8214	11.4843	10.155
11.4345	11.5082	12.8897	10.0798
10.6991	11.4134	10.3348	10.4554
11.5493	10.971	11.0199	9.53622
11.7196	10.9798	11.5551	10.8149
11.7946	11.2549	11.1966	9.90339
13.0136	11.995	12.3425	10.607
11.6845	12.0963	11.9743	9.65389
11.0135	11.738	12.0331	10.3247
11.1749	12.6652	11.6961	11.1533
12.7055	11.2554	10.6058	11.0844
11.4763	12.4073	11.6025	10.6471
11.1197	11.1095	12.5101	10.6785
11.0175	12.3865	12.385	10.6623
10.9311	12.9121	12.6062	10.0938
11.3365	11.5528	11.4926	10.3588
10.6242	10.9825	11.4075	9.09701
12.0085	11.2139	12.635	10.9533
11.6042	12.3956	11.8948	10.1675
11.4909	11.4517	12.1705	9.01771
11.6549	12.0585	11.1784	11.0655
12.2436	12.4659	11.9851	9.85117
12.1023	11.7033	11.7377	10.8684
11.537	11.6793	12.5954	12.2538
11.0621	11.0102	10.4417	9.60855
12.06	12.1076	10.4283	11.5325
10.6293	11.4117	11.2023	10.6504
11.5505	11.1353	11.5028	10.1787
11.095	12.3447	10.5967	10.1886
12.2297	11.0796	10.7322	11.5837
11.1141	11.2738	12.4237	11.0286
11.531	11.6155	12.36	11.4498
11.3093	11.6532	12.5125	11.2752
10.5531	11.4221	12.4217	10.42
12.3539	11.8687	12.4214	11.8249
12.3113	11.3471	12.3393	10.9839
11.9921	11.9033	12.0363	11.5202
11.7761	11.2997	12.2518	10.1106
11.7896	11.6436	11.9501	10.7188
11.9201	12.4844	11.1751	11.8746
12.8598	13.6273	9.97922	11.3363
12.5295	12.4962	10.9605	10.1032
12.4996	12.5896	10.8415	10.5674
12.7838	12.6874	10.4706	10.9716
12.0535	13.2572	11.3822	10.3214
13.0809	12.907	11.7962	10.4696
11.667	12.9207	10.8036	11.4853
12.0206	13.0048	10.9094	11.7037
12.2701	12.3361	12.024	10.5985
11.6559	11.9512	11.1394	11.0097
12.4632	12.7092	11.4639	9.68487
12.2667	11.6201	13.0571	9.65695
11.8925	12.0939	11.3957	10.4756
11.9934	11.7926	13.3832	10.9483
11.6762	11.8479	12.131	11.0099
11.357	12.4618	13.9014	11.0784
11.1647	11.4547	12.8749	9.92094
10.6192	11.6397	12.2696	10.7596
10.5186	11.8469	11.6725	11.8195
11.952	11.9279	12.2934	11.1968
12.2644	10.7126	11.7271	10.878
11.563	11.3925	11.7301	11.8365
10.9109	11.8413	12.213	10.8075
12.7438	11.6944	12.3209	10.6777
13.2538	12.7594	11.5579	11.7493
11.0545	12.7289	12.5667	12.4482
11.5877	13.465	12.9741	11.4199
10.9657	13.293	12.1012	9.90565
10.6886	12.3223	11.8529	10.5774
11.6421	11.8564	12.9747	11.2374
11.3251	10.7866	11.9848	10.8064
10.4977	12.7286	12.2898	11.4184
10.1322	12.5936	13.5058	11.4979
10.3308	11.5464	12.1365	8.59354
10.9128	11.739	12.2038	10.1976
11.4135	12.5125	12.0542	10.9191
11.7382	12.0211	12.6611	9.62941
11.5706	12.6415	12.4734	10.4018
12.8581	11.9253	12.8133	10.2675
12.9165	12.407	12.4721	9.89101
13.2695	12.3924	12.7222	11.4185
12.2538	13.5491	13.1171	9.80952
12.288	12.4809	12.6229	10.4211
11.1358	12.5768	12.5277	10.1363
12.4814	12.458	11.8442	9.46495
11.9398	13.1706	11.8743	9.61122
12.4129	12.4266	11.8267	9.90375
11.9415	12.1384	12.5022	10.5242
12.894	11.914	12.4998	10.4613
12.6137	13.2985	12.3434	10.4713
11.6091	13.4144	11.8163	10.0269
10.9106	12.9929	11.6765	9.974
11.8139	12.6592	11.7753	10.4345
12.2763	13.2369	12.7252	11.0056
12.2936	13.1108	11.7912	11.088
12.1795	11.283	13.0182	10.7645
12.5883	13.0113	13.0622	9.66027
13.3393	13.3505	11.889	9.86708
12.2906	13.383	12.7693	11.0845
13.6464	12.7112	11.8237	9.81652
12.6525	12.8277	12.5511	10.5938
12.3505	12.5393	11.7753	11.6815
12.6271	12.023	11.5392	10.4903
11.9082	12.8219	12.0968	10.0506
12.6927	12.5627	12.4159	9.50074
11.6008	13.6433	13.062	10.1704
10.6888	13.5101	12.2199	11.8169
12.1657	13.9671	12.5813	11.2012
12.2116	13.9506	11.4773	11.2951
11.8964	14.4527	11.4147	11.1628
13.0058	13.2269	12.3259	10.7828
12.009	13.9585	11.1275	10.7502
12.7389	13.7568	12.8869	10.8179
11.4342	13.1924	11.4606	11.9828
11.2933	12.7293	11.486	11.8549
12.9473	12.677	12.1288	11.5707
11.5626	12.2937	12.9819	11.5485
12.4265	12.9559	11.7593	11.5584
12.6258	12.2232	11.8028	11.5285
13.6997	12.2126	11.6393	11.4765
12.4817	13.0506	11.275	10.7628
13.0052	12.6926	11.417	11.2801
12.2724	12.6324	12.47	10.4303
12.0462	13.2569	11.4821	11.0995
12.6578	13.3097	12.2981	10.9673
11.9596	13.194	12.58	10.7404
13.0484	12.3072	11.8001	10.3119
13.5703	11.8283	12.1286	10.8765
12.2305	11.5627	11.5272	11.4366
11.769	13.0417	11.3298	11.6928
11.4675	12.0022	11.4281	11.7037
12.1154	12.8399	11.139	11.9343
12.4725	12.6096	10.6401	11.3444
11.5358	11.4359	11.168	11.4054
11.1664	12.4053	11.5098	11.4119
10.958	12.4789	11.5643	10.954
12.1441	13.2091	11.3602	11.6182
12.4155	11.9762	12.3914	10.6806
11.7828	11.8655	11.5849	10.8713
12.2015	10.7533	10.5934	11.796
12.3896	13.0439	11.8009	10.3404
12.3132	12.1783	12.3905	11.597
11.5212	13.2208	11.3838	10.9807
11.6864	13.1479	11.7096	10.4435
11.7654	11.7351	11.6165	11.4421
11.7953	13.3574	10.9371	10.898
12.1833	12.8226	11.6168	10.5946
11.8237	14.2474	11.1965	10.2804
12.7888	13.0154	11.8893	11.9857
10.9803	12.8912	10.8985	10.8189
11.1823	13.3818	10.3855	10.1063
11.7517	14.0087	11.667	10.8593
11.0566	13.0745	11.2769	11.069
12.0515	13.0149	11.4226	10.3976
11.3357	12.7102	11.225	10.782
12.5141	13.7595	12.2541	11.4692
12.0723	12.3552	11.4751	9.34764
11.2398	12.8274	11.2374	10.6698
11.9279	11.5775	12.089	10.7249
13.4169	11.3016	11.3038	10.1683
12.6528	11.6946	11.5643	10.0633
11.4918	12.9258	11.8433	9.75946
11.216	11.9402	11.0195	10.7479
11.6283	12.3	11.7681	11.3673
11.7555	12.2609	12.6714	10.7975
10.9659	12.5989	11.3896	10.5791
11.3351	12.4045	12.118	10.0383
11.1546	11.9963	10.0367	9.76341
11.7292	12.1106	10.7551	10.0707
12.2778	12.9648	10.9922	10.4367
13.1271	14.2538	10.8244	10.9375
11.1066	12.9487	11.6397	10.7116
11.0666	13.3366	12.2289	10.3199
11.897	11.5385	12.0824	9.90039
11.2523	12.4742	11.7304	10.1769
11.1209	13.2753	12.3278	10.3581
11.4299	14.6442	11.643	11.1987
11.3021	13.8568	12.0871	11.2393
11.5549	12.2594	11.7875	11.0391
11.5291	13.7043	11.6338	9.66088
12.6006	12.6167	12.2103	10.3515
12.0772	13.4987	10.8741	11.2942
11.2686	13.4815	11.5183	10.5052
11.7335	13.2948	11.6191	11.42
11.795	13.59	11.8493	10.8407
11.3677	12.4739	12.142	10.0094
12.3513	12.6368	11.9734	12.1478
12.4908	13.1658	12.3303	11.1798
12.618	12.6845	11.9294	11.4524
12.5435	12.5935	12.5276	11.3585
12.0433	12.9692	12.3217	10.8037
11.7854	13.4196	11.803	10.6914
[truncated: 23,478 more rows]

## Sheet: Zolp chain C
ECD	NONE	TMD	ECD+TMD
[truncated: 24,000 more rows]

[truncated: 2 more sheets: Zolp chain D, Zolp chain E]
